# Supplementary material for: Whole-exome sequencing identifies common and rare variant metabolic QTLs in a Middle Eastern population
Source: Nat Commun. 2018 Jan 23;9:333. doi: 10.1038/s41467-017-01972-9 (PMC5780481; doi:10.1038/s41467-017-01972-9)
Supplement: Supplementary file 3 — Supplementary Data 1 [file 41467_2017_1972_MOESM3_ESM.xlsx]

## Sheet: Supplementary_Table1
Metabolite	SUPER_PATHWAY	SUB_PATHWAY	COMP_ID	PLATFORM	CHEMICAL_ID	RI	MASS	CAS	PUBCHEM	CHEMSPIDER	KEGG_LINK	HMBD_LINK	Passed QC (less than 50% missing values)
(15:2)-anacardic acid	Xenobiotics	Food Component/Plant	41397	LC/MS Neg	100003472	5565	343.228	11034-77-8	11824131	9998782			no
1,1-kestotetraose	Xenobiotics	Food Component/Plant	39796	LC/MS Neg	100003047	1381	665.215	13133-07-8	166775	145907		HMDB39176	no
1,2,3-benzenetriol sulfate (1)	Xenobiotics	Chemical	48761	LC/MS Neg	100006373	1453	204.981						no
1,2,3-benzenetriol sulfate (2)	Xenobiotics	Chemical	48762	LC/MS Neg	100006374	1709	204.981						yes
1,2-dilinoleoyl-GPC (18:2/18:2)	Lipid	Phospholipid Metabolism	52603	LC/MS Pos Late	100008903	2006	782.569	998-06-1	5288075	4450312			yes
1,2-dilinoleoyl-GPE (18:2/18:2)*	Lipid	Phospholipid Metabolism	53174	LC/MS Pos Late	100009217	2083	740.522		9546812	7825762			no
1,2-dipalmitoyl-GPC (16:0/16:0)	Lipid	Phospholipid Metabolism	19130	LC/MS Pos Late	100000657	2365	734.569	63-89-8	452110	398235		HMDB00564	yes
1,2-distearoyl-GPC (18:0/18:0)	Lipid	Phospholipid Metabolism	19132	LC/MS Pos Late	100000660	3066	790.632	816-94-4	94190	85004			yes
1,3,7-trimethylurate	Xenobiotics	Xanthine Metabolism	34404	LC/MS Neg	100001397	1985	209.068	5415-44-1	79437	71754	C16361	HMDB02123	yes
1,3-dimethylurate	Xenobiotics	Xanthine Metabolism	32391	LC/MS Neg	100001106	1671.4	195.052	944-73-0	70346	63527		HMDB01857	yes
1,5-anhydroglucitol (1,5-AG)	Carbohydrate	Glycolysis, Gluconeogenesis, and Pyruvate Metabolism	20675	LC/MS Neg	100000580	802	163.061	154-58-5	64960		C07326	HMDB02712	yes
1,7-dimethylurate	Xenobiotics	Xanthine Metabolism	34400	LC/MS Neg	100001399	1578.6	195.052	33868-03-0	91611	82720	C16356	HMDB11103	yes
1-(1-enyl-oleoyl)-GPE (P-18:1)*	Lipid	Lysoplasmalogen	44621	LC/MS Pos Late	100005372	1566	464.314						yes
1-(1-enyl-palmitoyl)-2-arachidonoyl-GPC (P-16:0/20:4)*	Lipid	Plasmalogen	52689	LC/MS Pos Late	100009014	2154	766.575			24767495			yes
1-(1-enyl-palmitoyl)-2-arachidonoyl-GPE (P-16:0/20:4)*	Lipid	Plasmalogen	52673	LC/MS Pos Late	100009002	2270	724.528			24769238			yes
1-(1-enyl-palmitoyl)-2-linoleoyl-GPC (P-16:0/18:2)*	Lipid	Plasmalogen	52682	LC/MS Pos Late	100009009	2226	742.575			24767486			yes
1-(1-enyl-palmitoyl)-2-linoleoyl-GPE (P-16:0/18:2)*	Lipid	Plasmalogen	52677	LC/MS Pos Late	100009069	2351	700.528			24769229			yes
1-(1-enyl-palmitoyl)-2-oleoyl-GPC (P-16:0/18:1)*	Lipid	Plasmalogen	52478	LC/MS Pos Late	100009007	2443	744.59						yes
1-(1-enyl-palmitoyl)-2-oleoyl-GPE (P-16:0/18:1)*	Lipid	Plasmalogen	52477	LC/MS Pos Late	100009005	2600	702.543			24769228			yes
1-(1-enyl-palmitoyl)-2-palmitoleoyl-GPC (P-16:0/16:1)*	Lipid	Plasmalogen	52713	LC/MS Pos Late	100009160	2218	716.559			24767482			yes
1-(1-enyl-palmitoyl)-2-palmitoyl-GPC (P-16:0/16:0)*	Lipid	Plasmalogen	52716	LC/MS Pos Late	100009162	2454	718.575		11146967	9322076			yes
1-(1-enyl-palmitoyl)-GPC (P-16:0)*	Lipid	Lysoplasmalogen	52474	LC/MS Pos Late	100002875	1547	480.345		10917802	9093054			yes
1-(1-enyl-palmitoyl)-GPE (P-16:0)*	Lipid	Lysoplasmalogen	39270	LC/MS Pos Late	100003000	1558	438.298			10471193			yes
1-(1-enyl-stearoyl)-2-arachidonoyl-GPE (P-18:0/20:4)*	Lipid	Plasmalogen	52475	LC/MS Pos Late	100008999	2511	752.559		9547058	7826008		HMDB05779	yes
1-(1-enyl-stearoyl)-2-linoleoyl-GPE (P-18:0/18:2)*	Lipid	Plasmalogen	52748	LC/MS Pos Late	100009225	2633	728.559			24769261			yes
1-(1-enyl-stearoyl)-2-oleoyl-GPE (P-18:0/18:1)	Lipid	Plasmalogen	52614	LC/MS Pos Late	100008919	2950	730.575	144371-68-6		24769260			yes
1-(1-enyl-stearoyl)-GPE (P-18:0)*	Lipid	Lysoplasmalogen	39271	LC/MS Polar	100003001	890	464.315						yes
1-arachidonoyl-GPA (20:4)	Lipid	Lysolipid	46325	LC/MS Neg	100004442	5499	457.236	799268-65-8					yes
1-arachidonoyl-GPC (20:4n6)*	Lipid	Lysolipid	33228	LC/MS Pos Late	100001551	1460	544.34			21403155	C05208	HMDB10395	yes
1-arachidonoyl-GPE (20:4n6)*	Lipid	Lysolipid	35186	LC/MS Pos Late	100001571	1450	502.293		42607465	21403171		HMDB11517	yes
1-arachidonoyl-GPI (20:4)*	Lipid	Lysolipid	34214	LC/MS Neg	100001654	5482	619.289					HMDB61690	yes
1-arachidonylglycerol (20:4)	Lipid	Monoacylglycerol	34397	LC/MS Neg	100001433	6450	303.233	35474-99-8	5282281	4445452	C13857	HMDB11572	yes
1-dihomo-linolenylglycerol (20:3)	Lipid	Monoacylglycerol	48341	LC/MS Neg	100006121	6220	305.249						yes
1-dihomo-linoleoylglycerol (20:2)	Lipid	Fatty Acid, Keto	35103	LC/MS Neg	100001483	6800	307.264			21403143			yes
1-docosahexaenoylglycerol (22:6)	Lipid	Monoacylglycerol	35153	LC/MS Neg	100001481	6150	309.222			10477810		HMDB11587	no
1-hydroxy-2-naphthalenecarboxylate	Xenobiotics	Drug	38140	LC/MS Neg	100002394	3930	187.04	86-48-6	6844	6583	C03203		no
1-kestose	Xenobiotics	Food Component/Plant	22012	LC/MS Neg	100000980	1054	503.162	470-69-9	440080	389087	C03661	HMDB11729	no
1-lignoceroyl-GPC (24:0)	Lipid	Lysolipid	49617	LC/MS Pos Late	100002873	1907	608.465	325171-59-3					yes
1-linolenoyl-GPC (18:3)*	Lipid	Lysolipid	45951	LC/MS Pos Late	100005350	1422	518.324						yes
1-linolenoylglycerol (18:3)	Lipid	Monoacylglycerol	34393	LC/MS Neg	100001435	6214	277.217		53480978	21403134		HMDB11569	yes
1-linoleoyl-2-arachidonoyl-GPC (18:2/20:4n6)*	Lipid	Phospholipid Metabolism	52710	LC/MS Pos Late	100009131	1969	806.569			24766809			yes
1-linoleoyl-2-linolenoyl-GPC (18:2/18:3)*	Lipid	Phospholipid Metabolism	53176	LC/MS Pos Late	100009343	1939	780.554			24766802			yes
1-linoleoyl-GPA (18:2)*	Lipid	Lysolipid	52690	LC/MS Neg	100009082	5483	433.236			24766514		HMDB07856	yes
1-linoleoyl-GPC (18:2)	Lipid	Lysolipid	34419	LC/MS Pos Late	100001395	1465	520.34		11988421	10160888	C04100	HMDB10386	yes
1-linoleoyl-GPE (18:2)*	Lipid	Lysolipid	36600	LC/MS Pos Late	100001570	1482	478.293		52925130	21403170		HMDB11507	yes
1-linoleoyl-GPI (18:2)*	Lipid	Lysolipid	36594	LC/MS Neg	100001778	5494	595.289						yes
1-linoleoylglycerol (18:2)	Lipid	Monoacylglycerol	27447	LC/MS Neg	100001040	6477	279.233	2277-28-3	5283469	4446589			yes
1-methylguanidine	Amino Acid	Guanidino and Acetamido Metabolism	48114	LC/MS Pos Early	100000715	2149	74.0713	22661-87-6	10111	28576	C02294	HMDB01522	no
1-methylhistidine	Amino Acid	Histidine Metabolism	30460	LC/MS Pos Early	100001051	2755	170.092	332-80-9	92105	83153	C01152	HMDB00001	yes
1-methylimidazoleacetate	Amino Acid	Histidine Metabolism	32350	LC/MS Pos Early	100001208	2064	141.066	2625-49-2	75810	68319	C05828	HMDB02820	yes
1-methylnicotinamide	Cofactors and Vitamins	Nicotinate and Nicotinamide Metabolism	27665	LC/MS Pos Early	55	1940	137.071	1005-24-9	10129985	8305504	C02918	HMDB00699	yes
1-methylurate	Xenobiotics	Xanthine Metabolism	34395	LC/MS Pos Early	100001400	1461	183.051	708-79-2	69726	62926	C16359	HMDB03099	yes
1-methylxanthine	Xenobiotics	Xanthine Metabolism	34389	LC/MS Neg	100001405	1568.8	165.042	6136-37-4	80220	72464	C16358	HMDB10738	yes
1-myristoylglycerol (14:0)	Lipid	Monoacylglycerol	35625	LC/MS Neg	100001618	6353.3	227.202	75685-84-6	79050	71382	C01885	HMDB11561	yes
1-oleoyl-2-linoleoyl-glycerol (18:1/18:2)	Lipid	Diacylglycerol	46798	LC/MS Pos Late	100002989	3115	636.556	106292-55-1		23975985			yes
1-oleoyl-2-linoleoyl-GPC (18:1/18:2)*	Lipid	Phospholipid Metabolism	52453	LC/MS Pos Late	100008981	2165	784.585						yes
1-oleoyl-2-linoleoyl-GPE (18:1/18:2)*	Lipid	Phospholipid Metabolism	52687	LC/MS Pos Late	100009078	2270	742.538		9546753	7825703		HMDB05349	yes
1-oleoyl-3-linoleoyl-glycerol (18:1/18:2)	Lipid	Diacylglycerol	46799	LC/MS Pos Late	100002990	3223	636.556	104346-53-4					yes
1-oleoyl-GPA (18:1)	Lipid	Lysolipid	36812	LC/MS Neg	100001671	5615	435.252	325465-93-8	5497152	4593722			no
1-oleoyl-GPC (18:1)	Lipid	Lysolipid	48258	LC/MS Pos Late	100001272	1540	522.355	19420-56-5	16081932	17240641		HMDB02815	yes
1-oleoyl-GPE (18:1)	Lipid	Lysolipid	35628	LC/MS Pos Late	100001569	1554	480.308	89576-29-4	9547071	7826021		HMDB11506	yes
1-oleoyl-GPG (18:1)*	Lipid	Lysolipid	45968	LC/MS Neg	100005716	5610	509.288						no
1-oleoyl-GPI (18:1)*	Lipid	Lysolipid	36602	LC/MS Neg	100001777	5599	597.305						yes
1-oleoyl-GPS (18:1)	Lipid	Lysolipid	19260	LC/MS Neg	100000630	5607	522.284		9547099	7826049			no
1-oleoylglycerol (18:1)	Lipid	Monoacylglycerol	21184	LC/MS Neg	100000924	6500	281.249	111-03-5	5283468	4446588		HMDB11567	yes
1-palmitoleoyl-2-linoleoyl-GPC (16:1/18:2)*	Lipid	Phospholipid Metabolism	52683	LC/MS Pos Late	100009075	2003	756.554			24766675			yes
1-palmitoleoyl-2-oleoyl-glycerol (16:1/18:1)*	Lipid	Diacylglycerol	52632	LC/MS Pos Late	100009053	3035	610.541		9543694	7822644		HMDB07131	yes
1-palmitoleoyl-3-oleoyl-glycerol (16:1/18:1)*	Lipid	Diacylglycerol	52631	LC/MS Pos Late	100009054	3154	610.541						yes
1-palmitoleoyl-GPA (16:1)*	Lipid	Lysolipid	52691	LC/MS Polar	100009085	1467	407.22			29368482			no
1-palmitoleoyl-GPC (16:1)*	Lipid	Lysolipid	33230	LC/MS Pos Late	100001511	1450	494.324		24779461	21403152		HMDB10383	yes
1-palmitoleoylglycerol (16:1)*	Lipid	Monoacylglycerol	52431	LC/MS Neg	100008952	6094	253.217						yes
1-palmitoyl-2-arachidonoyl-GPC (16:0/20:4)	Lipid	Phospholipid Metabolism	52462	LC/MS Pos Late	100008914	2091	782.569	35418-58-7	10747814	8923140			yes
1-palmitoyl-2-arachidonoyl-GPE (16:0/20:4)*	Lipid	Phospholipid Metabolism	52464	LC/MS Pos Late	100008990	2198	740.522		9546800	7825750		HMDB05323	yes
1-palmitoyl-2-arachidonoyl-GPI (16:0/20:4)*	Lipid	Phospholipid Metabolism	52467	LC/MS Polar	100008993	892	857.519			24767674			yes
1-palmitoyl-2-linolenoyl-GPC (16:0/18:3)*	Lipid	Phospholipid Metabolism	52684	LC/MS Pos Late	100009076	2034	756.554			24766646			yes
1-palmitoyl-2-linoleoyl-glycerol (16:0/18:2)*	Lipid	Diacylglycerol	52633	LC/MS Pos Late	100009052	3080	610.541		9543695	7822645		HMDB05207	yes
1-palmitoyl-2-linoleoyl-GPC (16:0/18:2)	Lipid	Phospholipid Metabolism	42446	LC/MS Pos Late	1537	2160	758.569	40811-94-7	5287971	4450224			yes
1-palmitoyl-2-linoleoyl-GPE (16:0/18:2)	Lipid	Phospholipid Metabolism	42449	LC/MS Pos Late	100001870	2275	716.522		9546747	7825697		HMDB05322	yes
1-palmitoyl-2-linoleoyl-GPI (16:0/18:2)	Lipid	Phospholipid Metabolism	52450	LC/MS Polar	1528	910	833.518			21403024			yes
1-palmitoyl-2-oleoyl-GPC (16:0/18:1)	Lipid	Phospholipid Metabolism	52461	LC/MS Pos Late	1539	2358	760.585	26853-31-6;26853-31-6	6436017	4940699			yes
1-palmitoyl-2-oleoyl-GPE (16:0/18:1)	Lipid	Phospholipid Metabolism	19263	LC/MS Pos Late	1526	2509	718.538	26662-94-2	5283496	4446615		HMDB05320	yes
1-palmitoyl-2-oleoyl-GPI (16:0/18:1)*	Lipid	Phospholipid Metabolism	52669	LC/MS Polar	100009066	893	835.534			24767668			yes
1-palmitoyl-2-oleoyl-GPS (16:0/18:1)	Lipid	Phospholipid Metabolism	19261	LC/MS Pos Late	1531	2660	762.528	40290-44-6	5283499	4446618	C13880		no
1-palmitoyl-2-palmitoleoyl-GPC (16:0/16:1)*	Lipid	Phospholipid Metabolism	52470	LC/MS Pos Late	100008984	2160	732.554						yes
1-palmitoyl-2-stearoyl-GPC (16:0/18:0)	Lipid	Phospholipid Metabolism	52616	LC/MS Pos Late	100008921	2653	762.601	59403-51-9		24766643			yes
1-palmitoyl-3-linoleoyl-glycerol (16:0/18:2)*	Lipid	Diacylglycerol	52634	LC/MS Pos Late	100009055	3197	610.541						yes
1-palmitoyl-GPA (16:0)	Lipid	Lysolipid	34428	LC/MS Neg	100001445	5600	409.236	17618-08-5	6419701	4925335	C04036	HMDB00327	yes
1-palmitoyl-GPC (16:0)	Lipid	Lysolipid	33955	LC/MS Pos Late	100001263	1525	496.34	17364-16-8	86554	78064		HMDB10382	yes
1-palmitoyl-GPE (16:0)	Lipid	Lysolipid	35631	LC/MS Pos Late	100001567	1544	454.293		9547069	7826019		HMDB11503	yes
1-palmitoyl-GPI (16:0)*	Lipid	Lysolipid	35305	LC/MS Neg	100001655	5564	571.289					HMDB61695	yes
1-palmitoylglycerol (16:0)	Lipid	Monoacylglycerol	21127	LC/MS Neg	100000827	6400	255.233	542-44-9	14900	14201		HMDB31074	yes
1-stearoyl-2-arachidonoyl-GPC (18:0/20:4)	Lipid	Phospholipid Metabolism	42450	LC/MS Pos Late	100001869	2300	810.601	35418-59-8	16219824	17347139			yes
1-stearoyl-2-arachidonoyl-GPE (18:0/20:4)	Lipid	Phospholipid Metabolism	52447	LC/MS Pos Late	100008977	2424	768.554		5289133	4451158			yes
1-stearoyl-2-arachidonoyl-GPI (18:0/20:4)	Lipid	Phospholipid Metabolism	52449	LC/MS Polar	100000616	870	885.549			21403055			yes
1-stearoyl-2-arachidonoyl-GPS (18:0/20:4)	Lipid	Phosphatidylserine (PS)	48502	LC/MS Polar	100001872	888	810.529						no
1-stearoyl-2-linoleoyl-GPC (18:0/18:2)*	Lipid	Phospholipid Metabolism	52452	LC/MS Pos Late	100008980	2380	786.601						yes
1-stearoyl-2-linoleoyl-GPE (18:0/18:2)*	Lipid	Phospholipid Metabolism	52446	LC/MS Pos Late	100008976	2522	744.554		9546749	7825699			yes
1-stearoyl-2-linoleoyl-GPI (18:0/18:2)	Lipid	Phospholipid Metabolism	52468	LC/MS Polar	100008994	910	861.55			24767694			yes
1-stearoyl-2-linoleoyl-GPS (18:0/18:2)	Lipid	Phospholipid Metabolism	53009	LC/MS Pos Late	100000642	2689	788.544		9547091	7826041			no
1-stearoyl-2-oleoyl-GPC (18:0/18:1)	Lipid	Phospholipid Metabolism	52438	LC/MS Pos Late	100008904	2644	788.616	56421-10-4		24766704			yes
1-stearoyl-2-oleoyl-GPE (18:0/18:1)	Lipid	Phospholipid Metabolism	42448	LC/MS Pos Late	100001856	2858	746.569						yes
1-stearoyl-GPA (18:0)	Lipid	Lysolipid	36810	LC/MS Neg	100001670	5829	437.267	325465-92-7;799268-65-8	89567	80837			no
1-stearoyl-GPC (18:0)	Lipid	Lysolipid	33961	LC/MS Pos Late	100001271	1606	524.371	19420-57-6	497299	435389		HMDB10384	yes
1-stearoyl-GPE (18:0)	Lipid	Lysolipid	42398	LC/MS Pos Late	100001461	1626	482.324	69747-55-3	9547068	7826018		HMDB11130	yes
1-stearoyl-GPI (18:0)	Lipid	Lysolipid	19324	LC/MS Neg	100000656	5794.3	599.32	796963-93-4		21403067		HMDB61696	yes
1-stearoyl-GPS (18:0)*	Lipid	Lysolipid	45966	LC/MS Neg	100004327	5800	524.299		9547101	7826051			no
10-heptadecenoate (17:1n7)	Lipid	Long Chain Fatty Acid	33971	LC/MS Neg	100001278	5555	267.233	29743-97-3	5312435	4471860		HMDB60038	yes
10-hydroxystearate	Lipid	Fatty Acid, Monohydroxy	47123	LC/MS Neg	100005852	5370	299.259		9561835	7838048			no
10-nonadecenoate (19:1n9)	Lipid	Long Chain Fatty Acid	33972	LC/MS Neg	100001277	5780	295.264	73033-09-7	5312513	4471938		HMDB13622	yes
10-undecenoate (11:1n1)	Lipid	Medium Chain Fatty Acid	32497	LC/MS Neg	100001197	5085.8	183.139	1333-28-4		10771160			yes
11-ketoetiocholanolone glucuronide	Lipid	Steroid	47135	LC/MS Neg	100005402	4280	479.229	17181-16-7					no
12,13-DiHOME	Lipid	Fatty Acid, Dihydroxy	38395	LC/MS Neg	62	5137	313.238	263399-35-5	10236635	8412123	C14829	HMDB04705	yes
12-HETE	Lipid	Eicosanoid	37536	LC/MS Neg	100002167	5326	319.228	71030-37-0;73837-14-6	5312983	21509475		HMDB06111	yes
13-HODE + 9-HODE	Lipid	Fatty Acid, Monohydroxy	37752	LC/MS Neg	100002196	5275	295.228		43013				yes
13-methylmyristate	Lipid	Fatty Acid, Branched	38293	LC/MS Neg	100002344	5499	241.217	2485-71-4	151014	133106			no
14-HDoHE/17-HDoHE	Lipid	Fatty Acid, Monohydroxy	53034	LC/MS Neg	100009278	5296	343.228						yes
15-HETE	Lipid	Eicosanoid	37538	LC/MS Neg	100000565	5298	319.228	54845-95-3	5280724	4444307	C04742	HMDB02110	no
15-methylpalmitate	Lipid	Fatty Acid, Branched	38768	LC/MS Neg	100002945	5695	269.249		17903417				yes
16-hydroxypalmitate	Lipid	Fatty Acid, Monohydroxy	39609	LC/MS Neg	100002953	5236.2	271.228	506-13-8	10466	10034	C18218	HMDB06294	yes
16a-hydroxy DHEA 3-sulfate	Lipid	Steroid	38168	LC/MS Neg	100002126	4240	383.153						yes
17-methylstearate	Lipid	Fatty Acid, Branched	38296	LC/MS Neg	100002356	5993	297.28	2724-59-6	3083779	2340933			yes
17alpha-hydroxypregnanolone glucuronide	Lipid	Steroid	47403	LC/MS Neg	100005418	5071.9	509.276						no
17alpha-hydroxypregnenolone sulfate	Lipid	Steroid	37482	LC/MS Neg	100002128	4800	411.185	28901-70-4	152971	134824		HMDB00416	no
2'-deoxyinosine	Nucleotide	Purine Metabolism, (Hypo)Xanthine/Inosine containing	15076	LC/MS Neg	100000135	1688	251.079	890-38-0	65058	58569	C05512	HMDB00071	no
2'-deoxyuridine	Nucleotide	Pyrimidine Metabolism, Uracil containing	52602	LC/MS Neg	536	1586	227.067	951-78-0	13712	13118	C00526	HMDB00012	yes
2,3-dihydroxyisovalerate	Xenobiotics	Food Component/Plant	38276	LC/MS Polar	100002417	1050	133.051	1756-18-9	677	657	C04039	HMDB12141	yes
2-acetamidophenol sulfate	Xenobiotics	Drug	48580	LC/MS Neg	100006190	2251	230.013	40712-60-5	181671	158023			no
2-aminoadipate	Amino Acid	Lysine Metabolism	6146	LC/MS Neg	381	639.2	160.062	542-32-5;1118-90-7	469	456	C00956	HMDB00510	yes
2-aminobutyrate	Amino Acid	Methionine, Cysteine, SAM and Taurine Metabolism	42374	LC/MS Pos Early	1128	2059	104.071	1492-24-6	439691	388757	C02261	HMDB00650	yes
2-aminoheptanoate	Lipid	Fatty Acid, Amino	43761	LC/MS Pos Early	100004542	3160	146.118	1115-90-8	227939	198338			yes
2-aminooctanoate	Lipid	Fatty Acid, Amino	43343	LC/MS Pos Late	100004227	750	160.133	644-90-6	69522	62727		HMDB00991	yes
2-aminophenol sulfate	Xenobiotics	Chemical	43266	LC/MS Neg	100004322	1677	188.002		181670	158022		HMDB61116	yes
2-arachidonoylglycerol (20:4)	Lipid	Monoacylglycerol	19266	LC/MS Neg	100000584	6170	303.233	53847-30-6	5282280	4445451	C13856	HMDB04666	no
2-ethylphenylsulfate	Xenobiotics	Benzoate Metabolism	36847	LC/MS Neg	100001809	3416	201.023						no
2-hydroxy-3-methylvalerate	Amino Acid	Leucine, Isoleucine and Valine Metabolism	36746	LC/MS Neg	100001541	1800	131.071	488-15-3	164623	144317		HMDB00317	yes
2-hydroxyacetaminophen sulfate*	Xenobiotics	Drug	33173	LC/MS Neg	100001791	1674	246.008						no
2-hydroxyadipate	Lipid	Fatty Acid, Dicarboxylate	31934	LC/MS Polar	100001153	3000	161.046	18294-85-4	193530	167943	C02360	HMDB00321	no
2-hydroxybutyrate/2-hydroxyisobutyrate	Amino Acid	Methionine, Cysteine, SAM and Taurine Metabolism	52281	LC/MS Polar	100008928	1258	103.04						yes
2-hydroxydecanoate	Lipid	Fatty Acid, Monohydroxy	42489	LC/MS Neg	100004089	4840	187.134	5393-81-7	21488	20195			yes
2-hydroxyglutarate	Lipid	Fatty Acid, Dicarboxylate	37253	LC/MS Pos Early	100002070	958	131.034	40951-21-1	43	42	C02630	HMDB00606	yes
2-hydroxyhippurate (salicylurate)	Xenobiotics	Benzoate Metabolism	18281	LC/MS Neg	1869	2184	194.046	487-54-7	10253	9835	C07588	HMDB00840	yes
2-hydroxyibuprofen	Xenobiotics	Drug	43330	LC/MS Neg	100004169	3462	221.118	51146-55-5					no
2-hydroxyoctanoate	Lipid	Fatty Acid, Monohydroxy	22036	LC/MS Neg	100000743	3736.8	159.103	617-73-2	94180	84994		HMDB02264	yes
2-hydroxypalmitate	Lipid	Fatty Acid, Monohydroxy	35675	LC/MS Neg	100001579	5511.2	271.228	764-67-0	92836	83805		HMDB31057	yes
2-hydroxyphenylacetate	Amino Acid	Phenylalanine and Tyrosine Metabolism	1432	LC/MS Polar	235	858.6	151.04	614-75-5	11970	11476	C05852	HMDB00669	yes
2-hydroxyphenylacetate sulfate	Amino Acid	Phenylalanine and Tyrosine Metabolism	52922	LC/MS Neg	100006635	830	230.997						no
2-hydroxystearate	Lipid	Fatty Acid, Monohydroxy	17945	LC/MS Neg	1239	5695	299.259	629-22-1	69417	62625	C03045		yes
2-isopropylmalate	Xenobiotics	Food Component/Plant	15667	LC/MS Polar	100000409	2605	175.061	3237-44-3	77	76	C02504	HMDB00402	yes
2-linoleoylglycerol (18:2)	Lipid	Monoacylglycerol	32506	LC/MS Neg	100000987	6250	279.233	3443-82-1	5365676	4517636		HMDB11538	yes
2-methoxyacetaminophen glucuronide*	Xenobiotics	Drug	33161	LC/MS Neg	100001795	1633	356.099						no
2-methoxyacetaminophen sulfate*	Xenobiotics	Drug	47031	LC/MS Neg	100001793	1949	260.023						no
2-methoxyresorcinol sulfate	Xenobiotics	Chemical	48445	LC/MS Neg	100006184	1863	218.997	1446269-78-8					no
2-methylbutyrylcarnitine (C5)	Amino Acid	Leucine, Isoleucine and Valine Metabolism	45095	LC/MS Pos Early	100001509	3035	246.17	31023-25-3	6426901	4932320		HMDB00378	yes
2-methylcitrate/homocitrate	Energy	TCA Cycle	52282	LC/MS Neg	100008929	575	205.035						yes
2-methylmalonyl carnitine	Lipid	Fatty Acid Synthesis	35482	LC/MS Pos Early	100001596	2440	262.129	149181-64-6	53481628	21403178		HMDB13133	no
2-methylserine	Amino Acid	Glycine, Serine and Threonine Metabolism	53229	LC/MS Pos Early	100009246	1652	120.066		94309	85112			yes
2-oleoylglycerol (18:1)	Lipid	Monoacylglycerol	21232	LC/MS Neg	100000943	6300	281.249	3443-84-3	5319879	4478086			yes
2-oxindole-3-acetate	Xenobiotics	Food Component/Plant	40479	LC/MS Pos Early	100003109	2378	192.066	2971-31-5	3080590	2338343			no
2-palmitoleoyl-GPC (16:1)*	Lipid	Lysolipid	47118	LC/MS Neg	100001561	5720	568.326			21403164			no
2-palmitoleoylglycerol (16:1)*	Lipid	Monoacylglycerol	52432	LC/MS Neg	100008953	6016	253.217						no
2-palmitoyl-GPC (16:0)*	Lipid	Lysolipid	35253	LC/MS Neg	100001562	6215	570.341		15061532	21403165		HMDB61702	yes
2-palmitoylglycerol (16:0)	Lipid	Monoacylglycerol	33419	LC/MS Neg	100001048	6300	255.233	23470-00-0	123409	110006		HMDB11533	no
2-phosphoglycerate	Carbohydrate	Glycolysis, Gluconeogenesis, and Pyruvate Metabolism	35629	LC/MS Polar	100000093	4346	184.986	70195-25-4	59	13766841	C00631	HMDB03391	no
2-piperidinone	Xenobiotics	Food Component/Plant	43400	LC/MS Pos Early	100004295	1675	100.076	675-20-7	12665	12144			yes
2-propylpentanoate (valproate)	Xenobiotics	Drug	22290	LC/MS Neg	100000779	3885.6	143.108	99-66-1	3121	3009	C07185	HMDB01877	no
2-pyrrolidinone	Xenobiotics	Chemical	31675	LC/MS Pos Early	100001081	1262	86.06	616-45-5	12025	11530		HMDB02039	yes
2-stearoyl-GPE (18:0)*	Lipid	Lysolipid	41220	LC/MS Neg	100003901	6350	480.31			24769218			yes
21-hydroxypregnenolone disulfate	Lipid	Steroid	46115	LC/MS Neg	100001999	3935	245.067	1164-98-3	134595	118625	C05485	HMDB04026	yes
21-hydroxypregnenolone monosulfate (1)	Lipid	Steroid	37174	LC/MS Neg	100002003	4624	411.185	88378-34-1	174681	152343			no
21-hydroxypregnenolone monosulfate (2)	Lipid	Steroid	37175	LC/MS Neg	100002004	4711	411.185		10670474	8845826			no
3,4-dihydroxyphenylacetate sulfate	Amino Acid	Phenylalanine and Tyrosine Metabolism	48736	LC/MS Neg	100006254	800	246.992	38339-04-7	193283	167724			no
3,7-dimethylurate	Xenobiotics	Xanthine Metabolism	34399	LC/MS Neg	100001398	1418.2	195.052	13087-49-5	83126	74994	C16360	HMDB01982	yes
3-(3-hydroxyphenyl)propionate	Amino Acid	Phenylalanine and Tyrosine Metabolism	35635	LC/MS Neg	100001624	1980	165.056	621-54-5	91	89	C11457	HMDB00375	no
3-(3-hydroxyphenyl)propionate sulfate	Amino Acid	Phenylalanine and Tyrosine Metabolism	45415	LC/MS Neg	100005391	1294	245.013	86321-32-6	187488	162993			no
3-(4-hydroxyphenyl)lactate	Amino Acid	Phenylalanine and Tyrosine Metabolism	32197	LC/MS Neg	240	1379	181.051	6482-98-0	9378	9010	C03672	HMDB00755	yes
3-(4-hydroxyphenyl)propionate	Amino Acid	Phenylalanine and Tyrosine Metabolism	39587	LC/MS Neg	100002914	1670	165.056	501-97-3	10394	9965	C01744	HMDB02199	no
3-(cystein-S-yl)acetaminophen*	Xenobiotics	Drug	34365	LC/MS Pos Early	100001797	2420	271.075		5233914	4403253			no
3-(N-acetyl-L-cystein-S-yl) acetaminophen	Xenobiotics	Drug	45721	LC/MS Neg	2048	2094	311.071	52372-86-8	83967	75765			no
3-aminoisobutyrate	Nucleotide	Pyrimidine Metabolism, Thymine containing	1566	LC/MS Pos Early	1114	2215	104.071	10569-72-9;214139-20-5	64956	58481	C05145	HMDB03911	yes
3-carboxy-4-methyl-5-propyl-2-furanpropanoate (CMPF)	Lipid	Fatty Acid, Dicarboxylate	31787	LC/MS Neg	100001178	2840	239.092	86879-39-2	123979	110498		HMDB61112	yes
3-ethylphenylsulfate	Xenobiotics	Benzoate Metabolism	36848	LC/MS Neg	100001808	3530	201.023				C14386		no
3-hydroxy-2-ethylpropionate	Amino Acid	Leucine, Isoleucine and Valine Metabolism	32397	LC/MS Neg	100001170	975	117.056	4374-62-3	188979	164207		HMDB00396	yes
3-hydroxy-3-methylglutarate	Lipid	Mevalonate Metabolism	531	LC/MS Polar	112	2700	161.046	503-49-1	1662	4573695	C03761	HMDB00355	yes
3-hydroxybutyrate (BHBA)	Lipid	Ketone Bodies	542	LC/MS Polar	254	1443.3	103.04	625-72-9	441	428	C01089	HMDB00357	yes
3-hydroxybutyrylcarnitine (1)	Lipid	Fatty Acid Metabolism(Acyl Carnitine)	43264	LC/MS Pos Early	100003926	2400	248.149		53481617			HMDB13127	no
3-hydroxycinnamate sulfate	Xenobiotics	Food Component/Plant	48409	LC/MS Neg	100006094	1338	242.997	86321-30-4	6443141	4947175			no
3-hydroxycotinine glucuronide	Xenobiotics	Tobacco Metabolite	43470	LC/MS Neg	100004494	1745	367.115	132929-88-5	183115	159230			no
3-hydroxydecanoate	Lipid	Fatty Acid, Monohydroxy	22053	LC/MS Neg	100000997	4634.7	187.134	5561-87-5	26612	24790		HMDB02203	yes
3-hydroxyhexanoate	Lipid	Fatty Acid, Monohydroxy	53230	LC/MS Neg	100006367	1725	131.071	10191-24-9	151492	133518			yes
3-hydroxyhippurate	Xenobiotics	Benzoate Metabolism	39600	LC/MS Neg	100002122	1687	194.046	1637-75-8	450268	396603		HMDB06116	yes
3-hydroxyisobutyrate	Amino Acid	Leucine, Isoleucine and Valine Metabolism	1549	LC/MS Polar	111	1619.1	103.04	2068-83-9	87	10140307	C06001	HMDB00336	yes
3-hydroxykynurenine	Amino Acid	Tryptophan Metabolism	22110	LC/MS Pos Early	100000986	2536	225.087	2147-61-7	89	87	C02794	HMDB00732	no
3-hydroxylaurate	Lipid	Fatty Acid, Monohydroxy	32457	LC/MS Neg	100001112	5175	215.165	53941-38-1	94216	85026		HMDB00387	yes
3-hydroxymyristate	Lipid	Fatty Acid, Monohydroxy	21158	LC/MS Neg	100000882	5335	243.197	3422-31-9	16064	15252			yes
3-hydroxyoctanoate	Lipid	Fatty Acid, Monohydroxy	22001	LC/MS Neg	100000773	3446	159.103	88930-08-9	26613	24791		HMDB01954	yes
3-hydroxypalmitate	Lipid	Fatty Acid, Monohydroxy	27503	LC/MS Neg	100000983	5476	271.228	928-17-6	301590	266538		HMDB10734	no
3-hydroxyphenylacetate sulfate	Amino Acid	Phenylalanine and Tyrosine Metabolism	52921	LC/MS Neg	100006634	969	230.997						no
3-hydroxypropanoate	Lipid	Fatty Acid, Monohydroxy	1556	LC/MS Polar	115	1845	89.0244	503-66-2	68152	4573601	C01013	HMDB00700	no
3-hydroxypyridine sulfate	Xenobiotics	Chemical	48448	LC/MS Neg	100006098	1595.5	173.987	1955-23-3		16232314			yes
3-hydroxyquinine	Xenobiotics	Drug	43496	LC/MS Pos Late	100002410	678	341.186	78549-61-8	441264	138373	C07344	HMDB01091	no
3-hydroxysebacate	Lipid	Fatty Acid, Monohydroxy	31943	LC/MS Neg	100001145	1282.1	217.108	73141-46-5	3017884	2285525		HMDB00350	no
3-hydroxystearate	Lipid	Fatty Acid, Monohydroxy	52938	LC/MS Neg	100008933	5674	299.259	45261-96-9	5282907	4446034			yes
3-indoxyl sulfate	Amino Acid	Tryptophan Metabolism	27672	LC/MS Neg	100000467	2222.2	212.002	2642-37-7	10258	9840		HMDB00682	yes
3-methoxybenzenepropanoic acid	Xenobiotics	Benzoate Metabolism	43401	LC/MS Neg	100004296	3036	179.071	10516-71-9	66336	59714			no
3-methoxycatechol sulfate (1)	Xenobiotics	Benzoate Metabolism	48763	LC/MS Neg	100006375	2163	218.997						no
3-methoxycatechol sulfate (2)	Xenobiotics	Benzoate Metabolism	48752	LC/MS Neg	100006376	2200	218.997						yes
3-methoxytyramine sulfate	Amino Acid	Phenylalanine and Tyrosine Metabolism	44618	LC/MS Neg	100004634	1722	246.044			21233674			no
3-methoxytyrosine	Amino Acid	Phenylalanine and Tyrosine Metabolism	12017	LC/MS Pos Early	1342	2555	212.092	300-48-1	1670	8948		HMDB01434	yes
3-methyl catechol sulfate (1)	Xenobiotics	Benzoate Metabolism	46165	LC/MS Neg	100004112	2790	203.002						yes
3-methyl catechol sulfate (2)	Xenobiotics	Benzoate Metabolism	46164	LC/MS Neg	100004110	2860	203.002						no
3-methyl-2-oxobutyrate	Amino Acid	Leucine, Isoleucine and Valine Metabolism	44526	LC/MS Neg	100000936	1465	115.04	3715-29-5	49	48	C00141	HMDB00019	yes
3-methyl-2-oxovalerate	Amino Acid	Leucine, Isoleucine and Valine Metabolism	15676	LC/MS Neg	100000036	2064.2	129.056	1460-34-0;51829-07-3	47	46	C00671	HMDB03736	yes
3-methyladipate	Lipid	Fatty Acid, Dicarboxylate	36749	LC/MS Polar	100001765	2865	159.066	3058-01-3	12292	11789		HMDB00555	no
3-methylcrotonylglycine	Amino Acid	Leucine, Isoleucine and Valine Metabolism	31940	LC/MS Pos Early	100001149	1980	158.081	33008-07-0	169485	148224		HMDB00459	no
3-methylglutaconate	Amino Acid	Leucine, Isoleucine and Valine Metabolism	38667	LC/MS Polar	100002458	2579.6	143.035	5746-90-7	1551553	1267861		HMDB00522	yes
3-methylglutarylcarnitine (2)	Amino Acid	Lysine Metabolism	46548	LC/MS Pos Early	100005850	2675	290.16		128145	113619		HMDB00552	no
3-methylhistidine	Amino Acid	Histidine Metabolism	15677	LC/MS Neg	100000042	906.3	168.078	368-16-1	64969	58494	C01152	HMDB00479	yes
3-methylurate*	Xenobiotics	Xanthine Metabolism	48252	LC/MS Neg	100004049	1024	181.037	605-99-2	11804	11311			no
3-methylxanthine	Xenobiotics	Xanthine Metabolism	32445	LC/MS Neg	100001108	1700	165.042	1076-22-8	70639	63805	C16357	HMDB01886	yes
3-phenylpropionate (hydrocinnamate)	Amino Acid	Phenylalanine and Tyrosine Metabolism	15749	LC/MS Neg	100000010	2860	149.061	501-52-0	107	10181339	C05629	HMDB00764	yes
3-phosphoglycerate	Carbohydrate	Glycolysis, Gluconeogenesis, and Pyruvate Metabolism	1414	LC/MS Neg	132	583	184.986	80731-10-8	724	10669764	C00597	HMDB00807	no
3-sialyllactose	Carbohydrate	Disaccharides and Oligosaccharides	40424	LC/MS Polar	100003408	3720	632.204	35890-38-1	123914	110445		HMDB00825	no
3-ureidopropionate	Nucleotide	Pyrimidine Metabolism, Uracil containing	3155	LC/MS Pos Early	1053	875	133.061	462-88-4	111	109	C02642	HMDB00026	yes
3b-hydroxy-5-cholenoic acid	Lipid	Secondary Bile Acid Metabolism	43507	LC/MS Neg	100004182	5205	373.275	5255-17-4	92997	83950		HMDB00308	no
4-acetamidobutanoate	Amino Acid	Polyamine Metabolism	1558	LC/MS Neg	1113	893.7	144.067	3025-96-5	18189	17180	C02946	HMDB03681	yes
4-acetamidophenol	Xenobiotics	Drug	12032	LC/MS Neg	1383	2173.7	150.056	103-90-2	1983	1906	C06804	HMDB01859	no
4-acetamidophenylglucuronide	Xenobiotics	Drug	15736	LC/MS Neg	100000043	1400	326.088	120595-80-4	83944	3239926		HMDB10316	no
4-acetaminophen sulfate	Xenobiotics	Drug	37475	LC/MS Neg	2049	1792	230.013	10066-90-7;32113-41-0	83939	75741	C06804	HMDB59911	no
4-acetylphenol sulfate	Xenobiotics	Drug	44620	LC/MS Neg	100000711	2375	215.002		4684006	3872009			yes
4-allylphenol sulfate	Xenobiotics	Food Component/Plant	37181	LC/MS Neg	100001868	3805	213.023						yes
4-androsten-3alpha,17alpha-diol monosulfate (2)	Lipid	Steroid	37207	LC/MS Neg	100002026	4712	369.174						yes
4-androsten-3alpha,17alpha-diol monosulfate (3)	Lipid	Steroid	37209	LC/MS Neg	100002027	5180	369.174						yes
4-androsten-3beta,17beta-diol disulfate (1)	Lipid	Steroid	37202	LC/MS Neg	100001992	3740	224.062		10634		C04295	HMDB03818	yes
4-androsten-3beta,17beta-diol disulfate (2)	Lipid	Steroid	37203	LC/MS Neg	100001994	4065	224.062		10634		C04295	HMDB03818	yes
4-androsten-3beta,17beta-diol monosulfate (1)	Lipid	Steroid	37211	LC/MS Neg	100002028	4500	369.174	521-17-5				HMDB03818	yes
4-androsten-3beta,17beta-diol monosulfate (2)	Lipid	Steroid	37210	LC/MS Neg	100002029	4500	369.174						yes
4-cholesten-3-one	Lipid	Sterol	38125	LC/MS Pos Late	100002227	2520	385.346	601-57-0	91477	427	C00599	HMDB00921	yes
4-ethylphenylsulfate	Xenobiotics	Benzoate Metabolism	36099	LC/MS Neg	100001756	3580	201.023	123-07-9			C13637		yes
4-guanidinobutanoate	Amino Acid	Guanidino and Acetamido Metabolism	15681	LC/MS Pos Early	100000096	2320	146.092	463-003;463-00-3	500	486	C01035	HMDB03464	yes
4-hydroxybenzoate	Xenobiotics	Benzoate Metabolism	21133	LC/MS Neg	100000862	820	137.024	99-96-7	135	132	C00156	HMDB00500	no
4-hydroxychlorothalonil	Xenobiotics	Chemical	48441	LC/MS Neg	100006082	4427	244.908	28343-61-5	34217	31530			yes
4-hydroxycinnamate sulfate	Amino Acid	Phenylalanine and Tyrosine Metabolism	48410	LC/MS Neg	100006095	1000	242.997	376374-66-2	6070438	4797737			no
4-hydroxyglutamate	Amino Acid	Glutamate Metabolism	40499	LC/MS Pos Early	100002544	1141	164.055	2485-33-8	439902	388936	C03079	HMDB01344	no
4-hydroxyhippurate	Xenobiotics	Benzoate Metabolism	35527	LC/MS Neg	100001423	1475	194.046	2482-25-9	151012	133104		HMDB13678	yes
4-hydroxyphenylacetate	Amino Acid	Phenylalanine and Tyrosine Metabolism	541	LC/MS Neg	144	1361.1	151.04	156-38-7	127	3881560	C00642	HMDB00020	yes
4-hydroxyphenylacetatoylcarnitine	Amino Acid	Phenylalanine and Tyrosine Metabolism	52932	LC/MS Pos Early	100006619	2730	296.149						no
4-hydroxyphenylpyruvate	Amino Acid	Phenylalanine and Tyrosine Metabolism	1669	LC/MS Neg	1141	1690.1	179.035	156-39-8	979	954	C01179	HMDB00707	yes
4-imidazoleacetate	Amino Acid	Histidine Metabolism	32349	LC/MS Pos Early	100001207	2055	127.05	645-65-8	96215	86856	C02835	HMDB02024	yes
4-methyl-2-oxopentanoate	Amino Acid	Leucine, Isoleucine and Valine Metabolism	22116	LC/MS Neg	100000551	2170	129.056	816-66-0	70	69	C00233	HMDB00695	yes
4-methylcatechol sulfate	Xenobiotics	Benzoate Metabolism	46146	LC/MS Neg	100004111	2665	203.002						yes
4-phenylbutyrate	Xenobiotics	Drug	43337	LC/MS Neg	100004197	3500	163.076	1821-12-1	4775	4611		HMDB00543	no
4-ureidobutyrate	Nucleotide	Pyrimidine Metabolism, Uracil containing	22118	LC/MS Pos Early	100000718	1095	147.076	2609-10-01	1571307	1278628			no
4-vinylguaiacol sulfate	Xenobiotics	Food Component/Plant	48442	LC/MS Neg	100006126	3354	229.018						yes
4-vinylphenol sulfate	Xenobiotics	Benzoate Metabolism	36098	LC/MS Neg	100001755	3320	199.007	2628-17-3	6426766	4932200	C05627	HMDB04072	yes
5,6-dihydrothymine	Nucleotide	Pyrimidine Metabolism, Thymine containing	1418	LC/MS Neg	158	1637.8	127.051	696-04-8	93556	84456	C00906	HMDB00079	yes
5,6-dihydrouracil	Nucleotide	Pyrimidine Metabolism, Uracil containing	1559	LC/MS Neg	1125	1120	113.036	504-07-4	649	629	C00429	HMDB00076	no
5-acetylamino-6-amino-3-methyluracil	Xenobiotics	Xanthine Metabolism	34424	LC/MS Polar	100001403	1710	197.068	19893-78-8	88299	79659	C16366	HMDB04400	yes
5-acetylamino-6-formylamino-3-methyluracil	Xenobiotics	Xanthine Metabolism	34401	LC/MS Polar	100001402	1424	225.063	85438-96-6	108214	97287	C16365	HMDB11105	no
5-bromotryptophan	Amino Acid	Phenylalanine and Tyrosine Metabolism	53242	LC/MS Neg	100009338	3525	280.993		96735	87339			yes
5-dodecenoate (12:1n7)	Lipid	Medium Chain Fatty Acid	33968	LC/MS Neg	100001232	5224	197.155	2430-94-6	5312378	4471803		HMDB00529	yes
5-HEPE	Lipid	Eicosanoid	46297	LC/MS Neg	100002135	5316	317.212	83952-40-3	6439678	4944072		HMDB05081	no
5-HETE	Lipid	Eicosanoid	37372	LC/MS Neg	100002137	5382	319.228	73307-52-5	5280733	8038582	C04805	HMDB11134	no
5-hydroxyhexanoate	Lipid	Fatty Acid, Monohydroxy	31938	LC/MS Neg	100001148	1267	131.071	44843-89-2	170748	149280		HMDB00525	yes
5-hydroxyindole sulfate	Amino Acid	Tryptophan Metabolism	52914	LC/MS Neg	100009042	1928	212.002						no
5-hydroxyindoleacetate	Amino Acid	Tryptophan Metabolism	437	LC/MS Pos Early	71	1893	192.066	54-16-0	1826	1760	C05635	HMDB00763	yes
5-hydroxylysine	Amino Acid	Lysine Metabolism	15685	LC/MS Pos Early	100000054	2790	163.108	13204-98-3	1029	1002	C16741	HMDB00450	yes
5-hydroxymethyl-2-furoic acid	Amino Acid	Phenylalanine and Tyrosine Metabolism	42040	LC/MS Neg	100003954	962	141.019	6338-41-6	80642	72827	C20448	HMDB02432	no
5-methylthioadenosine (MTA)	Amino Acid	Polyamine Metabolism	1419	LC/MS Pos Early	212	2752	298.097	2457-80-9	439176	388321	C00170	HMDB01173	yes
5-methyluridine (ribothymidine)	Nucleotide	Pyrimidine Metabolism, Uracil containing	35136	LC/MS Neg	100001446	1778.1	257.078	1463-10-1	445408	393058		HMDB00884	yes
5-oxoproline	Amino Acid	Glutathione Metabolism	1494	LC/MS Neg	1021	738.5	128.035	98-79-3	7405	7127	C01879	HMDB00267	yes
5alpha-androstan-3alpha, 17beta-diol-17-glucosiduronate	Lipid	Steroid	47132	LC/MS Neg	100005396	4930	467.265						no
5alpha-androstan-3alpha,17alpha-diol disulfate	Lipid	Steroid	37182	LC/MS Neg	100002007	4547	225.07						no
5alpha-androstan-3alpha,17beta-diol disulfate	Lipid	Steroid	37184	LC/MS Neg	100002017	4275	225.07						no
5alpha-androstan-3alpha,17beta-diol monosulfate (1)	Lipid	Steroid	37186	LC/MS Neg	100002018	4925	371.19						yes
5alpha-androstan-3alpha,17beta-diol monosulfate (2)	Lipid	Steroid	37185	LC/MS Neg	100006005	5080	371.19						no
5alpha-androstan-3beta,17alpha-diol disulfate	Lipid	Steroid	37187	LC/MS Neg	100002021	4215	225.07						yes
5alpha-androstan-3beta,17beta-diol disulfate	Lipid	Steroid	37190	LC/MS Neg	100001987	3880	225.07	571-20-0	242332		C12525	HMDB00493	yes
5alpha-androstan-3beta,17beta-diol monosulfate (2)	Lipid	Steroid	37192	LC/MS Neg	100002024	4685	371.19						no
5alpha-pregnan-3(alpha or beta),20beta-diol disulfate	Lipid	Steroid	46172	LC/MS Neg	100002015	4310	239.085		5127902	4302261			no
5alpha-pregnan-3beta,20alpha-diol disulfate	Lipid	Steroid	37198	LC/MS Neg	100001988	3962	239.085						yes
5alpha-pregnan-3beta,20alpha-diol monosulfate (2)	Lipid	Steroid	37200	LC/MS Neg	100002014	5060	399.221						yes
5alpha-pregnan-3beta,20beta-diol monosulfate (1)	Lipid	Steroid	37196	LC/MS Neg	100002009	5180	399.221						yes
6-hydroxyindole sulfate	Xenobiotics	Chemical	48698	LC/MS Neg	100006260	2498	212.002						yes
6-oxopiperidine-2-carboxylic acid	Amino Acid	Lysine Metabolism	43231	LC/MS Neg	100004499	964.5	142.051	34622-39-4	3014237	2282737			yes
6-phosphogluconate	Carbohydrate	Pentose Phosphate Pathway	15442	LC/MS Neg	100000341	583.9	275.017	921-62-0;53411-70-4	91493	82615	C00345	HMDB01316	no
7-alpha-hydroxy-3-oxo-4-cholestenoate (7-Hoca)	Lipid	Sterol	36776	LC/MS Neg	100001609	5288.1	429.301	115538-85-7	3081085	2338765	C17337	HMDB12458	yes
7-hydroxycholesterol (alpha or beta)	Lipid	Sterol	47890	LC/MS Pos Late	100005999	1930	367.336						no
7-hydroxyindole sulfate	Amino Acid	Tryptophan Metabolism	52915	LC/MS Neg	100009043	1765	212.002						no
7-ketodeoxycholate	Lipid	Secondary Bile Acid Metabolism	31904	LC/MS Neg	100001063	4821	405.265	911-40-0	188292	163659		HMDB00391	no
7-methylguanine	Nucleotide	Purine Metabolism, Guanine containing	35114	LC/MS Pos Early	100001456	2175	166.072	578-76-7	11361	10883	C02242	HMDB00897	yes
7-methylurate	Xenobiotics	Xanthine Metabolism	39598	LC/MS Neg	100002241	1138	181.037	612-37-3	69160	62375			no
7-methylxanthine	Xenobiotics	Xanthine Metabolism	34390	LC/MS Pos Early	100001396	1350	167.056	552-62-5	68374	61660	C16353	HMDB01991	yes
8-hydroxyoctanoate	Lipid	Fatty Acid, Monohydroxy	21239	LC/MS Neg	100000956	2300.4	159.103	764-89-6	69820	63018			no
9,10-DiHOME	Lipid	Fatty Acid, Dihydroxy	38399	LC/MS Neg	179	5180	313.238	263399-34-4	9966640	8142232	C14828	HMDB04704	yes
9-hydroxystearate	Lipid	Fatty Acid, Monohydroxy	47120	LC/MS Neg	100005834	5384	299.259	25498-28-6	9570127	7844595			yes
acesulfame	Xenobiotics	Food Component/Plant	48569	LC/MS Neg	100006203	1581	161.987	55589-62-3					no
acetylcarnitine	Lipid	Fatty Acid Metabolism(Acyl Carnitine)	32198	LC/MS Pos Early	100000802	2282	204.123	5080-50-2	1	5406074	C02571	HMDB00201	yes
acetylphosphate	Energy	Oxidative Phosphorylation	15488	LC/MS Polar	1211	4013.9	138.98	94249-01-1	186	181	C00227	HMDB01494	no
acisoga	Amino Acid	Polyamine Metabolism	43258	LC/MS Neg	100004541	2297	183.114	106692-36-8	129397	114601			yes
aconitate [cis or trans]	Energy	TCA Cycle	46173	LC/MS Neg	100001359	580	173.009				C00417	HMDB00072	yes
adenine	Nucleotide	Purine Metabolism, Adenine containing	554	LC/MS Pos Early	880	2221	136.062	73-24-5	190	185	C00147	HMDB00034	yes
adenosine	Nucleotide	Purine Metabolism, Adenine containing	555	LC/MS Pos Early	798	2169	268.104	58-61-7	60961	54923	C00212	HMDB00050	no
adenosine 2'-monophosphate (2'-AMP)	Nucleotide	Purine Metabolism, Adenine containing	36815	LC/MS Neg	100001694	1497.7	346.056	130-49-4	94136		C00946	HMDB11617	no
adenosine 3'-monophosphate (3'-AMP)	Nucleotide	Purine Metabolism, Adenine containing	35142	LC/MS Neg	100001449	1245	346.056	84-21-9	41211	10463793	C01367	HMDB03540	no
adenosine 5'-diphosphoribose (ADP-ribose)	Cofactors and Vitamins	Nicotinate and Nicotinamide Metabolism	558	LC/MS Neg	215	920	558.064	68414-18-6	192	3674071	C00301	HMDB01178	no
adenosine 5'-monophosphate (AMP)	Nucleotide	Purine Metabolism, Adenine containing	32342	LC/MS Pos Early	209	1013	348.07	149022-20-8	6083	10239183	C00020	HMDB00045	no
adipoylcarnitine	Lipid	Fatty Acid Metabolism(Acyl Carnitine)	52988	LC/MS Pos Early	100006614	2558	290.16			28540385			no
adrenate (22:4n6)	Lipid	Polyunsaturated Fatty Acid (n3 and n6)	32980	LC/MS Neg	100001193	5678	331.264	2091-25-0	5497181	4445971	C16527	HMDB02226	yes
ADSGEGDFXAEGGGVR*	Peptide	Fibrinogen Cleavage Peptide	33084	LC/MS Pos Late	100001322	800	768.85		16133137	14654187			no
alanine	Amino Acid	Alanine and Aspartate Metabolism	1126	LC/MS Neg	811	682	88.0404	56-41-7	5950	5735	C00041	HMDB00161	yes
alanylleucine	Peptide	Dipeptide	37093	LC/MS Pos Early	100001890	3055	203.139	1638-60-4	259583	227831		HMDB28691	no
allantoic acid	Nucleotide	Purine Metabolism, (Hypo)Xanthine/Inosine containing	33434	LC/MS Polar	218	2960	175.047	99-16-1	203	198	C00499	HMDB01209	no
allantoin	Nucleotide	Purine Metabolism, (Hypo)Xanthine/Inosine containing	1107	LC/MS Polar	1002	1672	157.037	97-59-6	204	199	C02350	HMDB00462	yes
alliin	Xenobiotics	Food Component/Plant	41494	LC/MS Pos Early	100003473	1470	178.053	556-27-4	87310	78760	C08265	HMDB33592	no
allopurinol riboside	Xenobiotics	Drug	38321	LC/MS Neg	100002454	1660	267.073	16220-07-8					no
alpha-CEHC glucuronide*	Cofactors and Vitamins	Tocopherol Metabolism	39346	LC/MS Neg	100003101	2616	453.177	477200-36-5					no
alpha-CEHC sulfate	Cofactors and Vitamins	Tocopherol Metabolism	47666	LC/MS Neg	100005972	3090	357.101						no
alpha-hydroxycaproate	Lipid	Fatty Acid, Monohydroxy	37073	LC/MS Neg	100001723	1920	131.071	6064-63-7	99824	90191		HMDB01624	no
alpha-hydroxyisocaproate	Amino Acid	Leucine, Isoleucine and Valine Metabolism	22132	LC/MS Neg	100000706	1840	131.071	10303-64-7	83697	75520	C03264	HMDB00746	yes
alpha-hydroxyisovalerate	Amino Acid	Leucine, Isoleucine and Valine Metabolism	33937	LC/MS Neg	100001300	1126	117.056	600-37-3	99823	90190		HMDB00407	yes
alpha-ketobutyrate	Amino Acid	Methionine, Cysteine, SAM and Taurine Metabolism	4968	LC/MS Neg	796	949.2	101.024	600-18-0	58	2829426	C00109	HMDB00005	no
alpha-ketoglutarate	Energy	TCA Cycle	528	LC/MS Polar	93	2700	145.014	305-72-6;328-50-7;22202-68-2	51	50	C00026	HMDB00208	yes
alpha-tocopherol	Cofactors and Vitamins	Tocopherol Metabolism	1561	LC/MS Pos Late	1105	2522	430.378	59-02-9;10191-41-0	14985	14265	C02477	HMDB01893	yes
amoxicillin	Xenobiotics	Drug	52948	LC/MS Pos Early	100008962	2734	366.112	26787-78-0	2171;4663997	2086			no
andro steroid monosulfate (1)*	Lipid	Steroid	32827	LC/MS Neg	100002152	3871	383.153				C04555	HMDB02759	yes
androsterone sulfate	Lipid	Steroid	31591	LC/MS Neg	100001073	5022	369.174	2479-86-9	159663	19988780		HMDB02759	yes
arabinose	Carbohydrate	Pentose Metabolism	575	LC/MS Polar	828	1804.5	195.051	28697-53-2	66308	59687	C00216	HMDB00646	no
arabitol/xylitol	Carbohydrate	Pentose Metabolism	48885	LC/MS Polar	100006430	1932.4	151.061						yes
arabonate/xylonate	Carbohydrate	Pentose Metabolism	48255	LC/MS Polar	100006115	2664.6	165.04						yes
arachidate (20:0)	Lipid	Long Chain Fatty Acid	1118	LC/MS Neg	893	6295	311.296	506-30-9	10467	10035	C06425	HMDB02212	yes
arachidonate (20:4n6)	Lipid	Polyunsaturated Fatty Acid (n3 and n6)	1110	LC/MS Neg	229	5535	303.233	506-32-1	444899	392692	C00219	HMDB01043	yes
arachidonoyl ethanolamide	Lipid	Endocannabinoid	32463	LC/MS Pos Late	1488	1535	348.29	94421-68-8	5281969	4445241	C11695	HMDB04080	no
arachidonoylcholine	Lipid	Phospholipid Metabolism	53261	LC/MS Pos Late	100009332	1390	390.337						yes
arginine	Amino Acid	Urea cycle; Arginine and Proline Metabolism	1638	LC/MS Pos Early	231	2825	175.119	1119-34-2	232	227	C00062	HMDB00517	yes
argininosuccinate	Amino Acid	Urea cycle; Arginine and Proline Metabolism	15497	LC/MS Pos Early	232	2745	291.13	156637-58-0	16950;828	805	C03406	HMDB00052	no
ascorbate (Vitamin C)	Cofactors and Vitamins	Ascorbate and Aldarate Metabolism	32354	LC/MS Pos Early	233	770	177.039	134-03-2		10189562	C00072	HMDB00044	no
asparagine	Amino Acid	Alanine and Aspartate Metabolism	512	LC/MS Pos Early	917	1225	133.061	70-47-3	6267	6031	C00152	HMDB00168	yes
aspartate	Amino Acid	Alanine and Aspartate Metabolism	443	LC/MS Pos Early	234	1165	134.045	56-84-8	5960	5745	C00049	HMDB00191	yes
atenolol	Xenobiotics	Drug	38658	LC/MS Pos Early	100002726	2668	267.17	29122-68-7	2249	2162	D00235	HMDB01924	no
atorvastatin (lipitor)	Xenobiotics	Drug	38619	LC/MS Neg	100002802	5101	557.246	134523-03-8	60823	54810	D00887	HMDB05006	no
azelate (nonanedioate)	Lipid	Fatty Acid, Dicarboxylate	18362	LC/MS Polar	2029	2520	187.098	123-99-9	2266	2179	C08261	HMDB00784	yes
behenoyl sphingomyelin (d18:1/22:0)*	Lipid	Sphingolipid Metabolism	48492	LC/MS Pos Late	100006294	3083	787.669						yes
benzoate	Xenobiotics	Benzoate Metabolism	15778	LC/MS Neg	100000008	1750	121.029	65-85-0	243	238	C00180	HMDB01870	yes
benzoylcarnitine*	Xenobiotics	Chemical	43265	LC/MS Pos Early	100004555	3041	266.139	105450-08-6					no
beta-alanine	Nucleotide	Pyrimidine Metabolism, Uracil containing	55	LC/MS Pos Early	244	1939	90.055	56-41-7;107-95-9	239	234	C00099	HMDB00056	yes
beta-hydroxyisovalerate	Amino Acid	Leucine, Isoleucine and Valine Metabolism	12129	LC/MS Neg	1442	1027	117.056	625-08-1	69362	62571		HMDB00754	yes
beta-sitosterol	Lipid	Sterol	27414	LC/MS Pos Late	100001033	3054	397.383	83-46-5	222284	192962	C01753	HMDB00852	no
betaine	Amino Acid	Glycine, Serine and Threonine Metabolism	3141	LC/MS Pos Early	799	1064	118.086	107-43-7	247	24219951173	C00719	HMDB00043	yes
betonicine	Xenobiotics	Food Component/Plant	38100	LC/MS Pos Early	100002153	1012	160.097	515-25-3	164642	144333	C08269	HMDB29412	no
bilirubin (E,E)*	Cofactors and Vitamins	Hemoglobin and Porphyrin Metabolism	32586	LC/MS Neg	100001950	4294	583.256	114-25-0	5315454	4474753			yes
bilirubin (E,Z or Z,E)*	Cofactors and Vitamins	Hemoglobin and Porphyrin Metabolism	47886	LC/MS Pos Late	100001951	1270	585.271		5799469	4705847			yes
bilirubin (Z,Z)	Cofactors and Vitamins	Hemoglobin and Porphyrin Metabolism	43807	LC/MS Pos Late	1090	1840	585.271	635-65-4	5280352	4444055	C00486	HMDB00054	yes
biliverdin	Cofactors and Vitamins	Hemoglobin and Porphyrin Metabolism	2137	LC/MS Pos Late	250	1016	583.255	55482-27-4;55482-27-4	5353439	10628548	C00500	HMDB01008	yes
biotin	Cofactors and Vitamins	Biotin Metabolism	568	LC/MS Pos Early	251	2253	245.095	58-85-5	171548	149962	C00120	HMDB00030	no
bradykinin, des-arg(9)	Peptide	Polypeptide	34420	LC/MS Pos Late	100001292	810	452.737	15958-92-6	105044	94778	C00306	HMDB04246	no
butyrylcarnitine	Lipid	Fatty Acid Metabolism (also BCAA Metabolism)	32412	LC/MS Pos Early	100001054	2860	232.154	25576-40-3	439829	184820	C02862	HMDB02013	yes
butyrylglycine	Lipid	Fatty Acid Metabolism (also BCAA Metabolism)	31850	LC/MS Neg	100001151	1470	144.067	20208-73-5	88412	79766		HMDB00808	no
C-glycosyltryptophan	Amino Acid	Tryptophan Metabolism	48782	LC/MS Neg	100006379	1777	365.135	180509-18-6	10981970	9157171			yes
caffeic acid sulfate	Xenobiotics	Xanthine Metabolism	53254	LC/MS Polar	100009337	1307	258.992			30777608		HMDB41708	yes
caffeine	Xenobiotics	Xanthine Metabolism	569	LC/MS Pos Early	849	2106	195.088	58-08-2	2519	2424	C07481	HMDB01847	yes
campesterol	Lipid	Sterol	33997	LC/MS Pos Late	100001269	2873	383.367	474-62-4	173183	151215	C01789	HMDB02869	no
caprate (10:0)	Lipid	Medium Chain Fatty Acid	1642	LC/MS Neg	888	5090.7	171.139	112-37-8	2969	2863	C01571	HMDB00511	yes
caproate (6:0)	Lipid	Medium Chain Fatty Acid	32489	LC/MS Neg	926	2713.7	115.076	142-62-1	8892	8552	C01585	HMDB00535	yes
caprylate (8:0)	Lipid	Medium Chain Fatty Acid	32492	LC/MS Neg	932	4362	143.108	124-07-2	379	370	C06423	HMDB00482	yes
carbamazepine	Xenobiotics	Drug	37033	LC/MS Pos Late	100001933	880	237.102	298-46-4	2554	2457	D00252	HMDB14704	no
carbamazepine 10,11-epoxide*	Xenobiotics	Drug	37020	LC/MS Pos Early	100002321	3020	253.097	36507-30-9	2555	2458	C07496	HMDB60658	no
carbamazepine glucuronide*	Xenobiotics	Drug	37056	LC/MS Neg	100002322	3884	411.12						no
carboxyibuprofen	Xenobiotics	Drug	43333	LC/MS Neg	100004171	1920	235.098	15935-54-3	10444113	8619532			no
carnitine	Lipid	Carnitine Metabolism	15500	LC/MS Pos Early	100000007	1978	162.112	461-05-2	10917	10455	C00318	HMDB00062	yes
carnosine	Peptide	Dipeptide Derivative	1768	LC/MS Pos Early	249	2942	227.114	305-84-0	439224	388363	C00386	HMDB00033	no
catechol glucuronide	Amino Acid	Phenylalanine and Tyrosine Metabolism	53243	LC/MS Neg	100009326	1742	285.062						no
catechol sulfate	Xenobiotics	Benzoate Metabolism	35320	LC/MS Neg	100001605	1906	188.986	4918-96-1	3083879	2341024	C00090	HMDB59724	yes
celecoxib	Xenobiotics	Drug	38599	LC/MS Neg	100002805	5283	380.069	169590-42-5	2662	2562	C07589	HMDB05014	no
chenodeoxycholate	Lipid	Primary Bile Acid Metabolism	1563	LC/MS Neg	1123	5264	391.285	474-24-9;474-25-9	10133		C02528	HMDB00518	yes
chiro-inositol	Lipid	Inositol Metabolism	37112	LC/MS Polar	100001859	3191.2	225.062	643-12-9		10254647	C19891	HMDB34220	no
cholate	Lipid	Primary Bile Acid Metabolism	22842	LC/MS Neg	136	5165	407.28	81-25-4	221493		C00695	HMDB00619	yes
cholesterol	Lipid	Sterol	63	LC/MS Pos Late	266	2707	369.352	57-88-5	11025495	4937803	C00187	HMDB00067	yes
choline	Lipid	Phospholipid Metabolism	15506	LC/MS Pos Early	1256	1961	104.107	67-48-1	305	149278	C00114	HMDB00097	yes
choline phosphate	Lipid	Phospholipid Metabolism	34396	LC/MS Pos Early	267	700	184.073	72556-74-2	1014	119298	C00588	HMDB01565	yes
cinnamoylglycine	Xenobiotics	Food Component/Plant	38637	LC/MS Neg	100002253	3127	204.067	16534-24-0	709625	618829		HMDB11621	yes
cis-4-decenoyl carnitine	Lipid	Fatty Acid Metabolism(Acyl Carnitine)	38178	LC/MS Pos Late	100002259	1057	314.233	98930-66-6					yes
cis-urocanate	Amino Acid	Histidine Metabolism	40410	LC/MS Pos Early	100003425	2406	139.05	7699-35-6	1549103	1266070			no
citraconate/glutaconate	Energy	TCA Cycle	47076	LC/MS Polar	100006438	2600	129.019						yes
citrate	Energy	TCA Cycle	1564	LC/MS Neg	1124	582	191.02	77-92-9	311	305	C00158	HMDB00094	yes
citrulline	Amino Acid	Urea cycle; Arginine and Proline Metabolism	2132	LC/MS Neg	391	715.6	174.088	372-75-8	9750	810	C00327	HMDB00904	yes
corticosterone	Lipid	Steroid	5983	LC/MS Neg	272	5040	345.207	50-22-6	5753	5550	C02140	HMDB01547	no
cortisol	Lipid	Steroid	1712	LC/MS Neg	356	4713.2	361.202	50-23-7	5754		C00735	HMDB00063	yes
cortisone	Lipid	Steroid	1769	LC/MS Neg	273	4572.5	359.186	53-06-5	222786	361685	C00762	HMDB02802	yes
cotinine	Xenobiotics	Tobacco Metabolite	553	LC/MS Pos Early	848	2213	177.102	486-56-6	854019	746405		HMDB01046	no
cotinine N-oxide	Xenobiotics	Tobacco Metabolite	38662	LC/MS Pos Early	100002719	1377	193.097	36508-80-2	9815514	7991264		HMDB01411	no
creatine	Amino Acid	Creatine Metabolism	27718	LC/MS Neg	1221	763	130.062	57-00-1	586	566	C00300	HMDB00064	yes
creatinine	Amino Acid	Creatine Metabolism	513	LC/MS Neg	275	1071.8	112.052	60-27-5	588	568	C00791	HMDB00562	yes
cys-gly, oxidized	Amino Acid	Glutathione Metabolism	18368	LC/MS Neg	1224	925	353.06	7729-20-6	333293	295316			yes
cystathionine	Amino Acid	Methionine, Cysteine, SAM and Taurine Metabolism	15705	LC/MS Pos Early	310	2270	223.075	535-34-2	439258	811	C02291	HMDB00099	yes
cysteine	Amino Acid	Methionine, Cysteine, SAM and Taurine Metabolism	1868	LC/MS Pos Early	800	1488	122.027	52-90-4;56-89-3	5862	5653	C00097	HMDB00574	yes
cysteine s-sulfate	Amino Acid	Methionine, Cysteine, SAM and Taurine Metabolism	22176	LC/MS Polar	100000808	2273	199.969	1637-71-4	115015	102939	C05824	HMDB00731	yes
cysteine sulfinic acid	Amino Acid	Methionine, Cysteine, SAM and Taurine Metabolism	37443	LC/MS Pos Early	100002113	597	154.017	207121-48-0	109	107	C00606	HMDB00996	yes
cysteine-glutathione disulfide	Amino Acid	Glutathione Metabolism	35159	LC/MS Pos Early	100001437	2465	427.095	13081-14-6	4247235	3455404		HMDB00656	yes
cysteinylglycine	Amino Acid	Glutathione Metabolism	35637	LC/MS Pos Early	278	2132	179.048	19246-18-5	439498	58762	C01419	HMDB00078	no
cystine	Amino Acid	Methionine, Cysteine, SAM and Taurine Metabolism	56	LC/MS Pos Early	279	2000	241.031	56-89-3	67678	575	C00491	HMDB00192	yes
cytidine	Nucleotide	Pyrimidine Metabolism, Cytidine containing	514	LC/MS Neg	827	1325	242.078	65-46-3	6175	5940	C00475	HMDB00089	yes
D-urobilin	Cofactors and Vitamins	Hemoglobin and Porphyrin Metabolism	40084	LC/MS Pos Late	100002569	935	589.302	3947-38-4	6276321		C05795	HMDB04161	no
daidzein sulfate (2)	Xenobiotics	Food Component/Plant	48728	LC/MS Neg	100006363	3330	333.008						no
decanoylcarnitine	Lipid	Fatty Acid Metabolism(Acyl Carnitine)	33941	LC/MS Pos Late	100001251	1130	316.248	1492-27-9	10245190	8420677		HMDB00651	yes
dehydroisoandrosterone sulfate (DHEA-S)	Lipid	Steroid	32425	LC/MS Neg	100000792	4745	367.158	651-48-9	12594	12074	C04555	HMDB01032	yes
delta-tocopherol	Cofactors and Vitamins	Tocopherol Metabolism	33418	LC/MS Pos Late	100001216	2259	402.349	119-13-1	92094	83144	C14151	HMDB02902	no
deoxycarnitine	Lipid	Carnitine Metabolism	36747	LC/MS Pos Early	100001662	2052	146.118	6249-56-5	134	705	C01181	HMDB01161	yes
deoxycholate	Lipid	Secondary Bile Acid Metabolism	1114	LC/MS Neg	302	5294	391.285	83-44-3	222528	389318	C04483	HMDB00626	yes
deoxycholic acid sulfate	Lipid	Secondary Bile Acid Metabolism	52969	LC/MS Neg	100006638	4880	235.117						no
desmethylnaproxen	Xenobiotics	Drug	46331	LC/MS Neg	100001787	3045	215.071	52079-10-4		18640362			no
desmethylnaproxen sulfate	Xenobiotics	Drug	46106	LC/MS Neg	100001788	2276	295.028		184679	160559			no
dexpanthenol	Xenobiotics	Chemical	38314	LC/MS Neg	100002376	2259.1	204.124	16485-10-2	4678	4516	D03726	HMDB04231	no
diclofenac	Xenobiotics	Drug	52931	LC/MS Pos Late	100008961	1222	296.024	15307-86-5			C01690	HMDB14724	no
dihomo-linoleate (20:2n6)	Lipid	Polyunsaturated Fatty Acid (n3 and n6)	17805	LC/MS Neg	1231	5730	307.264	2091-39-6	6439848	4944228	C16525	HMDB05060	yes
dihomo-linolenate (20:3n3 or n6)	Lipid	Polyunsaturated Fatty Acid (n3 and n6)	35718	LC/MS Neg	100001739	5596	305.249	17046-59-2	5280581	4471954	C03242	HMDB02925	yes
dihomo-linolenoyl-choline	Lipid	Phospholipid Metabolism	53262	LC/MS Pos Late	100009335	1424	392.352						yes
dihydroferulic acid	Xenobiotics	Food Component/Plant	40481	LC/MS Neg	100003432	1928	195.066	1135-23-5	14340	13701			yes
dihydroorotate	Nucleotide	Pyrimidine Metabolism, Orotate containing	601	LC/MS Polar	923	1910.1	157.025	155-54-4	648	628	C00337	HMDB03349	yes
diltiazem	Xenobiotics	Drug	42981	LC/MS Pos Late	100004015	888	415.169	33286-22-5	39186	35850	C06958	HMDB14487	no
dimethyl sulfone	Xenobiotics	Chemical	43424	LC/MS Pos Early	100004284	832	95.0161	67-71-0	6213	5978	C11142	HMDB04983	no
dimethylarginine (SDMA + ADMA)	Amino Acid	Urea cycle; Arginine and Proline Metabolism	36808	LC/MS Pos Early	100001810	2850	203.15	102783-24-4	123831	110375	C03626	HMDB01539	yes
dimethylglycine	Amino Acid	Glycine, Serine and Threonine Metabolism	5086	LC/MS Pos Early	806	1104	104.071	1118-68-9	673	653	C01026	HMDB00092	yes
docosadienoate (22:2n6)	Lipid	Polyunsaturated Fatty Acid (n3 and n6)	32415	LC/MS Neg	100001182	6034	335.296	7370-49-2	5282807	4445934	C16533	HMDB61714	yes
docosadioate	Lipid	Fatty Acid, Dicarboxylate	39837	LC/MS Neg	100002952	5291.8	369.301	505-56-6	244872	214170			yes
docosahexaenoate (DHA; 22:6n3)	Lipid	Polyunsaturated Fatty Acid (n3 and n6)	44675	LC/MS Neg	100000665	5525	327.233	6217-54-5	445580	393183	C06429	HMDB02183	yes
docosahexaenoylcholine	Lipid	Phospholipid Metabolism	53263	LC/MS Pos Late	100009333	1378	414.337						yes
docosapentaenoate (n3 DPA; 22:5n3)	Lipid	Polyunsaturated Fatty Acid (n3 and n6)	32504	LC/MS Neg	100001181	5571	329.249	2234-74-4	6441454		C16513	HMDB01976	yes
docosapentaenoate (n6 DPA; 22:5n6)	Lipid	Polyunsaturated Fatty Acid (n3 and n6)	37478	LC/MS Neg	100001580	5624.5	329.249	25182-74-5	6441454	4945614	C16513	HMDB01976	yes
docosatrienoate (22:3n3)	Lipid	Polyunsaturated Fatty Acid (n3 and n6)	32417	LC/MS Neg	100001195	5823	333.28	59708-86-0	5312556	4471981	C16534	HMDB02823	yes
dodecanedioate	Lipid	Fatty Acid, Dicarboxylate	32388	LC/MS Neg	100001102	2990	229.145	693-23-2	12736	12213	C02678	HMDB00623	yes
dopamine sulfate (1)	Amino Acid	Phenylalanine and Tyrosine Metabolism	48406	LC/MS Neg	100006360	1511	232.028						no
dopamine sulfate (2)	Amino Acid	Phenylalanine and Tyrosine Metabolism	48407	LC/MS Neg	100006361	1556.2	232.028						yes
doxycycline	Xenobiotics	Drug	39273	LC/MS Pos Late	100003009	829	445.161	24390-14-5					no
DSGEGDFXAEGGGVR*	Peptide	Fibrinogen Cleavage Peptide	31548	LC/MS Neg	100001323	2535	731.317			21403111			yes
EDTA	Xenobiotics	Chemical	22163	LC/MS Pos Early	100001002	875	293.098	60-00-4	6049	5826	C00284	HMDB15109	no
eicosanodioate	Lipid	Fatty Acid, Dicarboxylate	39831	LC/MS Neg	100002951	5200.9	341.27	2424-92-2	75502	68030			yes
eicosapentaenoate (EPA; 20:5n3)	Lipid	Polyunsaturated Fatty Acid (n3 and n6)	18467	LC/MS Neg	2050	5450	301.217	10-2005-9;10417-94-4	446284	393682	C06428	HMDB01999	yes
eicosapentaenoylcholine	Lipid	Phospholipid Metabolism	53258	LC/MS Pos Late	100009336	1343	388.321						no
eicosenoate (20:1)	Lipid	Long Chain Fatty Acid	33587	LC/MS Neg	100001335	5950	309.28		5282768	4445895		HMDB02231	yes
enalapril	Xenobiotics	Drug	52949	LC/MS Pos Late	100008948	900	377.207		3222	3109			no
epiandrosterone glucuronide	Lipid	Fatty Acid, Monohydroxy	47111	LC/MS Neg	100005400	4642	465.249	4271-00-5	10298641	8474109			no
epiandrosterone sulfate	Lipid	Steroid	33973	LC/MS Neg	100001287	4855	369.174	22229-22-7		21403101	C07635	HMDB00365	yes
ergothioneine	Xenobiotics	Food Component/Plant	37459	LC/MS Pos Early	100002154	850	230.096	58511-63-0	3032311	2297320	C05570	HMDB03045	yes
erucate (22:1n9)	Lipid	Long Chain Fatty Acid	1552	LC/MS Neg	1087	6355.6	337.311	112-86-7	5281116	7924	C08316	HMDB02068	yes
erythritol	Xenobiotics	Food Component/Plant	20699	LC/MS Polar	100000846	1491	167.056	149-32-6	222285	13835932	C00503	HMDB02994	yes
erythronate*	Carbohydrate	Aminosugar Metabolism	42420	LC/MS Polar	100001320	2186	135.03	88759-55-1	2781043	2061231		HMDB00613	yes
escitalopram	Xenobiotics	Drug	40459	LC/MS Pos Late	100003444	908	325.171	219861-08-2	146570	129277		HMDB05028	no
estrone 3-sulfate	Lipid	Steroid	18474	LC/MS Neg	1230	4417.3	349.112	438-67-5	3001028	16740220	C02538	HMDB01425	no
ethyl glucuronide	Xenobiotics	Chemical	39603	LC/MS Neg	100002849	793	221.067	17685-04-0	152226	134174			no
ethylmalonate	Amino Acid	Leucine, Isoleucine and Valine Metabolism	15765	LC/MS Polar	2054	2785	131.035	601-75-2	11756	11263		HMDB00622	yes
etiocholanolone glucuronide	Lipid	Steroid	47112	LC/MS Neg	100005403	4915	465.249	3602-09-3					yes
eugenol sulfate	Xenobiotics	Food Component/Plant	48715	LC/MS Neg	100006171	3782	243.033	95480-60-7	180632	157181			yes
ferulic acid 4-sulfate	Xenobiotics	Food Component/Plant	47114	LC/MS Neg	100005389	1225	273.007	86321-29-1	6305574	4878542		HMDB29200	yes
fexofenadine	Xenobiotics	Drug	42021	LC/MS Pos Late	100004018	944	502.295	83799-24-0	3348	3231	C06999	HMDB05030	no
fluoxetine	Xenobiotics	Drug	44619	LC/MS Pos Late	1382	1025	310.141	59333-67-4	3386	3269	D00326		no
fluvoxamine	Xenobiotics	Drug	40456	LC/MS Pos Late	100003443	1018	319.163	54739-18-3	5324346	4481878	C07571		no
fructose	Carbohydrate	Fructose, Mannose and Galactose Metabolism	48195	LC/MS Polar	878	2022.2	225.062	57-48-7	5984	5764	C00095	HMDB00660	yes
fumarate	Energy	TCA Cycle	1643	LC/MS Polar	330	3084	115.004	100-17-8	444972	10197150	C00122	HMDB00134	yes
furosemide	Xenobiotics	Drug	43009	LC/MS Neg	100004241	3515	329	54-31-9	3440	3322	D00331	HMDB01933	no
gabapentin	Xenobiotics	Drug	38686	LC/MS Neg	100002806	2407.4	170.119	60142-96-3	3446;6919078	3328	D00332	HMDB05015	no
galactonate	Carbohydrate	Fructose, Mannose and Galactose Metabolism	27719	LC/MS Polar	100001026	3085	195.051	299-28-5	128869	114198	C00880	HMDB00565	yes
gamma-carboxyglutamate	Amino Acid	Glutamate Metabolism	38754	LC/MS Pos Early	100002679	903	192.05	56271-99-9	40772	37241		HMDB41900	yes
gamma-CEHC	Cofactors and Vitamins	Tocopherol Metabolism	44876	LC/MS Neg	100002094	3843	263.129	178167-75-4	133098	117455		HMDB01931	yes
gamma-CEHC glucuronide*	Cofactors and Vitamins	Tocopherol Metabolism	42381	LC/MS Neg	100004243	2500	439.161						no
gamma-glutamyl-2-aminobutyrate	Peptide	Gamma-glutamyl Amino Acid	37092	LC/MS Pos Early	100001502	2380	233.113			21403151			yes
gamma-glutamyl-epsilon-lysine	Peptide	Gamma-glutamyl Amino Acid	33934	LC/MS Pos Early	100001262	2717	276.155	17105-15-6	65254;14284565	58747		HMDB03869	yes
gamma-glutamylalanine	Peptide	Gamma-glutamyl Amino Acid	37063	LC/MS Pos Early	100001843	1986	219.098	5875-41-2	440103	389104		HMDB29142	yes
gamma-glutamylglutamate	Peptide	Gamma-glutamyl Amino Acid	36738	LC/MS Pos Early	331	1775	277.103	1116-22-9	92865	83831	C05282	HMDB11737	yes
gamma-glutamylglutamine	Peptide	Gamma-glutamyl Amino Acid	2730	LC/MS Pos Early	1140	1430	276.119	10148-81-9	150914	133013	C05283	HMDB11738	yes
gamma-glutamylglycine	Peptide	Gamma-glutamyl Amino Acid	33949	LC/MS Pos Early	100001294	1535	205.082	1948-29-4	165527	145071		HMDB11667	yes
gamma-glutamylhistidine	Peptide	Gamma-glutamyl Amino Acid	18245	LC/MS Pos Early	1235	2740	285.119	37460-15-4	7017195	5380197			yes
gamma-glutamylisoleucine*	Peptide	Gamma-glutamyl Amino Acid	34457	LC/MS Neg	100001485	1635	259.13		14253342	21403145		HMDB11170	yes
gamma-glutamylleucine	Peptide	Gamma-glutamyl Amino Acid	18369	LC/MS Neg	1268	1685	259.13	2566-39-4	151023	133115		HMDB11171	yes
gamma-glutamylmethionine	Peptide	Gamma-glutamyl Amino Acid	44872	LC/MS Pos Early	100001313	2640	279.101	17663-87-5	7009567	5373147		HMDB29155	yes
gamma-glutamylphenylalanine	Peptide	Gamma-glutamyl Amino Acid	33422	LC/MS Neg	100000491	1825	293.114	7432-24-8	111299	99868		HMDB00594	yes
gamma-glutamylthreonine*	Peptide	Gamma-glutamyl Amino Acid	33364	LC/MS Pos Early	100001314	1750	249.108	5652-48-2		21403107		HMDB29159	yes
gamma-glutamyltryptophan	Peptide	Gamma-glutamyl Amino Acid	33947	LC/MS Neg	100001295	1960	332.125	66471-20-3	3989307	2302065		HMDB29160	no
gamma-glutamyltyrosine	Peptide	Gamma-glutamyl Amino Acid	2734	LC/MS Neg	1102	1240	309.109	7432-23-7	94340	85142		HMDB11741	yes
gamma-glutamylvaline	Peptide	Gamma-glutamyl Amino Acid	43829	LC/MS Pos Early	100001126	2700	247.129	2746-34-1	7015683			HMDB11172	yes
gamma-tocopherol/beta-tocopherol	Cofactors and Vitamins	Tocopherol Metabolism	52473	LC/MS Pos Late	100008998	2384	416.364						yes
Gemfibrozil	Xenobiotics	Drug	42984	LC/MS Neg	100004034	5166	249.15	25812-30-0	3463	3345	D00334	HMDB15371	no
gentisate	Amino Acid	Phenylalanine and Tyrosine Metabolism	18280	LC/MS Polar	100000447	905	153.019	490-79-9	3469	3350	C00628	HMDB00152	no
gentisic acid-5-glucoside	Xenobiotics	Chemical	48729	LC/MS Neg	100006372	1434	315.072	1820-89-9	10914066	9089323			no
gluconate	Xenobiotics	Food Component/Plant	587	LC/MS Polar	338	2922	195.051	527-07-1	10690	10240	C00257	HMDB00625	yes
glucose	Carbohydrate	Glycolysis, Gluconeogenesis, and Pyruvate Metabolism	48152	LC/MS Polar	572	2342	225.062	50-99-7	79025	71358	C00031	HMDB00122	yes
glucuronate	Carbohydrate	Aminosugar Metabolism	15443	LC/MS Polar	100000257	3233.3	193.035	207300-70-7	444791	58552	C00191	HMDB00127	yes
glutamate	Amino Acid	Glutamate Metabolism	57	LC/MS Pos Early	561	1500	148.06	56-86-0	611	591	C00025	HMDB00148	yes
glutamine	Amino Acid	Glutamate Metabolism	53	LC/MS Pos Early	563	1291	147.076	56-85-9	5961	5746	C00064	HMDB00641	yes
glutamine-leucine	Peptide	Dipeptide	42994	LC/MS Pos Early	100003160	3009	260.16			16568303			no
glutarate (pentanedioate)	Amino Acid	Lysine Metabolism	396	LC/MS Polar	339	2900	131.035	110-94-1	743	3618533	C00489	HMDB00661	yes
glutarylcarnitine (C5)	Amino Acid	Lysine Metabolism	44664	LC/MS Pos Early	100001593	2393	276.144	102636-82-8	71464488	21403175		HMDB13130	yes
glutathione, oxidized (GSSG)	Amino Acid	Glutathione Metabolism	38783	LC/MS Pos Early	448	2667	307.083	103239-24-3	65359	58835	C00127	HMDB03337	no
glutathione, reduced (GSH)	Amino Acid	Glutathione Metabolism	2127	LC/MS Neg	496	790	306.077	70-18-8	124886	111188	C00051	HMDB00125	no
glycerate	Carbohydrate	Glycolysis, Gluconeogenesis, and Pyruvate Metabolism	1572	LC/MS Polar	1052	2070.4	105.019	600-19-1	752	732	C00258	HMDB00139	yes
glycerol	Lipid	Glycerolipid Metabolism	15122	LC/MS Neg	1254	758	91.0401	56-81-5	753	733	C00116	HMDB00131	yes
glycerol 3-phosphate	Lipid	Glycerolipid Metabolism	43847	LC/MS Pos Early	100000258	580	173.021	29849-82-9	754	734	C00093	HMDB00126	yes
glycerophosphoethanolamine	Lipid	Phospholipid Metabolism	37455	LC/MS Pos Early	100001620	659	216.063	33049-08-0	123874	110410	C01233	HMDB00114	yes
glycerophosphoinositol*	Lipid	Phospholipid Metabolism	52307	LC/MS Pos Early	100001621	516	335.074	16824-65-0					yes
glycerophosphorylcholine (GPC)	Lipid	Phospholipid Metabolism	15990	LC/MS Pos Early	100000269	672	258.11	28319-77-9	71920	571409	C00670	HMDB00086	yes
glycine	Amino Acid	Glycine, Serine and Threonine Metabolism	58	LC/MS Pos Early	340	1375	76.0393	56-40-6	750	730	C00037	HMDB00123	yes
glycochenodeoxycholate	Lipid	Primary Bile Acid Metabolism	32346	LC/MS Neg	1628	5236.1	448.307	16564-43-5	12544		C05466	HMDB00637	yes
glycochenodeoxycholate glucuronide (1)	Lipid	Primary Bile Acid Metabolism	52983	LC/MS Neg	100009264	4806	311.666						yes
glycochenodeoxycholate sulfate	Lipid	Primary Bile Acid Metabolism	52974	LC/MS Neg	100006641	4820	263.628						yes
glycocholate	Lipid	Primary Bile Acid Metabolism	18476	LC/MS Neg	342	5163	464.302	475-31-0;863-57-0	10140	9734	C01921	HMDB00138	yes
glycocholate glucuronide (1)	Lipid	Primary Bile Acid Metabolism	52977	LC/MS Neg	100009259	4533	640.334						no
glycocholenate sulfate*	Lipid	Secondary Bile Acid Metabolism	32599	LC/MS Neg	100001989	4750	254.623						yes
glycodeoxycholate	Lipid	Secondary Bile Acid Metabolism	18477	LC/MS Neg	100000436	5281	448.307	360-65-6	3035026		C05464	HMDB00631	yes
glycodeoxycholate sulfate	Lipid	Secondary Bile Acid Metabolism	52975	LC/MS Neg	100006642	4875	263.628						yes
glycohyocholate	Lipid	Secondary Bile Acid Metabolism	42574	LC/MS Neg	100004083	5020	464.302						no
glycolithocholate	Lipid	Secondary Bile Acid Metabolism	31912	LC/MS Neg	100001064	5357.1	432.312	474-74-8	115245	103116	C15557	HMDB00698	no
glycolithocholate sulfate*	Lipid	Secondary Bile Acid Metabolism	32620	LC/MS Neg	100001657	5011	255.631	15324-64-8	72222	65188	C11301	HMDB02639	yes
glycosyl-N-palmitoyl-sphingosine	Lipid	Sphingolipid Metabolism	53013	LC/MS Pos Late	100009272	2623	700.572						yes
glycosyl-N-stearoyl-sphingosine	Lipid	Sphingolipid Metabolism	52234	LC/MS Pos Late	100001882	3053	728.604						yes
glycoursodeoxycholate	Lipid	Secondary Bile Acid Metabolism	39379	LC/MS Neg	100002911	5033	448.307	64480-66-6	12310288	19973534		HMDB00708	yes
glycylvaline	Peptide	Dipeptide	18357	LC/MS Neg	100000487	1371.1	173.093	1963-21-9	97417	2006926		HMDB28854	yes
guanidinoacetate	Amino Acid	Creatine Metabolism	43802	LC/MS Polar	344	2884	116.047	352-97-6	763	743	C00581	HMDB00128	yes
guanidinosuccinate	Amino Acid	Guanidino and Acetamido Metabolism	32446	LC/MS Polar	100001212	3550	174.052	6133-30-8	97856	88329	C03139	HMDB03157	no
guanosine	Nucleotide	Purine Metabolism, Guanine containing	1573	LC/MS Neg	1099	1662	282.084	118-00-3	6802	6544	C00387	HMDB00133	yes
gulonic acid*	Cofactors and Vitamins	Ascorbate and Aldarate Metabolism	46957	LC/MS Polar	100001586	2750	195.051	20246-53-1	9794176	7969943			no
heme	Cofactors and Vitamins	Hemoglobin and Porphyrin Metabolism	41754	LC/MS Pos Late	100001386	1124	616.176	14875-96-8	26945		C00032	HMDB03178	yes
heptaethylene glycol	Xenobiotics	Chemical	38154	LC/MS Pos Early	100002318	2163	327.201	5617-32-3	79718	72017			no
heptanoate (7:0)	Lipid	Medium Chain Fatty Acid	1644	LC/MS Neg	925	3670	129.092	111-14-8	8094	7803	C17714	HMDB00666	yes
hexadecanedioate	Lipid	Fatty Acid, Dicarboxylate	35678	LC/MS Neg	100001614	4615	285.207	505-54-4	10459	10027	C19615	HMDB00672	yes
hexaethylene glycol	Xenobiotics	Chemical	38133	LC/MS Pos Early	100002317	2029	283.175	2615-15-8	17472	16521			no
hexanoylcarnitine	Lipid	Fatty Acid Metabolism(Acyl Carnitine)	32328	LC/MS Pos Early	100000781	3308	260.186	6920-35-0	6426853	4932273		HMDB00705	yes
hexanoylglycine	Lipid	Fatty Acid Metabolism(Acyl Glycine)	35436	LC/MS Neg	100001527	2900	172.098	24003-67-6	99463	89859		HMDB00701	no
hippurate	Xenobiotics	Benzoate Metabolism	15753	LC/MS Neg	100000014	2106.9	178.051	495-69-2	464	451	C01586	HMDB00714	yes
histidine	Amino Acid	Histidine Metabolism	59	LC/MS Pos Early	355	2707	156.077	5934-29-2	6274	752	C00135	HMDB00177	yes
histidylalanine	Peptide	Dipeptide	42027	LC/MS Neg	100003542	970	225.099	16874-75-2	351667	312232			yes
homoarginine	Amino Acid	Urea cycle; Arginine and Proline Metabolism	22137	LC/MS Pos Early	100000961	2882	189.135	156-86-5	9085	8732	C01924	HMDB00670	yes
homocitrulline	Amino Acid	Urea cycle; Arginine and Proline Metabolism	22138	LC/MS Polar	100000963	3006.8	188.104	1190-49-4	65072	58582	C02427	HMDB00679	yes
homostachydrine*	Xenobiotics	Food Component/Plant	33009	LC/MS Pos Early	100001550	1750	158.118	1195-94-4	441447	390180	C08283	HMDB33433	yes
homovanillate (HVA)	Amino Acid	Phenylalanine and Tyrosine Metabolism	1101	LC/MS Neg	117	1649	181.051	306-08-1	1738	5323114	C05582	HMDB00118	no
homovanillate sulfate	Amino Acid	Phenylalanine and Tyrosine Metabolism	38349	LC/MS Neg	100002250	1047	261.007	38339-06-9	29981063	21896746		HMDB11719	no
HWESASXX*	Peptide	Polypeptide	32836	LC/MS Pos Late	100001327	810	471.738			21403115			yes
hydantoin-5-propionic acid	Amino Acid	Histidine Metabolism	40473	LC/MS Polar	100002514	2080	171.041	5624-26-0	782	761	C05565	HMDB01212	yes
hydrochlorothiazide	Xenobiotics	Drug	39625	LC/MS Neg	100002734	2046	295.957	58-93-5	3639	3513	C07041	HMDB01928	no
hydroquinone sulfate	Xenobiotics	Drug	35322	LC/MS Neg	100001604	1395	188.986	123-31-9	161220	141624	C00530	HMDB02434	yes
hydroxycotinine	Xenobiotics	Tobacco Metabolite	38661	LC/MS Pos Early	100002717	2030	193.097	34834-67-8	10219774	8395266		HMDB01390	no
hydroxypioglitazone (M-IV)	Xenobiotics	Drug	43580	LC/MS Pos Early	100004177	3080	373.122	146062-44-4					no
hypotaurine	Amino Acid	Methionine, Cysteine, SAM and Taurine Metabolism	590	LC/MS Pos Early	358	724	110.027	300-84-5	107812	96959	C00519	HMDB00965	yes
hypoxanthine	Nucleotide	Purine Metabolism, (Hypo)Xanthine/Inosine containing	3127	LC/MS Polar	171	1515.8	135.031	68-94-0	790	768	C00262	HMDB00157	yes
I-urobilinogen	Cofactors and Vitamins	Hemoglobin and Porphyrin Metabolism	32426	LC/MS Neg	100001226	4190	591.319	14684-37-8	26818	24980	C05790	HMDB04157	no
ibuprofen	Xenobiotics	Drug	17799	LC/MS Neg	1487	4925	205.123	15687-27-1	3672	3544	D00126	HMDB01925	no
ibuprofen acyl glucuronide	Xenobiotics	Drug	38366	LC/MS Neg	100002406	4976	381.155	115075-59-7	163959	143793			no
imidazole lactate	Amino Acid	Histidine Metabolism	15716	LC/MS Pos Early	100000263	2040	157.061	14403-45-3	440129	389128	C05568	HMDB02320	yes
imidazole propionate	Amino Acid	Histidine Metabolism	40730	LC/MS Pos Early	100003434	2263	141.066	1074-59-5	70630	63798		HMDB02271	no
indole-3-carboxylic acid	Amino Acid	Tryptophan Metabolism	38116	LC/MS Neg	100002185	1708.8	160.04	771-50-6	69867		C19837	HMDB03320	yes
indoleacetate	Amino Acid	Tryptophan Metabolism	27513	LC/MS Neg	100001034	2200	174.056	6505-45-9	802	780	C00954	HMDB00197	yes
indoleacetylglutamine	Amino Acid	Tryptophan Metabolism	42087	LC/MS Neg	100001731	2535	302.115		25200879			HMDB13240	no
indoleacrylate	Xenobiotics	Food Component/Plant	22114	LC/MS Neg	100000800	2511	186.056	1204-06-4	15030923	4524636		HMDB00734	no
indolelactate	Amino Acid	Tryptophan Metabolism	18349	LC/MS Neg	100000463	2286	204.067	832-97-3	92904	83867	C02043	HMDB00671	yes
indolepropionate	Amino Acid	Tryptophan Metabolism	32405	LC/MS Neg	100001083	2795	188.072	830-96-6	3744	3613		HMDB02302	yes
indolin-2-one	Xenobiotics	Food Component/Plant	43374	LC/MS Pos Early	100004318	2575	134.06	59-48-3	321710	284794	C12312		no
inosine	Nucleotide	Purine Metabolism, (Hypo)Xanthine/Inosine containing	1123	LC/MS Neg	361	1602.1	267.073	58-63-9	6021	21241953	C00294	HMDB00195	yes
inosine 5'-diphosphate	Nucleotide	Purine Metabolism, (Hypo)Xanthine/Inosine containing	42624	LC/MS Neg	359	620	427.006	54735-61-4	6831	6570	C00104	HMDB03335	no
inosine 5'-monophosphate (IMP)	Nucleotide	Purine Metabolism, (Hypo)Xanthine/Inosine containing	2133	LC/MS Pos Early	362	650	349.054	4691-65-0	8582	5482599	C00130	HMDB00175	no
Isobar: fructose 1,6-diphosphate, glucose 1,6-diphosphate, myo-inositol 1,4 or 1,3-diphosphate	Carbohydrate	Glycolysis, Gluconeogenesis, and Pyruvate Metabolism	46896	LC/MS Neg	100002180	551	338.989						no
isobutyrylcarnitine	Amino Acid	Leucine, Isoleucine and Valine Metabolism	33441	LC/MS Pos Early	100001055	2810	232.154	25518-49-4	168379			HMDB00736	yes
isobutyrylglycine	Amino Acid	Leucine, Isoleucine and Valine Metabolism	35437	LC/MS Neg	100001590	1420	144.067	15926-18-8	10855600	9030891		HMDB00730	yes
isocaproate	Lipid	Fatty Acid, Branched	22273	LC/MS Neg	100000806	2570	115.076	646-07-1	12587	12067		HMDB00689	no
isocitrate	Energy	TCA Cycle	12110	LC/MS Pos Early	1206	773	210.061	20226-99-7	1198	1161	C00311	HMDB00193	yes
isoeugenol sulfate	Xenobiotics	Food Component/Plant	48997	LC/MS Neg	100006089	3893	243.033						no
isoleucine	Amino Acid	Leucine, Isoleucine and Valine Metabolism	1125	LC/MS Pos Early	376	2800	132.102	73-32-5	6306	769	C00407	HMDB00172	yes
isoleucylglycine	Peptide	Dipeptide	40008	LC/MS Pos Early	100003169	2719	189.123	868-28-0	342532	303621			no
isovalerate	Amino Acid	Leucine, Isoleucine and Valine Metabolism	44656	LC/MS Neg	100000708	1564	101.061	503-74-2	10430	10001	C08262	HMDB00718	yes
isovalerylcarnitine	Amino Acid	Leucine, Isoleucine and Valine Metabolism	34407	LC/MS Pos Early	100001393	3085	246.17	31023-24-2	6426851	4932271		HMDB00688	yes
isovalerylglycine	Amino Acid	Leucine, Isoleucine and Valine Metabolism	35107	LC/MS Neg	100001452	1950	158.082	16284-60-9	546304	475516		HMDB00678	yes
ketopioglitazone	Xenobiotics	Drug	43579	LC/MS Neg	100004176	4165	369.091	146062-45-5					no
kynurenate	Amino Acid	Tryptophan Metabolism	1417	LC/MS Neg	98	2224	188.035	492-27-3	3845	3712	C01717	HMDB00715	yes
kynurenine	Amino Acid	Tryptophan Metabolism	15140	LC/MS Pos Early	100000265	2739	209.092	2922-83-0	161166	141580	C00328	HMDB00684	yes
L-urobilin	Cofactors and Vitamins	Hemoglobin and Porphyrin Metabolism	40173	LC/MS Pos Late	100002568	901	595.349	34217-90-8	5280818	4444369	C05793	HMDB04159	no
lactate	Carbohydrate	Glycolysis, Gluconeogenesis, and Pyruvate Metabolism	527	LC/MS Neg	482	681.6	89.0244	79-33-4	612	592	C00186	HMDB00190	yes
lactosyl-N-palmitoyl-sphingosine	Lipid	Sphingolipid Metabolism	53010	LC/MS Pos Late	100009030	2527	862.625	4201-62-1					yes
lanthionine	Xenobiotics	Chemical	42002	LC/MS Pos Early	100003892	1730	209.059	3183-08-2	6994972;98504	88959			yes
laurate (12:0)	Lipid	Medium Chain Fatty Acid	1645	LC/MS Neg	181	5300	199.17	143-07-7	3893	3756	C02679	HMDB00638	yes
laurylcarnitine	Lipid	Fatty Acid Metabolism(Acyl Carnitine)	34534	LC/MS Pos Late	100001392	1235	344.28	25518-54-1	10427569	8602997		HMDB02250	yes
leucine	Amino Acid	Leucine, Isoleucine and Valine Metabolism	60	LC/MS Pos Early	397	2864	132.102	61-90-5	6106	5880	C00123	HMDB00687	yes
leucylalanine	Peptide	Dipeptide	40010	LC/MS Pos Early	100003179	2801	203.139	7298-84-2	259321	227625			yes
leucylglutamine*	Peptide	Dipeptide	48189	LC/MS Pos Early	100003183	2620	260.161		4305457	3511125			no
leucylglycine	Peptide	Dipeptide	40045	LC/MS Pos Early	100003185	2778	189.123	686-50-0	79070	71402			no
lidocaine	Xenobiotics	Drug	35661	LC/MS Pos Early	100001538	3250	235.18	137-58-6	3676	3548	D00358	HMDB14426	no
linoleate (18:2n6)	Lipid	Polyunsaturated Fatty Acid (n3 and n6)	1105	LC/MS Neg	180	5535	279.233	60-33-3	5280450	4444105	C01595	HMDB00673	yes
linolenate [alpha or gamma; (18:3n3 or 6)]	Lipid	Polyunsaturated Fatty Acid (n3 and n6)	34035	LC/MS Neg	100001337	5450	277.217		5280934	4444437	C06426	HMDB03073	yes
linoleoyl ethanolamide	Lipid	Endocannabinoid	52608	LC/MS Neg	100006726	6150	322.275	68171-52-8	5283446	4446566		HMDB12252	no
linoleoylcarnitine*	Lipid	Fatty Acid Metabolism(Acyl Carnitine)	46223	LC/MS Pos Late	100003151	1430	424.342	36816-10-1	6450015	4952667		HMDB06469	yes
lysine	Amino Acid	Lysine Metabolism	1301	LC/MS Pos Early	407	2850	147.113	56-87-1	5962	5747	C00047	HMDB00182	yes
lysylleucine	Peptide	Dipeptide	40020	LC/MS Pos Early	100003196	3370	260.197	7369-79-1	4682588	3870665			no
malate	Energy	TCA Cycle	1303	LC/MS Neg	409	615.6	133.014	6915-15-7	525	510	C00149	HMDB00156	yes
maleate	Lipid	Fatty Acid, Dicarboxylate	20676	LC/MS Polar	100000707	2510	115.004	110-16-7	444266	392248	C01384	HMDB00176	yes
malonate	Lipid	Fatty Acid Synthesis	15872	LC/MS Polar	818	3447	103.004	141-82-2;26522-22-85-0	867	844	C00383	HMDB00691	yes
maltohexaose	Carbohydrate	Glycogen Metabolism	35170	LC/MS Neg	100001448	1215.2	989.32	34620-77-4	439606	4450599	C01936	HMDB12253	no
maltopentaose	Carbohydrate	Glycogen Metabolism	35163	LC/MS Polar	100001447	5365	827.267	34620-76-3	13489094	2941513	C06218	HMDB12254	no
maltose	Carbohydrate	Glycogen Metabolism	15586	LC/MS Polar	913	3329.4	387.114	6363-53-7	10991489	388469	C00208	HMDB00163	yes
maltotetraose	Carbohydrate	Glycogen Metabolism	15910	LC/MS Neg	100000275	910	665.215	34612-38-9	446495	393830	C02052	HMDB01296	no
maltotriose	Carbohydrate	Glycogen Metabolism	44688	LC/MS Polar	100000276	4286.4	549.167	1109-28-0	439586	388669	C01835	HMDB01262	no
mannitol/sorbitol	Carbohydrate	Fructose, Mannose and Galactose Metabolism	46142	LC/MS Polar	100001740	2260	181.072		5780	440	C01507	HMDB00247	yes
mannose	Carbohydrate	Fructose, Mannose and Galactose Metabolism	48153	LC/MS Polar	803	2200	225.062	3458-28-4	18950	141983	C00159	HMDB00169	yes
margarate (17:0)	Lipid	Long Chain Fatty Acid	1121	LC/MS Neg	891	5731	269.249	506-12-7	10465	10033		HMDB02259	yes
mead acid (20:3n9)	Lipid	Polyunsaturated Fatty Acid (n3 and n6)	35174	LC/MS Neg	100001472	5650	305.249	20590-32-3	5312531	4471956		HMDB10378	no
metformin	Xenobiotics	Drug	38306	LC/MS Pos Early	100002405	2817	130.109	1115-70-4	4091	3949	C07151	HMDB01921	no
methionine	Amino Acid	Methionine, Cysteine, SAM and Taurine Metabolism	1302	LC/MS Pos Early	415	2526	150.058	63-68-3	6137	5907	C00073	HMDB00696	yes
methionine sulfone	Amino Acid	Methionine, Cysteine, SAM and Taurine Metabolism	44878	LC/MS Pos Early	100004635	1250	182.048	820-10-0	69961	63154			yes
methionine sulfoxide	Amino Acid	Methionine, Cysteine, SAM and Taurine Metabolism	18374	LC/MS Pos Early	100000039	1272	166.053	3226-65-1	158980	139840	C02989	HMDB02005	yes
methyl glucopyranoside (alpha + beta)	Xenobiotics	Food Component/Plant	46144	LC/MS Neg	100005864	1070	193.072						yes
methyl indole-3-acetate	Xenobiotics	Food Component/Plant	1584	LC/MS Pos Early	1104	3339	190.086	1912-33-0	74706	67279		HMDB29738	yes
methyl-4-hydroxybenzoate sulfate	Xenobiotics	Benzoate Metabolism	48429	LC/MS Neg	100006116	2873	230.997						yes
methylsuccinate	Amino Acid	Leucine, Isoleucine and Valine Metabolism	15745	LC/MS Polar	2051	2800	131.035	498-21-5	10349	9922		HMDB01844	yes
methylsuccinoylcarnitine (1)	Amino Acid	Leucine, Isoleucine and Valine Metabolism	53031	LC/MS Pos Early	100009275	2589	276.144						no
metoprolol	Xenobiotics	Drug	18037	LC/MS Pos Early	2028	3312	268.191	56392-17-7	4171	4027	D02358	HMDB01932	no
metoprolol acid metabolite*	Xenobiotics	Drug	34109	LC/MS Pos Early	100001385	2950	268.154	56392-14-4	62936	56653			no
myo-inositol	Lipid	Inositol Metabolism	1124	LC/MS Polar	363	3506.3	225.062	87-89-8	892	10239179	C00137	HMDB00211	yes
myristate (14:0)	Lipid	Long Chain Fatty Acid	1365	LC/MS Neg	519	5440	227.202	544-63-8	11005	10539	C06424	HMDB00806	yes
myristoleate (14:1n5)	Lipid	Long Chain Fatty Acid	32418	LC/MS Neg	100001198	5346.9	225.186	544-64-9	5281119	4444564	C08322	HMDB02000	yes
myristoleoylcarnitine*	Lipid	Fatty Acid Metabolism(Acyl Carnitine)	48182	LC/MS Pos Late	100006051	1316	370.295	889848-55-9					yes
myristoylcarnitine	Lipid	Fatty Acid Metabolism(Acyl Carnitine)	33952	LC/MS Pos Late	100001270	1350	372.311	18822-89-4	53477791	4932274		HMDB05066	yes
N-(2-furoyl)glycine	Xenobiotics	Food Component/Plant	31536	LC/MS Neg	100001086	1525.8	168.03	5657-19-2;5657-19-2	21863	20549		HMDB00439	yes
N-acetyl-1-methylhistidine*	Amino Acid	Histidine Metabolism	43255	LC/MS Pos Early	100004299	2100	212.103						no
N-acetyl-3-methylhistidine*	Amino Acid	Histidine Metabolism	43256	LC/MS Neg	100002204	1360	210.088	37841-04-6	193270	19993498			no
N-acetyl-aspartyl-glutamate (NAAG)	Amino Acid	Glutamate Metabolism	35665	LC/MS Pos Early	100001612	1035	305.098	3106-85-2	5255	5065	C12270	HMDB01067	no
N-acetyl-beta-alanine	Nucleotide	Pyrimidine Metabolism, Uracil containing	37432	LC/MS Neg	100002102	773	130.051	3025-95-4	76406	68881	C01073		yes
N-acetyl-S-allyl-L-cysteine	Xenobiotics	Food Component/Plant	47136	LC/MS Neg	100005818	2237	202.054	23127-41-5	152467	134378			no
N-acetylalanine	Amino Acid	Alanine and Aspartate Metabolism	1585	LC/MS Neg	1110	861.2	130.051	97-69-8	88064	79449	C02847	HMDB00766	yes
N-acetylalliin	Xenobiotics	Food Component/Plant	45404	LC/MS Pos Early	100005367	1348	220.064						no
N-acetylarginine	Amino Acid	Urea cycle; Arginine and Proline Metabolism	33953	LC/MS Pos Early	100001266	2245	217.13	155-84-0	67427	60752	C02562	HMDB04620	yes
N-acetylasparagine	Amino Acid	Alanine and Aspartate Metabolism	33942	LC/MS Pos Early	100001257	785	175.071	4033-40-3	99715	90090		HMDB06028	yes
N-acetylaspartate (NAA)	Amino Acid	Alanine and Aspartate Metabolism	22185	LC/MS Neg	100000787	620.5	174.041	997-55-7;997-55-7	65065	58576	C01042	HMDB00812	yes
N-acetylcarnosine	Peptide	Dipeptide Derivative	43488	LC/MS Polar	100004046	2287	267.11	56353-15-2	9903482	8079136		HMDB12881	yes
N-acetylcitrulline	Amino Acid	Urea cycle; Arginine and Proline Metabolism	48434	LC/MS Neg	100001577	940	216.099	33965-42-3	656979	571213	C15532	HMDB00856	yes
N-acetylglucosaminylasparagine	Carbohydrate	Aminosugar Metabolism	48149	LC/MS Pos Early	1215	1212	336.14	2776-93-4	123826	21403014	C04540	HMDB00489	no
N-acetylglutamate	Amino Acid	Glutamate Metabolism	15720	LC/MS Polar	100000282	3106	188.056	5817-08-3	70914	1266066	C00624	HMDB01138	yes
N-acetylglutamine	Amino Acid	Glutamate Metabolism	33943	LC/MS Neg	100001253	771	187.072	2490-97-3	182230	158492	C02716	HMDB06029	yes
N-acetylglycine	Amino Acid	Glycine, Serine and Threonine Metabolism	27710	LC/MS Neg	100001006	731	116.035	543-24-8	10972	10507		HMDB00532	yes
N-acetylhistamine	Amino Acid	Histidine Metabolism	48679	LC/MS Pos Early	100006123	2287	154.097	673-49-4	69602	62805	C05135	HMDB13253	no
N-acetylhistidine	Amino Acid	Histidine Metabolism	33946	LC/MS Neg	100001293	900	196.073	39145-52-3	75619	68142	C02997	HMDB32055	yes
N-acetylisoleucine	Amino Acid	Leucine, Isoleucine and Valine Metabolism	33967	LC/MS Neg	100001276	2325	172.098	3077-46-1	2802421	2081100			yes
N-acetylkynurenine (2)	Amino Acid	Tryptophan Metabolism	48757	LC/MS Neg	100006378	2378	249.088						no
N-acetylleucine	Amino Acid	Leucine, Isoleucine and Valine Metabolism	1587	LC/MS Neg	1082	2400	172.098	1188-21-2	70912	64075	C02710	HMDB11756	yes
N-acetylmethionine	Amino Acid	Methionine, Cysteine, SAM and Taurine Metabolism	1589	LC/MS Neg	1083	1787	190.054	65-82-7	448580	395338	C02712	HMDB11745	yes
N-acetylneuraminate	Carbohydrate	Aminosugar Metabolism	32377	LC/MS Pos Early	1162	660	310.113	131-48-6	439197	10292217	C00270	HMDB00230	yes
N-acetylphenylalanine	Amino Acid	Phenylalanine and Tyrosine Metabolism	33950	LC/MS Neg	100001256	2597	206.082	2018-61-3	74839	67404	C03519	HMDB00512	yes
N-acetylproline	Amino Acid	Urea cycle; Arginine and Proline Metabolism	34387	LC/MS Pos Early	100001334	1695	158.081	1074-79-9	322640	285677			yes
N-acetylputrescine	Amino Acid	Polyamine Metabolism	37496	LC/MS Pos Early	192	2230	131.118	18233-70-0	122356	109095	C02714	HMDB02064	yes
N-acetylserine	Amino Acid	Glycine, Serine and Threonine Metabolism	37076	LC/MS Pos Early	100001851	811	148.06	97-14-3	65249	58744		HMDB02931	yes
N-acetyltaurine	Amino Acid	Methionine, Cysteine, SAM and Taurine Metabolism	48187	LC/MS Neg	100005466	800	166.018		159864	140553			yes
N-acetylthreonine	Amino Acid	Glycine, Serine and Threonine Metabolism	33939	LC/MS Neg	100001274	821.6	160.062	17093-74-2	152204	3841173			yes
N-acetyltryptophan	Amino Acid	Tryptophan Metabolism	33959	LC/MS Neg	100001254	2630	245.093	1218-34-4	700653	610602	C03137	HMDB13713	yes
N-acetyltyrosine	Amino Acid	Phenylalanine and Tyrosine Metabolism	32390	LC/MS Neg	100001104	1680	222.077	537-55-3	68310	61606		HMDB00866	yes
N-acetylvaline	Amino Acid	Leucine, Isoleucine and Valine Metabolism	1591	LC/MS Neg	1084	1704	158.082	96-81-1	66789	60154		HMDB11757	yes
N-alpha-acetylornithine	Amino Acid	Urea cycle; Arginine and Proline Metabolism	32984	LC/MS Pos Early	100000285	2000	175.108	6205-08-9	439232	388369	C00437	HMDB03357	no
N-carbamoylalanine	Amino Acid	Alanine and Aspartate Metabolism	52340	LC/MS Pos Early	100006369	1005	133.061	77340-50-2	426409	377278			yes
N-delta-acetylornithine	Amino Acid	Urea cycle; Arginine and Proline Metabolism	43249	LC/MS Neg	100004523	858	173.093		9920500	8096135			yes
N-desmethyl tramadol	Xenobiotics	Drug	52355	LC/MS Pos Early	100006384	3360	250.18	147762-57-0					no
N-ethylglycinexylidide	Xenobiotics	Drug	33080	LC/MS Pos Early	100001539	3209	207.149	7728-40-7	24415	22824	C16561	HMDB60656	no
N-formylmethionine	Amino Acid	Methionine, Cysteine, SAM and Taurine Metabolism	2829	LC/MS Neg	194	1543.8	176.039	4289-98-9	439750	388809	C03145	HMDB01015	yes
N-formylphenylalanine	Amino Acid	Phenylalanine and Tyrosine Metabolism	48433	LC/MS Neg	100006056	2336	192.067	13200-85-6	759256	663938			yes
N-linoleoylglycine	Lipid	Fatty Acid Metabolism(Acyl Glycine)	32462	LC/MS Neg	1506	5510	336.254	2764-03-6	6433346	4938516			no
N-methylpipecolate	Xenobiotics	Chemical	47101	LC/MS Pos Early	100005383	1932	144.102	41447-17-0	11862129;11286529	9461516			yes
N-methylproline	Amino Acid	Urea cycle; Arginine and Proline Metabolism	37431	LC/MS Pos Early	100001956	1335	130.086	475-11-6	557	541			yes
N-methyltaurine	Amino Acid	Methionine, Cysteine, SAM and Taurine Metabolism	42989	LC/MS Neg	100004056	704	138.023	107-68-6	6994586;7882	7594			no
N-monomethylarginine	Amino Acid	Urea cycle; Arginine and Proline Metabolism	43586	LC/MS Pos Early	100004488	2845	189.135	53308-83-1	132862	117259	C03884	HMDB29416	no
N-octanoylglycine	Lipid	Fatty Acid Metabolism(Acyl Glycine)	43502	LC/MS Neg	100003940	4335.4	200.129	14246-53-8	84290	76040		HMDB00832	no
N-palmitoyl glycine	Lipid	Fatty Acid Metabolism(Acyl Glycine)	42092	LC/MS Neg	100003686	5580	312.254	2441-41-0	151008	133100			yes
N-palmitoyl-sphinganine (d18:0/16:0)	Lipid	Sphingolipid Metabolism	52604	LC/MS Pos Late	100009028	3090	540.535	5966-29-0	5283572	4446685		HMDB11760	yes
N-palmitoyl-sphingosine (d18:1/16:0)	Lipid	Sphingolipid Metabolism	44877	LC/MS Pos Late	1518	2893	538.519	24696-26-2	5283564	4446677		HMDB04949	yes
N-palmitoyltaurine	Lipid	Endocannabinoid	39835	LC/MS Neg	100003239	5560	362.237	83982-06-3		14435932			no
N-stearoyltaurine	Lipid	Endocannabinoid	39730	LC/MS Neg	100003240	5782	390.268	63155-80-6	168274	147194			no
N1,N12-diacetylspermine	Amino Acid	Polyamine Metabolism	52987	LC/MS Pos Early	100002132	3105	287.244	61345-83-3	132680	117134	C03413	HMDB02172	no
N1-Methyl-2-pyridone-5-carboxamide	Cofactors and Vitamins	Nicotinate and Nicotinamide Metabolism	40469	LC/MS Neg	100001468	1668	151.051	701-44-0	69698	62899	C05842	HMDB04193	yes
N1-methyladenosine	Nucleotide	Purine Metabolism, Adenine containing	15650	LC/MS Pos Early	1242	2120	282.12	15763-06-1	27476	4573813	C02494	HMDB03331	yes
N1-methylinosine	Nucleotide	Purine Metabolism, (Hypo)Xanthine/Inosine containing	48351	LC/MS Pos Early	100001409	1430	283.104	20245-33-4	65095	513976		HMDB02721	yes
N2,N2-dimethylguanosine	Nucleotide	Purine Metabolism, Guanine containing	35137	LC/MS Pos Early	100001412	2210	312.13	2140-67-2	92919	83878		HMDB04824	yes
N2,N5-diacetylornithine	Amino Acid	Urea cycle; Arginine and Proline Metabolism	43591	LC/MS Neg	100004575	1367	215.104	39825-23-5	10398396	8573834			yes
N2-acetyllysine	Amino Acid	Lysine Metabolism	36751	LC/MS Polar	100001721	3372.6	187.109	1946-82-3	92907	83869	C12989	HMDB00446	no
N6,N6,N6-trimethyllysine	Amino Acid	Lysine Metabolism	1498	LC/MS Pos Early	189	2825	189.16	23284-33-5	440120	140379	C03793	HMDB01325	yes
N6-acetyllysine	Amino Acid	Lysine Metabolism	36752	LC/MS Neg	100001734	1059	187.109	692-04-6	92832	83801	C02727	HMDB00206	yes
N6-carbamoylthreonyladenosine	Nucleotide	Purine Metabolism, Adenine containing	35157	LC/MS Neg	100001415	2164	411.127	24719-82-2	161466	141829		HMDB41623	yes
N6-carboxymethyllysine	Carbohydrate	Advanced Glycation End-product	36713	LC/MS Pos Early	100001768	2500	205.118	5746-04-3		11217184			yes
N6-methyladenosine	Nucleotide	Purine Metabolism, Adenine containing	37114	LC/MS Pos Early	213	2264	282.12	1867-73-8	102175	92307		HMDB04044	no
N6-succinyladenosine	Nucleotide	Purine Metabolism, Adenine containing	48130	LC/MS Neg	100001664	980	382.1	4542-23-8				HMDB00912	yes
naproxen	Xenobiotics	Drug	12122	LC/MS Neg	1384	4155	229.087	22204-53-1	156391	137720	C01517	HMDB01923	no
nicotinamide	Cofactors and Vitamins	Nicotinate and Nicotinamide Metabolism	594	LC/MS Pos Early	432	1942	123.055	98-92-0	936	911	C00153	HMDB01406	yes
nicotinamide adenine dinucleotide (NAD+)	Cofactors and Vitamins	Nicotinate and Nicotinamide Metabolism	5278	LC/MS Neg	1310	1434	662.102	53-84-9	5893	5681	C00003	HMDB00902	no
nifedipine	Xenobiotics	Drug	34598	LC/MS Pos Late	100001514	1005	347.124		4485	4330	D00437		no
nonadecanoate (19:0)	Lipid	Long Chain Fatty Acid	1356	LC/MS Neg	892	6068	297.28	646-30-0	12591	12071	C16535	HMDB00772	yes
norfluoxetine	Xenobiotics	Drug	37252	LC/MS Pos Late	100003769	1008	296.126	83891-03-6	4541	4382			no
nornicotine	Xenobiotics	Chemical	38122	LC/MS Pos Early	100002224	2947	149.107	5746-86-1		21108497			no
o-cresol sulfate	Amino Acid	Phenylalanine and Tyrosine Metabolism	36845	LC/MS Neg	100001806	2796	187.007		11615528	9790277			yes
O-desmethyltramadol	Xenobiotics	Drug	53239	LC/MS Pos Early	100006382	3045	250.18	73986-53-5					no
O-desmethyltramadol glucuronide	Xenobiotics	Drug	52357	LC/MS Pos Early	100006383	2741	426.212	383891-39-2		28467711			no
o-hydroxyatorvastatin	Xenobiotics	Drug	47883	LC/MS Neg	100005933	5015	573.241	214217-86-4	9808225	7983984			no
O-methylcatechol sulfate	Xenobiotics	Benzoate Metabolism	46111	LC/MS Neg	100004208	2344	203.002		22473	21078			yes
O-sulfo-L-tyrosine	Xenobiotics	Chemical	45413	LC/MS Neg	100005384	990	260.023		514186	448617			yes
octadecanedioate	Lipid	Fatty Acid, Dicarboxylate	36754	LC/MS Neg	100001615	5043	313.238	871-70-5	70095	63283		HMDB00782	yes
octanoylcarnitine	Lipid	Fatty Acid Metabolism(Acyl Carnitine)	33936	LC/MS Pos Late	100001247	950	288.217	3671-77-0	123701	110274	C02838	HMDB00791	yes
ofloxacin	Xenobiotics	Drug	21320	LC/MS Neg	100000673	3600	360.137	82419-36-1	4583	4422	C07321	HMDB01929	no
oleate/vaccenate (18:1)	Lipid	Long Chain Fatty Acid	52285	LC/MS Neg	100008930	5655	281.249						yes
oleoyl ethanolamide	Lipid	Endocannabinoid	38102	LC/MS Neg	1137	6400	324.291	11-58-0;111-58-0	5283454	4446574		HMDB02088	yes
oleoylcarnitine	Lipid	Fatty Acid Metabolism(Acyl Carnitine)	35160	LC/MS Pos Late	100001501	1423	426.358	38677-66-6	6441392;53477789	21403150		HMDB05065	yes
oleoylcholine	Lipid	Phospholipid Metabolism	53260	LC/MS Pos Late	100009331	1449	368.352						yes
omeprazole	Xenobiotics	Drug	38600	LC/MS Neg	100002725	4673	344.107	73590-58-6	4594	4433	C07324	HMDB01913	no
ornithine	Amino Acid	Urea cycle; Arginine and Proline Metabolism	1493	LC/MS Pos Early	444	2800	133.097	3184-13-2	6262	6026	C00077	HMDB03374	yes
orotate	Nucleotide	Pyrimidine Metabolism, Orotate containing	1505	LC/MS Polar	445	1638.1	155.01	50887-69-9	967	942	C00295	HMDB00226	yes
orotidine	Nucleotide	Pyrimidine Metabolism, Orotate containing	35172	LC/MS Polar	100001416	2250	287.052	314-50-1	92751	83729	C01103	HMDB00788	yes
oxalate (ethanedioate)	Cofactors and Vitamins	Ascorbate and Aldarate Metabolism	20694	LC/MS Neg	100000841	603	88.988	144-62-7	971	946	C00209	HMDB02329	yes
oxypurinol	Xenobiotics	Drug	41726	LC/MS Neg	100002489	1171	151.026	2465-59-0	4644	4483	D02365	HMDB00786	no
p-cresol sulfate	Amino Acid	Phenylalanine and Tyrosine Metabolism	36103	LC/MS Neg	100001315	2890	187.007	3233-57-7	4615423	3806480	C01468	HMDB11635	yes
p-cresol-glucuronide*	Amino Acid	Phenylalanine and Tyrosine Metabolism	48841	LC/MS Neg	100006191	2420	283.082	17680-99-8	154035	135751		HMDB11686	yes
p-hydroxyatorvastatin	Xenobiotics	Drug	47881	LC/MS Neg	100005939	4650	573.241	265989-44-4	9851106	8026819			no
palmitate (16:0)	Lipid	Long Chain Fatty Acid	1336	LC/MS Neg	424	5618	255.233	57-10-3	985	960	C00249	HMDB00220	yes
palmitoleate (16:1n7)	Lipid	Long Chain Fatty Acid	33447	LC/MS Neg	452	5475	253.217	373-49-9	445638	393216	C08362	HMDB03229	yes
palmitoleoylcarnitine*	Lipid	Fatty Acid Metabolism(Acyl Carnitine)	53223	LC/MS Pos Late	100009406	1357	398.326			28639183			yes
palmitoloelycholine	Lipid	Phospholipid Metabolism	53257	LC/MS Pos Late	100009334	1385	340.321						no
palmitoyl dihydrosphingomyelin (d18:0/16:0)*	Lipid	Sphingolipid Metabolism	52434	LC/MS Pos Late	100008954	2290	705.591		9939965	8115586			yes
palmitoyl ethanolamide	Lipid	Endocannabinoid	38165	LC/MS Neg	1489	6300	298.275	544-31-0	4671	4509	C16512	HMDB02100	yes
palmitoyl sphingomyelin (d18:1/16:0)	Lipid	Sphingolipid Metabolism	37506	LC/MS Pos Late	100002107	2168	703.575	6254-89-3	9939941	8115562			yes
palmitoylcarnitine	Lipid	Fatty Acid Metabolism(Acyl Carnitine)	44681	LC/MS Pos Late	100000776	1425	400.342	6865-14-1	461	448	C02990	HMDB00222	yes
palmitoylcholine	Lipid	Fatty Acid Metabolism (Acyl Choline)	52944	LC/MS Pos Late	100009233	1482	342.337		151731	133731			yes
pantoprazole	Xenobiotics	Drug	38609	LC/MS Pos Late	100002808	800	366.072	102625-70-7	4679	4517	C11806	HMDB05017	no
pantothenate	Cofactors and Vitamins	Pantothenate and CoA Metabolism	1508	LC/MS Neg	1024	1498.7	218.103	137-08-6	6613	6361	C00864	HMDB00210	yes
paraxanthine	Xenobiotics	Xanthine Metabolism	18254	LC/MS Neg	100000453	2279	179.057	611-59-6	4687	4525	C13747	HMDB01860	yes
paroxetine	Xenobiotics	Drug	40461	LC/MS Pos Late	100003442	963	330.15	110429-49-8	43815	39888	D02362		no
pelargonate (9:0)	Lipid	Medium Chain Fatty Acid	12035	LC/MS Neg	437	4798	157.123	112-05-0	8158	4574394	C01601	HMDB00847	yes
pentadecanoate (15:0)	Lipid	Long Chain Fatty Acid	1361	LC/MS Neg	980	5521	241.217	1002-84-2;10002-84-2	13849	13249	C16537	HMDB00826	yes
phenobarbital	Xenobiotics	Drug	27733	LC/MS Neg	100001045	3175	231.078	50-06-6	4763	4599	C07434	HMDB15305	no
phenol sulfate	Amino Acid	Phenylalanine and Tyrosine Metabolism	32553	LC/MS Neg	100001510	2156	172.991	937-34-8	74426	67018	C02180	HMDB60015	yes
phenylacetate	Amino Acid	Phenylalanine and Tyrosine Metabolism	15958	LC/MS Neg	100000011	2150	135.045	103-82-2	999	10181341	C07086	HMDB00209	no
phenylacetylglutamate	Amino Acid	Phenylalanine and Tyrosine Metabolism	52925	LC/MS Neg	100009045	1630	264.088		11579826	9754592		HMDB59772	no
phenylacetylglutamine	Amino Acid	Phenylalanine and Tyrosine Metabolism	35126	LC/MS Neg	100001417	2330	263.104	28047-15-6	92258	270643	C04148	HMDB06344	yes
phenylacetylglycine	Amino Acid	Phenylalanine and Tyrosine Metabolism	33945	LC/MS Neg	100001275	2375	192.067	500-98-1	68144	61452	C05598	HMDB00821	no
phenylacetylhistidine	Amino Acid	Histidine Metabolism	52926	LC/MS Pos Early	100009044	2909	274.119						no
phenylalanine	Amino Acid	Phenylalanine and Tyrosine Metabolism	64	LC/MS Pos Early	460	2878	166.086	63-91-2	6140	5910	C00079	HMDB00159	yes
phenylalanylalanine	Peptide	Dipeptide	41374	LC/MS Pos Early	100003589	2909	237.123	3918-87-4	6993123;5488196	4589716			no
phenylalanylglycine	Peptide	Dipeptide	41370	LC/MS Pos Early	100003588	2898	223.108	721-90-4	98207	88678			yes
phenyllactate (PLA)	Amino Acid	Phenylalanine and Tyrosine Metabolism	22130	LC/MS Neg	100000774	2208	165.056	828-01-3	3848	3715	C05607	HMDB00779	yes
phenylpyruvate	Amino Acid	Phenylalanine and Tyrosine Metabolism	566	LC/MS Neg	241	2517.6	163.04	156-06-9	997	972	C00166	HMDB00205	yes
phosphate	Energy	Oxidative Phosphorylation	42109	LC/MS Neg	461	608	96.9696	7664-38-2	1061	1032	C00009	HMDB01429	yes
phosphoenolpyruvate (PEP)	Carbohydrate	Glycolysis, Gluconeogenesis, and Pyruvate Metabolism	597	LC/MS Polar	463	4212	166.975	10526-80-4	1005	980	C00074	HMDB00263	no
phosphoethanolamine	Lipid	Phospholipid Metabolism	1600	LC/MS Pos Early	1026	700	142.026	1071-23-4	1015	990	C00346	HMDB00224	no
phytanate	Xenobiotics	Food Component/Plant	598	LC/MS Neg	466	5908	311.296	14721-66-5	26840	10140204	C01607	HMDB00417	yes
picolinate	Amino Acid	Tryptophan Metabolism	1512	LC/MS Pos Early	1022	910	124.039	98-98-6	1018	993	C10164	HMDB02243	no
pimelate (heptanedioate)	Lipid	Fatty Acid, Dicarboxylate	15704	LC/MS Polar	100000101	2745	159.066	111-16-0	385	376	C02656	HMDB00857	no
pioglitazone	Xenobiotics	Drug	33139	LC/MS Pos Early	100001317	3240	357.127	112529-15-4	4829	4663	C07675	HMDB15264	no
pipecolate	Amino Acid	Lysine Metabolism	1444	LC/MS Neg	1025	1050	128.072	4043-87-2	849	826	C00408	HMDB00070	yes
piperine	Xenobiotics	Food Component/Plant	33935	LC/MS Pos Late	100001267	1168	286.144	94-62-2	638024	553590	C03882	HMDB29377	yes
pivaloylcarnitine	Xenobiotics	Drug	35432	LC/MS Pos Early	100001589	3005	246.17		126894	112688		HDMB41993	no
pregabalin	Xenobiotics	Drug	52913	LC/MS Pos Early	100008943	3123	160.133	148553-50-8	4715169	3902475			no
pregn steroid monosulfate*	Lipid	Steroid	32619	LC/MS Neg	100002067	5000	397.205	1247-64-9		13465233			yes
pregnanediol-3-glucuronide	Lipid	Steroid	40708	LC/MS Neg	100003470	5145	495.296	1852-49-9	123796	110346			yes
pregnanolone/allopregnanolone sulfate	Lipid	Steroid	48394	LC/MS Neg	100006173	5160	397.205						no
pregnen-diol disulfate*	Lipid	Steroid	32562	LC/MS Neg	100001993	3868	238.077						yes
pregnenolone sulfate	Lipid	Steroid	38170	LC/MS Neg	100002129	5100	395.19	1247-64-9	105074	94802		HMDB00774	yes
pristanate	Lipid	Fatty Acid, Branched	38271	LC/MS Neg	477	5773	297.28	1189-37-3	123929	110458		HMDB00795	no
pro-hydroxy-pro	Amino Acid	Urea cycle; Arginine and Proline Metabolism	35127	LC/MS Pos Early	100001167	2128	229.118	18684-24-7	11673055	9847785		HMDB06695	yes
proline	Amino Acid	Urea cycle; Arginine and Proline Metabolism	1898	LC/MS Pos Early	480	1603	116.071	147-85-3	145742	128566	C00148	HMDB00162	yes
prolylglycine	Peptide	Dipeptide	40703	LC/MS Pos Early	100003674	2136	173.092	2578-57-6	7408076;6426709	4932143			yes
propionylcarnitine	Lipid	Fatty Acid Metabolism (also BCAA Metabolism)	32452	LC/MS Pos Early	100001162	2590	218.139	17298-37-2	107738	96904	C03017	HMDB00824	yes
propionylglycine	Lipid	Fatty Acid Metabolism (also BCAA Metabolism)	31932	LC/MS Neg	100001150	960	130.051	21709-90-0	98681	89122		HMDB00783	yes
propyl 4-hydroxybenzoate	Xenobiotics	Benzoate Metabolism	48480	LC/MS Neg	100006205	4794	179.071	94-13-3	7175	6907	D02459	HMDB32574	no
propyl 4-hydroxybenzoate sulfate	Xenobiotics	Benzoate Metabolism	48460	LC/MS Neg	100006264	3971	259.028	162338-10-5					no
pseudoephedrine	Xenobiotics	Drug	39586	LC/MS Pos Early	100002738	3041	166.123	90-82-4	7028	6761	C02765	HMDB01943	no
pseudouridine	Nucleotide	Pyrimidine Metabolism, Uracil containing	33442	LC/MS Neg	821	1100	243.062	1445-07-4	15047	21403010	C02067	HMDB00767	yes
putrescine	Amino Acid	Polyamine Metabolism	1408	LC/MS Pos Early	49	3027	89.1073	110-60-1	1045	13837702	C00134	HMDB01414	no
pyridoxal	Cofactors and Vitamins	Vitamin B6 Metabolism	1651	LC/MS Pos Early	491	2343	168.066	65-22-5	1050	1021	C00250	HMDB01545	no
pyridoxamine	Cofactors and Vitamins	Vitamin B6 Metabolism	2150	LC/MS Pos Early	568	2975	169.097	58052-48-5	1052	1023	C00534	HMDB01431	no
pyridoxate	Cofactors and Vitamins	Vitamin B6 Metabolism	31555	LC/MS Neg	100001121	2185	182.046	82-82-6	6723	6467	C00847	HMDB00017	yes
pyridoxine (Vitamin B6)	Cofactors and Vitamins	Vitamin B6 Metabolism	608	LC/MS Pos Early	936	2442	170.081	58-56-0	1054	1025	C00314	HMDB02075	no
pyroglutamine*	Amino Acid	Glutamate Metabolism	46225	LC/MS Polar	100001540	3153	127.051	2353-44-8	134508	118562			yes
pyrraline	Xenobiotics	Food Component/Plant	48428	LC/MS Neg	100001767	2304	253.119	74509-14-1		19980286			yes
pyruvate	Carbohydrate	Glycolysis, Gluconeogenesis, and Pyruvate Metabolism	42584	LC/MS Neg	823	624	175.025	127-17-3	1060	96901	C00022	HMDB00243	yes
quetiapine	Xenobiotics	Drug	39787	LC/MS Pos Late	100002809	874	384.174	111974-69-7	5002	4827	C07397	HMDB05021	no
quinate	Xenobiotics	Food Component/Plant	18335	LC/MS Polar	100000442	2432.9	191.056	77-95-2	6508	10246715	C00296	HMDB03072	yes
quinine	Xenobiotics	Drug	39767	LC/MS Neg	100002968	5252	323.176	130-95-0	2728270	2010267			no
quinolinate	Cofactors and Vitamins	Nicotinate and Nicotinamide Metabolism	1899	LC/MS Pos Early	182	845	168.029	89-00-9	1066	1037	C03722	HMDB00232	yes
ranitidine	Xenobiotics	Drug	38595	LC/MS Pos Early	100002735	2910	315.149	66357-59-3	3001055	2272523	D00422	HMDB01930	no
retinal	Xenobiotics	Food Component/Plant	40807	LC/MS Pos Late	100004088	1657	285.221		638015	553582	C00376	HMDB01358	yes
retinol (Vitamin A)	Cofactors and Vitamins	Vitamin A Metabolism	1806	LC/MS Pos Late	498	1636	269.226	68-26-8	445354	393012	C00473	HMDB00305	yes
ribitol	Carbohydrate	Pentose Metabolism	15772	LC/MS Polar	100000406	1789.6	151.061	488-81-3	6912	10254628	C00474	HMDB00508	yes
riboflavin (Vitamin B2)	Cofactors and Vitamins	Riboflavin Metabolism	1827	LC/MS Pos Early	500	2292	377.146	83-88-5	493570	431981	C00255	HMDB00244	no
ribonate	Carbohydrate	Pentose Metabolism	27731	LC/MS Polar	100001007	2425	165.04	5336-08-3	5460677	4574162	C01685	HMDB00867	yes
rivaroxaban	Xenobiotics	Drug	52958	LC/MS Neg	100008950	4425	434.058	366789-02-8	6433119	4938307			no
rosuvastatin	Xenobiotics	Drug	40421	LC/MS Neg	100003272	4500	480.161	147098-20-2	446157	393589	D01915	HMDB15230	no
S-(3-hydroxypropyl)mercapturic acid (HPMA)	Xenobiotics	Chemical	44552	LC/MS Neg	100004568	1576	220.065	23127-40-4	3371179	2616726			no
S-1-pyrroline-5-carboxylate	Amino Acid	Glutamate Metabolism	42370	LC/MS Pos Early	35	1528	114.055	2906-39-0	1196	10140206	C04322	HMDB01301	yes
S-adenosylhomocysteine (SAH)	Amino Acid	Methionine, Cysteine, SAM and Taurine Metabolism	42382	LC/MS Neg	197	1832.4	383.114	979-92-0	439155	16788012	C00021	HMDB00939	yes
S-allylcysteine	Xenobiotics	Food Component/Plant	43239	LC/MS Pos Early	100004509	2690	162.058	21593-77-1	98280	88744			no
S-methylcysteine	Amino Acid	Methionine, Cysteine, SAM and Taurine Metabolism	39592	LC/MS Neg	100002749	880	134.028	1187-84-4	24417	22826		HMDB02108	yes
S-methylmethionine	Amino Acid	Methionine, Cysteine, SAM and Taurine Metabolism	38127	LC/MS Pos Early	100002183	2584	164.074	3493-12-7	458	8351775	C05319		no
saccharin	Xenobiotics	Food Component/Plant	21151	LC/MS Neg	100000870	1999.7	181.992	81-07-2	5143	4959	D01085	HMDB29723	no
salicylate	Xenobiotics	Drug	1515	LC/MS Polar	501	802	137.024	69-72-7	338	331	C00805	HMDB01895	yes
salicyluric glucuronide*	Xenobiotics	Drug	33384	LC/MS Neg	100001332	1463	370.078			21403117			no
sarcosine (N-Methylglycine)	Amino Acid	Glycine, Serine and Threonine Metabolism	1516	LC/MS Pos Early	1023	1280	90.055	107-97-1	1088	1057	C00213	HMDB00271	yes
sebacate (decanedioate)	Lipid	Fatty Acid, Dicarboxylate	32398	LC/MS Neg	100001211	1788	201.113	111-20-6	5192	5004	C08277	HMDB00792	yes
sedoheptulose	Carbohydrate	Pentose Metabolism	53237	LC/MS Neg	100002619	725	209.067	3019-74-7	5459879	4573620		HMDB03219	no
serine	Amino Acid	Glycine, Serine and Threonine Metabolism	1648	LC/MS Pos Early	503	1239	106.05	56-45-1	5951	5736	C00065	HMDB00187	yes
serotonin	Amino Acid	Tryptophan Metabolism	2342	LC/MS Pos Early	504	2550	177.102	153-98-0	5202	5013	C00780	HMDB00259	yes
sildenafil	Xenobiotics	Drug	52961	LC/MS Pos Late	100008971	946	475.212	139755-83-2	5212	5023	C07259	HMDB05039	no
sitagliptin	Xenobiotics	Drug	52954	LC/MS Neg	100008964	4485	468.111	486460-32-6	11306691	9481667			no
solanidine	Xenobiotics	Food Component/Plant	39788	LC/MS Pos Late	100002773	1010	398.342	80-78-4	65727	59150	C06543	HMDB03236	no
solifenacin	Xenobiotics	Drug	53001	LC/MS Pos Late	100008973	1042	363.207	180468-39-7	9885319	8060993			no
spermidine	Amino Acid	Polyamine Metabolism	485	LC/MS Pos Late	50	700	146.165	124-20-9	1102	1071	C00315	HMDB01257	yes
spermine	Amino Acid	Polyamine Metabolism	603	LC/MS Pos Late	507	758	203.223	71-44-3	1103	1072	C00750	HMDB01256	no
sphinganine	Lipid	Sphingolipid Metabolism	17769	LC/MS Pos Late	313	1413	302.305	3102-56-5	3126	3014	C00836	HMDB00269	yes
sphinganine-1-phosphate	Lipid	Sphingolipid Metabolism	52605	LC/MS Pos Late	100001876	1431	382.272	19794-97-9	520	505		HMDB01383	yes
sphingomyelin (d18:1/14:0, d16:1/16:0)*	Lipid	Sphingolipid Metabolism	42463	LC/MS Pos Late	100004328	1998	675.544		11433862	9608732			yes
sphingomyelin (d18:1/15:0, d16:1/17:0)*	Lipid	Sphingolipid Metabolism	52433	LC/MS Pos Late	100006314	2082	689.559	121999-58-4		28532779			yes
sphingomyelin (d18:1/17:0, d17:1/18:0, d19:1/16:0)	Lipid	Sphingolipid Metabolism	52615	LC/MS Pos Late	100008920	2312	717.591	121999-64-2					yes
sphingomyelin (d18:1/18:1, d18:2/18:0)	Lipid	Sphingolipid Metabolism	37529	LC/MS Pos Late	100002106	2167	729.591	108392-10-5	6443882	4947837			yes
sphingomyelin (d18:1/20:0, d16:1/22:0)*	Lipid	Sphingolipid Metabolism	48490	LC/MS Pos Late	100006290	2685	759.638			23113477			yes
sphingomyelin (d18:1/20:1, d18:2/20:0)*	Lipid	Sphingolipid Metabolism	48491	LC/MS Pos Late	100006292	2383	757.622	222403-67-0					yes
sphingomyelin (d18:1/21:0, d17:1/22:0, d16:1/23:0)*	Lipid	Sphingolipid Metabolism	52495	LC/MS Pos Late	100009025	2793	773.653						yes
sphingomyelin (d18:1/22:1, d18:2/22:0, d16:1/24:1)*	Lipid	Sphingolipid Metabolism	48493	LC/MS Pos Late	100006295	2666	785.653			29368329			yes
sphingomyelin (d18:1/24:1, d18:2/24:0)*	Lipid	Sphingolipid Metabolism	47153	LC/MS Pos Late	100005986	3033	813.684	94359-13-4		24846874			yes
sphingomyelin (d18:2/14:0, d18:1/14:1)*	Lipid	Sphingolipid Metabolism	47154	LC/MS Pos Late	100005985	1860	673.528						yes
sphingomyelin (d18:2/16:0, d18:1/16:1)*	Lipid	Sphingolipid Metabolism	42459	LC/MS Pos Late	100004329	2002	701.559						yes
sphingomyelin (d18:2/23:0, d18:1/23:1, d17:1/24:1)*	Lipid	Sphingolipid Metabolism	52435	LC/MS Pos Late	100008956	2845	799.669						yes
sphingomyelin (d18:2/24:1, d18:1/24:2)*	Lipid	Sphingolipid Metabolism	52437	LC/MS Pos Late	100008957	2635	811.669						yes
sphingosine	Lipid	Sphingolipid Metabolism	17747	LC/MS Pos Late	297	1393	300.29	123-78-4	5353955	4510275	C00319	HMDB00252	yes
sphingosine 1-phosphate	Lipid	Sphingolipid Metabolism	34445	LC/MS Pos Late	100000626	1375	380.256	26993-30-6	5283560	4446673	C06124	HMDB00277	yes
stachydrine	Xenobiotics	Food Component/Plant	34384	LC/MS Pos Early	100001296	1440	144.102	4136-37-2	115244	103115	C10172	HMDB04827	yes
stearate (18:0)	Lipid	Long Chain Fatty Acid	1358	LC/MS Neg	439	5872	283.264	57-11-4	5281	5091	C01530	HMDB00827	yes
stearidonate (18:4n3)	Lipid	Polyunsaturated Fatty Acid (n3 and n6)	33969	LC/MS Neg	100001229	5395	275.202	111174-40-4	5312508	4471933	C16300	HMDB06547	yes
stearoyl sphingomyelin (d18:1/18:0)	Lipid	Sphingolipid Metabolism	19503	LC/MS Pos Late	1538	2400	731.606	85187-10-6;85187-10-6	6453725	4956085	C00550	HMDB01348	yes
stearoylcarnitine	Lipid	Fatty Acid Metabolism(Acyl Carnitine)	34409	LC/MS Pos Late	100001391	1485	428.373	18822-91-8	6426855	21233653		HMDB00848	yes
suberate (octanedioate)	Lipid	Fatty Acid, Dicarboxylate	15730	LC/MS Polar	100000016	2577.6	173.082	505-48-6	10457	10025	C08278	HMDB00893	no
suberoyl carnitine	Lipid	Fatty Acid Metabolism(Acyl Carnitine)	52990	LC/MS Pos Early	100006627	2964	318.191						no
succinate	Energy	TCA Cycle	1437	LC/MS Neg	252	603	117.019	110-15-6	1110	1078	C00042	HMDB00254	yes
succinylcarnitine	Energy	TCA Cycle	37058	LC/MS Pos Early	100001948	2291	262.129						yes
sucralose	Xenobiotics	Food Component/Plant	36649	LC/MS Neg	100001789	3140	395.007	56038-13-2	71485		C12285	HMDB31554	no
sucrose	Carbohydrate	Disaccharides and Oligosaccharides	1519	LC/MS Polar	935	3092	387.114	57-50-1	5988	5768	C00089	HMDB00258	no
sulfamethoxazole	Xenobiotics	Drug	53240	LC/MS Pos Early	100009327	2405	254.059		5329	5138	D00285	HMDB15150	no
sulfate*	Xenobiotics	Chemical	46960	LC/MS Neg	100002528	616	96.9601	14808-79-8	1118	1086	C00059	HMDB01448	yes
syringol sulfate	Xenobiotics	Food Component/Plant	48454	LC/MS Neg	100006256	2395	233.013	52904-67-3					no
tadalafil	Xenobiotics	Drug	52950	LC/MS Neg	100008974	4898	388.13	171596-29-5	4687521	3875386			no
tartarate	Xenobiotics	Food Component/Plant	15336	LC/MS Neg	100000295	615.3	149.009	87-69-4;6106-24-7	444305	852	C00898	HMDB00956	yes
tartronate (hydroxymalonate)	Xenobiotics	Bacterial/Fungal	20693	LC/MS Neg	100000840	610	118.999	80-69-3	45	44	C02287	HMDB35227	yes
taurine	Amino Acid	Methionine, Cysteine, SAM and Taurine Metabolism	2125	LC/MS Neg	512	690	124.007	107-35-7	1123	1091	C00245	HMDB00251	yes
tauro-beta-muricholate	Lipid	Primary Bile Acid Metabolism	33983	LC/MS Neg	100001250	4774	514.284	25696-60-0	168408	147312		HMDB00932	no
taurochenodeoxycholate	Lipid	Primary Bile Acid Metabolism	18494	LC/MS Neg	1629	5250	498.289	6009-98-9	387316	343282	C05465	HMDB00951	yes
taurocholate	Lipid	Primary Bile Acid Metabolism	18497	LC/MS Neg	1648	5150	514.284	145-42-6	6675		C05122	HMDB00036	yes
taurocholenate sulfate	Lipid	Secondary Bile Acid Metabolism	32807	LC/MS Neg	100001990	4750	279.614						yes
taurodeoxycholate	Lipid	Secondary Bile Acid Metabolism	12261	LC/MS Neg	1668	5257.4	498.289	207737-97-1	2733768	2015539	C05463	HMDB00896	yes
taurolithocholate	Lipid	Secondary Bile Acid Metabolism	31889	LC/MS Neg	100001065	5345	482.295	516-90-5	10595	10150	C02592	HMDB00722	no
taurolithocholate 3-sulfate	Lipid	Secondary Bile Acid Metabolism	36850	LC/MS Neg	100001658	5026.7	280.622	64936-83-0	440071	389078	C03642	HMDB02580	yes
tauroursodeoxycholate	Lipid	Secondary Bile Acid Metabolism	39378	LC/MS Neg	100002912	5025	498.289	14605-22-2	9848818	24539842		HMDB00874	no
testosterone sulfate	Lipid	Steroid	35668	LC/MS Neg	100001548	4600	367.158	651-45-6	119207	19979647	C00535	HMDB02833	no
tetradecanedioate	Lipid	Fatty Acid, Dicarboxylate	35669	LC/MS Neg	100001613	4000	257.176	821-38-5	13185	12630		HMDB00872	yes
theanine	Xenobiotics	Food Component/Plant	22206	LC/MS Neg	100000784	1180	173.093	3081-61-6	439378	388498	C01047	HMDB34365	no
theobromine	Xenobiotics	Xanthine Metabolism	18392	LC/MS Pos Early	100000445	1600	181.072	83-67-0	5429	5236	C07480	HMDB02825	yes
theophylline	Xenobiotics	Xanthine Metabolism	18394	LC/MS Neg	100000437	2356.9	179.057	58-55-9	2153	2068	C07130	HMDB01889	yes
thioproline	Amino Acid	Tryptophan Metabolism	53231	LC/MS Pos Early	100009232	1250	134.027	34592-47-4	93176;6973609	84120			yes
threonate	Cofactors and Vitamins	Ascorbate and Aldarate Metabolism	27738	LC/MS Polar	100001022	2384	135.03	70753-61-6	151152	133224	C01620	HMDB00943	yes
threonine	Amino Acid	Glycine, Serine and Threonine Metabolism	1284	LC/MS Pos Early	564	1514	120.066	72-19-5	6288	6051	C00188	HMDB00167	yes
threonylphenylalanine	Peptide	Dipeptide	31530	LC/MS Neg	100001125	2322	265.119	16875-27-7	4099799;4099798	3313819			yes
thromboxane B2	Lipid	Eicosanoid	17807	LC/MS Neg	1308	4526	369.228	54397-85-2	5283137	4446261	C05963	HMDB03252	no
thymol sulfate	Xenobiotics	Food Component/Plant	36095	LC/MS Neg	100001757	4410	229.054	89-83-8		10709958	C09908	HMDB01878	yes
thyroxine	Amino Acid	Phenylalanine and Tyrosine Metabolism	2761	LC/MS Neg	1094	4808	775.679	51-48-9	5819	5614	C01829	HMDB01918	yes
tigloylglycine	Amino Acid	Leucine, Isoleucine and Valine Metabolism	1598	LC/MS Pos Early	1161	1926	158.081	35842-45-6	6441567	4945715		HMDB00959	no
tiglylcarnitine	Amino Acid	Leucine, Isoleucine and Valine Metabolism	35428	LC/MS Pos Early	100001597	2962	244.154	64191-86-2	22833596	17216200		HMDB02366	yes
topiramate	Xenobiotics	Drug	2772	LC/MS Neg	1388	4021	338.092	97240-79-4	5284627	4447672	C07502	HMDB05034	no
Tramadol	Xenobiotics	Drug	53241	LC/MS Pos Early	100006381	3288	264.196	27203-92-5	33741	31105	D08623	HMDB14339	no
trans-4-hydroxyproline	Amino Acid	Urea cycle; Arginine and Proline Metabolism	32306	LC/MS Pos Early	1001	1064	132.066	51-35-4	5810	5605	C01157	HMDB00725	yes
trans-urocanate	Amino Acid	Histidine Metabolism	607	LC/MS Pos Early	537	2285	139.05	104-98-3	736715	643824	C00785	HMDB00301	yes
tricosanoyl sphingomyelin (d18:1/23:0)*	Lipid	Sphingolipid Metabolism	52436	LC/MS Pos Late	100008955	3330	801.684						yes
tricosenoate (23:1)	Lipid	Long Chain Fatty Acid	53255	LC/MS Neg	100009068	6400	351.327		543855	473411			yes
trigonelline (N'-methylnicotinate)	Cofactors and Vitamins	Nicotinate and Nicotinamide Metabolism	32401	LC/MS Pos Early	100001092	1388	138.055	535-83-1	5570	5369	C01004	HMDB00875	yes
trimethylamine N-oxide	Lipid	Phospholipid Metabolism	40406	LC/MS Pos Early	100003397	2100	76.0757	1184-78-7	1145	1113	C01104	HMDB00925	yes
trizma acetate	Xenobiotics	Chemical	20710	LC/MS Pos Early	100000856	1884	122.081	6850-28-8	6503	73346	C07182		no
tryptophan	Amino Acid	Tryptophan Metabolism	54	LC/MS Pos Early	565	2986	205.097	73-22-3	6305	6066	C00078	HMDB00929	yes
tryptophan betaine	Amino Acid	Tryptophan Metabolism	37097	LC/MS Pos Early	100001743	2673	247.144	20671-76-5	442106	390633	C09213	HMDB61115	yes
tyramine O-sulfate	Amino Acid	Phenylalanine and Tyrosine Metabolism	48408	LC/MS Neg	100006092	1565	216.034	30223-92-8	153005	134849		HMDB06409	yes
tyrosine	Amino Acid	Phenylalanine and Tyrosine Metabolism	1299	LC/MS Pos Early	815	2430	182.081	60-18-4	6057	5833	C00082	HMDB00158	yes
umbelliferone sulfate	Xenobiotics	Food Component/Plant	48674	LC/MS Neg	100006282	2442.8	240.981	69526-88-1	129659	114800			yes
undecanedioate	Lipid	Fatty Acid, Dicarboxylate	42395	LC/MS Neg	100001617	2440	215.129	1852-04-6	15816	15037		HMDB00888	yes
uracil	Nucleotide	Pyrimidine Metabolism, Uracil containing	605	LC/MS Polar	825	1089.7	111.02	66-22-8	1174	1141	C00106	HMDB00300	yes
urate	Nucleotide	Purine Metabolism, (Hypo)Xanthine/Inosine containing	1604	LC/MS Neg	1134	757.1	167.021	69-93-2;120K5305	1175		C00366	HMDB00289	yes
urea	Amino Acid	Urea cycle; Arginine and Proline Metabolism	1670	LC/MS Pos Early	533	700	121.072	57-13-6	1176	1143	C00086	HMDB00294	yes
uridine	Nucleotide	Pyrimidine Metabolism, Uracil containing	606	LC/MS Neg	535	1457.6	243.062	58-96-8	6029	5807	C00299	HMDB00296	yes
ursodeoxycholate	Lipid	Secondary Bile Acid Metabolism	1605	LC/MS Neg	1135	5055	391.285	128-13-2	31401	29131	C07880	HMDB00946	yes
valerate	Lipid	Short Chain Fatty Acid	33443	LC/MS Neg	1136	1718	101.061	109-52-4	7991	7701	C00803	HMDB00892	no
valine	Amino Acid	Leucine, Isoleucine and Valine Metabolism	1649	LC/MS Pos Early	566	2479	118.086	72-18-4	6287	6050	C00183	HMDB00883	yes
valsartan	Xenobiotics	Drug	48566	LC/MS Neg	100006232	4228	434.22	137862-53-4	5650	5448			no
valylglutamine	Peptide	Dipeptide	42079	LC/MS Pos Early	100003640	2295	246.145	42854-54-6	5253209	4419671			no
valylglycine	Peptide	Dipeptide	40475	LC/MS Neg	100003641	1506	173.093	686-43-1	136487	120256			no
valylleucine	Peptide	Dipeptide	39994	LC/MS Pos Early	100003210	3138	231.17	22906-55-4	352039	312586			no
vanillic alcohol sulfate	Amino Acid	Phenylalanine and Tyrosine Metabolism	48733	LC/MS Neg	100006125	1808	233.013	754920-02-0					no
vanillylmandelate (VMA)	Amino Acid	Phenylalanine and Tyrosine Metabolism	1567	LC/MS Neg	1111	941	197.046	55-10-7	1245	1207	C05584	HMDB00291	yes
veratric acid	Xenobiotics	Drug	43532	LC/MS Neg	100004473	1890	181.051	93-07-2	7121	6854			no
warfarin	Xenobiotics	Drug	43335	LC/MS Neg	100004175	3790	307.098	5543-57-7					no
xanthine	Nucleotide	Purine Metabolism, (Hypo)Xanthine/Inosine containing	3147	LC/MS Neg	1004	910	151.026	69-89-6	1188	1151	C00385	HMDB00292	yes
xanthosine	Nucleotide	Purine Metabolism, (Hypo)Xanthine/Inosine containing	15136	LC/MS Neg	100000299	1075.3	283.068	146-80-5	64959	58484	C01762	HMDB00299	no
xanthurenate	Amino Acid	Tryptophan Metabolism	15679	LC/MS Neg	100000015	1476	204.03	59-007	5699	5497	C02470	HMDB00881	yes
xylose	Carbohydrate	Pentose Metabolism	15581	LC/MS Polar	826	1727	195.051	609-06-3	135191	85957	C00181	HMDB00098	no
X - 01911			46459	LC/MS Neg		3991	462.177						yes
X - 02249			46500	LC/MS Neg		4012	267.124						yes
X - 02269			46497	LC/MS Neg		1525.4	255.088						yes
X - 07765			46590	LC/MS Neg		3698	245.048						yes
X - 09789			46355	LC/MS Neg		2580.5	153.02						yes
X - 10458			47478	LC/MS Neg		3634	231.124						no
X - 11261			32578	LC/MS Pos Late		870	286.201						yes
X - 11299			46592	LC/MS Neg		4886	507.222						no
X - 11308			46390	LC/MS Neg		5163	365.27						yes
X - 11315			49592	LC/MS Neg		1157	128.072						yes
X - 11334			46663	LC/MS Pos Early		2017	259.092						yes
X - 11372			46594	LC/MS Neg		5319	467.373						yes
X - 11378			46595	LC/MS Neg		5343	445.331						yes
X - 11381			46347	LC/MS Neg		1118	184.098						yes
X - 11429			46597	LC/MS Neg		1151	245.077						yes
X - 11438			46598	LC/MS Neg		3121	241.144						yes
X - 11440			46599	LC/MS Neg		3515	246.074						yes
X - 11441			46360	LC/MS Neg		3755.8	331.131						yes
X - 11442			46443	LC/MS Neg		3890	331.13						yes
X - 11444			46460	LC/MS Neg		3972	541.265						yes
X - 11452			46600	LC/MS Neg		4134	352.085						yes
X - 11470			46601	LC/MS Neg		4151	525.271						yes
X - 11478			46602	LC/MS Neg		4285	165.092						yes
X - 11483			47650	LC/MS Neg		4449	505.208						no
X - 11491			47651	LC/MS Neg		4819	567.319						yes
X - 11522			46914	LC/MS Neg		4760	313.12						yes
X - 11530			46603	LC/MS Neg		4892	313.12						yes
X - 11537			47594	LC/MS Pos Late		1427	366.336						yes
X - 11538			46604	LC/MS Neg		4873	311.223						yes
X - 11540			32857	LC/MS Pos Late		1200	342.263						yes
X - 11549			47652	LC/MS Neg		5100	339.255						yes
X - 11564			46260	LC/MS Neg		1157.1	177.023						yes
X - 11578			49690	LC/MS Neg		4982	459.259						no
X - 11787			33132	LC/MS Pos Early		2319	148.097						yes
X - 11795			33140	LC/MS Pos Early		2556	148.097						yes
X - 11805			46509	LC/MS Pos Early		2655	418.193						yes
X - 11838			46982	LC/MS Neg		2285	276.002						no
X - 11843			46466	LC/MS Neg		2674.6	230.013						yes
X - 11847			46488	LC/MS Neg		3087	259.01						yes
X - 11849			46607	LC/MS Neg		3215	266.018						yes
X - 11850			46507	LC/MS Neg		3176	226.018						yes
X - 11852			46521	LC/MS Neg		3277.6	232.995						no
X - 11858			47654	LC/MS Neg		4414	437.055						yes
X - 11871			47641	LC/MS Pos Late		1540	370.367						yes
X - 11880			46608	LC/MS Neg		5341	537.416						yes
X - 11905			46367	LC/MS Neg		4396.5	283.192						yes
X - 11979			47508	LC/MS Neg		1990	249.063						no
X - 12007			46610	LC/MS Neg		1357	222.992						yes
X - 12013			46611	LC/MS Neg		2066	242.013						yes
X - 12026			47905	LC/MS Neg		1652	180.053						yes
X - 12063			46588	LC/MS Neg		4800	427.214						yes
X - 12100			47908	LC/MS Neg		1551	219.078						yes
X - 12101			47642	LC/MS Pos Early		2700	164.074						yes
X - 12104			52597	LC/MS Neg		1763	269.077						yes
X - 12126			46966	LC/MS Neg		1205	324.074						no
X - 12127			47702	LC/MS Pos Early		2160	226.082						yes
X - 12170			47909	LC/MS Neg		1829	179.047						yes
X - 12206			46612	LC/MS Neg		622	254.982						yes
X - 12212			46358	LC/MS Neg		3597.7	229.018						yes
X - 12214			47513	LC/MS Neg		1975	242.013						no
X - 12216			46613	LC/MS Neg		1691	227.997						yes
X - 12221			47911	LC/MS Neg		1467	203.998						no
X - 12230			46614	LC/MS Neg		3346	217.018						yes
X - 12231			47656	LC/MS Neg		4203	352.087						yes
X - 12254			47515	LC/MS Neg		2593	239.997						no
X - 12257			47912	LC/MS Neg		1774	269.067						no
X - 12261			47657	LC/MS Neg		1853	258.008						no
X - 12262			47914	LC/MS Neg		2280	258.008						no
X - 12263			47915	LC/MS Neg		1372	275.023						no
X - 12283			47708	LC/MS Pos Early		2646	245.092						no
X - 12306			47917	LC/MS Neg		2350	247.028						yes
X - 12329			47659	LC/MS Neg		1854	188.003						no
X - 12339			47709	LC/MS Pos Early		1792	174.087						yes
X - 12379			46996	LC/MS Neg		2770	295.131						no
X - 12407			46615	LC/MS Neg		1873	204.981						no
X - 12410			47921	LC/MS Neg		2086	274.039						yes
X - 12411			46616	LC/MS Neg		1037	195.033						yes
X - 12442			46618	LC/MS Neg		5315	223.171						yes
X - 12450			46619	LC/MS Neg		5408	251.202						yes
X - 12456			47639	LC/MS Neg		4342	427.216						no
X - 12459			33904	LC/MS Pos Late		1060	302.232						yes
X - 12472			46628	LC/MS Neg		2528	241.119						yes
X - 12511			46458	LC/MS Neg		3943	200.129						yes
X - 12524			46621	LC/MS Neg		5780	205.16						yes
X - 12543			47922	LC/MS Neg		1409	181.051						no
X - 12544			46510	LC/MS Neg		3166.9	209.082						yes
X - 12680			47437	LC/MS Pos Early		2900	229.129						yes
X - 12681			47715	LC/MS Pos Early		2200	176.103						yes
X - 12686			47716	LC/MS Pos Early		810	181.053						yes
X - 12688			47718	LC/MS Pos Early		2300	203.139						yes
X - 12712			47931	LC/MS Neg		1644	218.997						no
X - 12714			46318	LC/MS Neg		1617	303.073						no
X - 12715			47933	LC/MS Neg		1678	279.099						no
X - 12718			46973	LC/MS Neg		1750	324.074						no
X - 12726			47936	LC/MS Neg		1942	233.013						yes
X - 12729			46623	LC/MS Neg		2021	227.997						yes
X - 12730			47937	LC/MS Neg		2048	203.997						no
X - 12731			47938	LC/MS Neg		2040	238.969						no
X - 12738			47940	LC/MS Neg		2389	230.997						no
X - 12739			46626	LC/MS Neg		2406	241.119						yes
X - 12740			46627	LC/MS Neg		2497	287.023						no
X - 12748			46894	LC/MS Neg		539	320.062						yes
X - 12753			47723	LC/MS Pos Early		1422	220.064						no
X - 12798			46624	LC/MS Pos Early		2011	240.102						no
X - 12812			46986	LC/MS Neg		2435	208.062						no
X - 12814			46991	LC/MS Neg		2610	405.178						no
X - 12816			46630	LC/MS Neg		2700	495.224						no
X - 12818			47943	LC/MS Neg		2695	263.023						no
X - 12819			46995	LC/MS Neg		2710	170.083						no
X - 12822			46997	LC/MS Neg		2790	389.093						yes
X - 12824			46471	LC/MS Neg		2813.2	243.135						yes
X - 12830			47662	LC/MS Neg		3197	372.113						no
X - 12831			47948	LC/MS Neg		3209	433.209						no
X - 12834			47950	LC/MS Neg		3385	279.135						no
X - 12836			47951	LC/MS Neg		3590	345.156						no
X - 12844			46633	LC/MS Neg		4185	539.249						yes
X - 12846			46634	LC/MS Neg		4228	481.243						yes
X - 12847			46364	LC/MS Neg		4247.4	227.039						yes
X - 12848			47025	LC/MS Neg		4285	350.072						no
X - 12849			46636	LC/MS Neg		4696	331.176						no
X - 12851			46639	LC/MS Neg		4844	311.666						no
X - 12906			47955	LC/MS Neg		793	158.046						yes
X - 13431			47788	LC/MS Pos Late		1015	302.232						yes
X - 13435			46733	LC/MS Pos Late		1095	314.232						no
X - 13529			46643	LC/MS Neg		2011	188.093						yes
X - 13553			47959	LC/MS Neg		1407	263.023						yes
X - 13658			47664	LC/MS Neg		4643	253.083						yes
X - 13684			47790	LC/MS Pos Early		1642	242.015						no
X - 13689			47774	LC/MS Neg		3665	495.224						no
X - 13699			46631	LC/MS Pos Early		2900	284.185						no
X - 13722			47964	LC/MS Neg		875	160.062						no
X - 13723			47965	LC/MS Neg		1309	211.062						no
X - 13726			47967	LC/MS Neg		1532	379.035						no
X - 13729			47971	LC/MS Neg		1745	241.977						yes
X - 13835			46646	LC/MS Neg		1017	169.062						yes
X - 13837			47795	LC/MS Pos Early		1856	301.139						no
X - 13844			47977	LC/MS Neg		1442	209.057						no
X - 13846			47978	LC/MS Neg		1433	301.057						no
X - 13866			46417	LC/MS Neg		2417.8	253.108						yes
X - 14056			46632	LC/MS Pos Early		810	192.033						yes
X - 14095			47211	LC/MS Neg		1007	199.073						yes
X - 14096			47212	LC/MS Neg		1021	229.083						yes
X - 14302			47226	LC/MS Neg		2211	241.12						no
X - 14314			47225	LC/MS Neg		2273	241.12						yes
X - 14364			46463	LC/MS Neg		2590	275.104						yes
X - 14384			47231	LC/MS Neg		2711	265.12						yes
X - 14568			46649	LC/MS Neg		661	132.921						yes
X - 14626			46655	LC/MS Neg		4855	288.62						yes
X - 14658			46652	LC/MS Neg		4800	288.62						yes
X - 14662			46656	LC/MS Neg		4336	263.628						no
X - 14838			47787	LC/MS Pos Early		2000	141.066						yes
X - 14939			46657	LC/MS Neg		4353	165.092						yes
X - 15150			47259	LC/MS Neg		1544	294.11						no
X - 15220			46658	LC/MS Neg		2662	274.112						no
X - 15245			46661	LC/MS Neg		568	233.03						yes
X - 15469			46640	LC/MS Pos Late		785	304.212						yes
X - 15486			46266	LC/MS Neg		3629	269.151						yes
X - 15492			46662	LC/MS Neg		4678	541.265						yes
X - 15497			46473	LC/MS Neg		2843	236.093						yes
X - 15503			46977	LC/MS Neg		1845	193.063						yes
X - 15646			47576	LC/MS Neg		2902	343.086						no
X - 15666			47800	LC/MS Pos Early		2755	221.092						no
X - 15674			46665	LC/MS Neg		1362	187.025						no
X - 15728			46666	LC/MS Neg		3976	231.033						yes
X - 16071			46738	LC/MS Neg		3692	144.046						yes
X - 16087			47988	LC/MS Neg		4143	443.157						yes
X - 16123			46668	LC/MS Neg		2624	552.236						yes
X - 16124			46461	LC/MS Neg		2563.6	203.002						no
X - 16132			46380	LC/MS Neg		983	313.444						yes
X - 16134			46697	LC/MS Neg		2892	601.777						yes
X - 16135			46699	LC/MS Neg		3308	508.744						yes
X - 16245			46669	LC/MS Neg		4545	287.187						no
X - 16343			47275	LC/MS Neg		2064	278.115						no
X - 16397			47802	LC/MS Pos Early		2809	248.095						no
X - 16480			46671	LC/MS Neg		4704	309.207						yes
X - 16570			47013	LC/MS Neg		3765	198.114						no
X - 16576			46673	LC/MS Neg		4496	167.108						yes
X - 16580			47804	LC/MS Pos Early		2537	222.079						yes
X - 16654			46677	LC/MS Neg		4598	235.118						yes
X - 16935			46681	LC/MS Neg		4471	447.276						yes
X - 16938			46511	LC/MS Neg		2000	233.103						yes
X - 16944			46683	LC/MS Neg		3718	141.092						yes
X - 16946			46517	LC/MS Neg		3240	317.115						yes
X - 16947			46480	LC/MS Neg		3802	345.156						yes
X - 16964			46685	LC/MS Neg		3034	174.059						yes
X - 17145			46689	LC/MS Neg		3862	257.176						yes
X - 17146			46691	LC/MS Neg		4851	375.181						no
X - 17162			47806	LC/MS Pos Late		900	593.333						no
X - 17166			46692	LC/MS Neg		2187	653.268						yes
X - 17167			46693	LC/MS Neg		2842	673.808						yes
X - 17178			46406	LC/MS Neg		2380.2	661.255						yes
X - 17179			46698	LC/MS Neg		2480	595.753						yes
X - 17185			46490	LC/MS Neg		3079.5	215.002						yes
X - 17189			46412	LC/MS Neg		2399	411.49						yes
X - 17269			46704	LC/MS Neg		4538	155.108						no
X - 17299			40097	LC/MS Pos Early		2344	229.154						yes
X - 17301			47808	LC/MS Pos Early		2911	179.118						no
X - 17304			47796	LC/MS Pos Early		1525	303.07						no
X - 17325			46672	LC/MS Neg		2868	184.098						yes
X - 17327			47817	LC/MS Pos Early		2750	257.149						no
X - 17328			47818	LC/MS Pos Late		910	308.185						yes
X - 17335			47820	LC/MS Pos Late		1052	248.168						yes
X - 17337			47821	LC/MS Pos Late		1136	328.248						yes
X - 17340			47872	LC/MS Neg		4697	539.25						yes
X - 17343			47995	LC/MS Neg		1326	190.966						no
X - 17346			47997	LC/MS Neg		1729	253.083						no
X - 17348			46989	LC/MS Neg		2545	247.083						no
X - 17350			48000	LC/MS Neg		2721	345.156						no
X - 17351			48001	LC/MS Neg		3390	243.078						yes
X - 17353			48003	LC/MS Neg		3430	507.209						no
X - 17354			47009	LC/MS Neg		3520	473.147						no
X - 17357			48009	LC/MS Neg		4098	541.266						yes
X - 17359			48011	LC/MS Neg		4606	541.266						yes
X - 17361			48013	LC/MS Neg		4840	331.177						no
X - 17365			46976	LC/MS Neg		1785	282.049						no
X - 17367			46994	LC/MS Neg		2710	182.083						yes
X - 17371			48016	LC/MS Neg		3783	452.194						no
X - 17398			48051	LC/MS Neg		1765	391.035						no
X - 17438			46705	LC/MS Neg		1950	245.139						yes
X - 17469			46706	LC/MS Neg		4840	227.12						yes
X - 17612			48052	LC/MS Neg		4308	567.319						no
X - 17653			46707	LC/MS Neg		5128	365.269						yes
X - 17654			46709	LC/MS Neg		5200	365.269						yes
X - 17655			48019	LC/MS Neg		4169	421.061						no
X - 17673			48021	LC/MS Neg		1294	148.973						no
X - 17677			48022	LC/MS Neg		1544	204.982						no
X - 17685			48025	LC/MS Neg		2575	233.013						yes
X - 17690			46710	LC/MS Neg		2904	245.049						yes
X - 17705			48036	LC/MS Neg		4648	594.366						no
X - 18249			46366	LC/MS Neg		4404.1	220.942						yes
X - 18345			47342	LC/MS Neg		1400	245.114						yes
X - 18606			48044	LC/MS Neg		3934	429.178						no
X - 18779			46687	LC/MS Neg		1969	209.045						yes
X - 18838			48046	LC/MS Neg		1756	338.089						no
X - 18889			47347	LC/MS Neg		2633	202.109						yes
X - 18899			47670	LC/MS Neg		3730	337.143						yes
X - 18901			46690	LC/MS Neg		3800	211.025						yes
X - 18913			46695	LC/MS Neg		4538	185.118						yes
X - 18914			46368	LC/MS Neg		4503	266.889						yes
X - 18921			47671	LC/MS Neg		4870	193.124						yes
X - 19141			46701	LC/MS Neg		3705	415.197						yes
X - 19183			47672	LC/MS Neg		1665	230.05						no
X - 19197			47351	LC/MS Neg		2387	298.141						no
X - 19434			48772	LC/MS Neg		4539	583.313						no
X - 19438			46261	LC/MS Neg		1209	217.072						yes
X - 19455			47674	LC/MS Neg		4397	261.023						no
X - 19561			47561	LC/MS Neg		1859	252.088						no
X - 19823			47360	LC/MS Neg		1563	267.099						yes
X - 20529			46999	LC/MS Neg		2965	245.094						no
X - 21258			46259	LC/MS Neg		3915	213.023						yes
X - 21285			46294	LC/MS Neg		4500	365.143						no
X - 21286			46295	LC/MS Neg		1550	164.036						yes
X - 21295			46316	LC/MS Neg		1526	218.997						no
X - 21310			46354	LC/MS Neg		2235.2	233.985						no
X - 21312			46356	LC/MS Neg		2757.7	243.034						no
X - 21315			46359	LC/MS Neg		3698.1	240.914						no
X - 21318			46362	LC/MS Neg		4186.6	237.023						no
X - 21319			46363	LC/MS Neg		4238.4	165.092						yes
X - 21339			46384	LC/MS Neg		5105	453.323						yes
X - 21341			46386	LC/MS Neg		5126	366.901						no
X - 21343			46388	LC/MS Neg		5153	195.139						yes
X - 21353			46398	LC/MS Neg		5196	239.166						yes
X - 21358			46403	LC/MS Neg		5217	498.93						yes
X - 21364			46409	LC/MS Neg		3757	213.086						yes
X - 21365			46410	LC/MS Pos Early		2195	160.133						yes
X - 21410			46455	LC/MS Neg		3921	385.17						no
X - 21411			46456	LC/MS Neg		3956	157.087						yes
X - 21441			46486	LC/MS Neg		3025.4	294.113						yes
X - 21442			46487	LC/MS Neg		3823	333.208						no
X - 21448			46493	LC/MS Neg		3097.9	317.115						yes
X - 21458			46503	LC/MS Neg		4010	478.199						no
X - 21467			46512	LC/MS Neg		4041	262.621						yes
X - 21470			46515	LC/MS Neg		3249	232.059						yes
X - 21471			46516	LC/MS Neg		4039	295.112						yes
X - 21474			46519	LC/MS Neg		4039	462.178						no
X - 21607			46674	LC/MS Neg		4529	167.108						yes
X - 21626			46694	LC/MS Neg		2533	696.777						yes
X - 21628			46696	LC/MS Neg		2270	697.267						yes
X - 21657			46726	LC/MS Pos Early		3316	464.192						no
X - 21658			46727	LC/MS Neg		5181	498.93						yes
X - 21659			46728	LC/MS Neg		3975	462.177						no
X - 21661			46730	LC/MS Neg		3034	259.009						yes
X - 21666			46740	LC/MS Neg		4822	391.286						yes
X - 21668			46742	LC/MS Neg		4772	464.302						no
X - 21669			46743	LC/MS Neg		4771	445.245						no
X - 21729			46898	LC/MS Neg		1024	87.0453						yes
X - 21733			46902	LC/MS Neg		2716	248.056						yes
X - 21736			46905	LC/MS Neg		3345	183.139						yes
X - 21737			46906	LC/MS Neg		3461	245.013						no
X - 21740			46909	LC/MS Neg		3613	188.075						yes
X - 21752			46923	LC/MS Neg		5090	621.331						no
X - 21785			46961	LC/MS Neg		765	189.041						yes
X - 21792			46968	LC/MS Neg		1290	197.083						yes
X - 21796			46972	LC/MS Neg		1625	138.057						yes
X - 21803			46980	LC/MS Neg		2035	212.003						no
X - 21807			46984	LC/MS Neg		2335	233.014						no
X - 21815			46992	LC/MS Neg		2620	279.1						no
X - 21816			46993	LC/MS Neg		2655	113.098						no
X - 21821			46998	LC/MS Neg		2930	243.078						no
X - 21834			47011	LC/MS Neg		3720	229.018						yes
X - 21838			47015	LC/MS Neg		3910	403.105						no
X - 21839			47016	LC/MS Neg		3925	452.194						no
X - 21842			47019	LC/MS Neg		3990	277.022						no
X - 21844			47021	LC/MS Neg		4010	220.099						no
X - 21845			47022	LC/MS Neg		4085	356.119						no
X - 21849			47026	LC/MS Neg		4340	222.114						no
X - 21851			47028	LC/MS Neg		4440	509.277						no
X - 22102			47348	LC/MS Neg		2603	202.109						yes
X - 22145			47391	LC/MS Neg		1844	257.078						yes
X - 22162			47417	LC/MS Pos Early		960	150.058						yes
X - 22379			47640	LC/MS Neg		4968	465.25						yes
X - 22475			47739	LC/MS Pos Early		2412	286.128						no
X - 22508			47772	LC/MS Neg		1758	324.073						no
X - 22509			47773	LC/MS Neg		3562	473.146						no
X - 22515			47779	LC/MS Neg		3869	345.156						no
X - 22520			47784	LC/MS Neg		4389	263.628						no
X - 22716			48018	LC/MS Neg		4722	464.302						no
X - 22764			48067	LC/MS Neg		5263	197.155						yes
X - 22775			48080	LC/MS Neg		2980	154.991						yes
X - 22834			48185	LC/MS Neg		5095	448.308						no
X - 23159			48773	LC/MS Neg		4548	235.117						no
X - 23291			48989	LC/MS Neg		3478	201.023						yes
X - 23293			48992	LC/MS Neg		4886	169.123						yes
X - 23294			48993	LC/MS Neg		4856	169.123						no
X - 23295			48994	LC/MS Neg		4807	169.123						yes
X - 23296			48995	LC/MS Neg		4929	169.123						no
X - 23297			48996	LC/MS Neg		4976	169.123						yes
X - 23314			49014	LC/MS Neg		1578.3	207.087						yes
X - 23369			49228	LC/MS Neg		2150	188.035						yes
X - 23587			49463	LC/MS Pos Early		1230	132.102						no
X - 23637			49513	LC/MS Pos Early		1382	235.092						yes
X - 23639			49515	LC/MS Pos Early		1640	134.081						yes
X - 23644			49521	LC/MS Pos Early		983	146.081						yes
X - 23648			49525	LC/MS Pos Early		1656	262.103						no
X - 23649			49526	LC/MS Pos Early		1645	272.076						no
X - 23652			49529	LC/MS Pos Early		1991	171.076						yes
X - 23659			49536	LC/MS Pos Early		2449	143.118						yes
X - 23666			49543	LC/MS Pos Early		2990	159.149						no
X - 23669			49546	LC/MS Pos Early		3122	319.165						no
X - 23671			49548	LC/MS Pos Early		3200	360.101						no
X - 23679			49556	LC/MS Pos Late		1029	389.162						no
X - 23680			49557	LC/MS Pos Late		1049	338.232						yes
X - 23690			49568	LC/MS Pos Late		733	510.304						no
X - 23749			49647	LC/MS Pos Late		1916	568.428						yes
X - 23756			49654	LC/MS Pos Late		1179	456.332						yes
X - 23765			49663	LC/MS Pos Late		2522	552.432						yes
X - 23782			49681	LC/MS Pos Late		1627	349.273						yes
X - 23786			49687	LC/MS Neg		5247	529.338						no
X - 23787			49688	LC/MS Neg		4343	383.153						no
X - 23997			52025	LC/MS Pos Early		1634	223.074						yes
X - 24020			52049	LC/MS Pos Early		3064	188.175						yes
X - 24024			52053	LC/MS Pos Late		2710	587.463						yes
X - 24041			52070	LC/MS Pos Late		2081	722.51						yes
X - 24049			52078	LC/MS Pos Late		2211	768.589						yes
X - 24054			52083	LC/MS Pos Late		2345	726.541						yes
X - 24061			52090	LC/MS Pos Late		2400	720.587						yes
X - 24097			52126	LC/MS Pos Late		1954	704.521						yes
X - 24125			52154	LC/MS Pos Late		2670	608.523						yes
X - 24204			52238	LC/MS Pos Late		2870	564.534						yes
X - 24240			52278	LC/MS Pos Early		2784	276.155						yes
X - 24241			52280	LC/MS Pos Early		2239	186.112						yes
X - 24261			52316	LC/MS Pos Late		2516	632.525						yes
X - 24263			52318	LC/MS Pos Late		2608	658.54						yes
X - 24278			52413	LC/MS Pos Late		2550	658.54						yes
X - 24286			52424	LC/MS Pos Late		3043	584.524						yes
X - 24287			52425	LC/MS Pos Late		3164	584.524						yes
X - 24293			52297	LC/MS Pos Early		1189	226.128						yes
X - 24295			52483	LC/MS Neg		1152	217.071						yes
X - 24309			52504	LC/MS Neg		4430	321.148						yes
X - 24334			52530	LC/MS Neg		1860	415.183						no
X - 24337			52533	LC/MS Neg		1980.6	239.079						yes
X - 24339			52535	LC/MS Neg		2218.8	363.076						no
X - 24348			52544	LC/MS Neg		4309.4	299.639						yes
X - 24352			52548	LC/MS Neg		4453.4	419.229						no
X - 24387			52329	LC/MS Pos Early		2221	355.113						no
X - 24438			52670	LC/MS Pos Late		2263	768.59						yes
X - 24439			52671	LC/MS Pos Late		2395	726.543						yes
X - 24449			52766	LC/MS Pos Early		1678	305.145						yes
X - 24452			52769	LC/MS Pos Early		2756	205.155						yes
X - 24455			52772	LC/MS Pos Early		2641	237.087						no
X - 24456			52773	LC/MS Pos Early		2538	237.087						no
X - 24472			52789	LC/MS Pos Early		2064	173.139						yes
X - 24512			52833	LC/MS Pos Early		1025	190.082						yes
X - 24513			52834	LC/MS Pos Early		1148	149.056						yes
X - 24527			52848	LC/MS Pos Early		2221	243.134						no
X - 24529			52850	LC/MS Pos Early		2637	564.359						no
X - 24542			52863	LC/MS Neg		1674	224.057						yes
X - 24544			52865	LC/MS Neg		4448	411.184						yes
X - 24546			52867	LC/MS Neg		3289	231.051						no
X - 24549			52870	LC/MS Neg		2610	202.051						yes
X - 24570			52891	LC/MS Neg		3105	211.019						no
X - 24571			52892	LC/MS Neg		4625	303.145						no
X - 24572			52893	LC/MS Neg		2838	253.029						no
X - 24576			52897	LC/MS Neg		3184	246.95						no
X - 24585			52906	LC/MS Pos Early		2613	251.139						yes
X - 24588			52909	LC/MS Neg		2350	485.167						yes
X - 24608			53023	LC/MS Neg		3408.4	174.056						yes
X - 24622			53049	LC/MS Neg		1156.5	665.214						no
X - 24637			53065	LC/MS Neg		2141.8	262.013						no
X - 24655			53083	LC/MS Neg		3598.9	349.002						no
X - 24669			53097	LC/MS Neg		4512	287.612						no
X - 24678			53106	LC/MS Pos Early		1134	310.113						yes
X - 24699			53127	LC/MS Pos Early		2402.3	241.154						yes
X - 24718			53146	LC/MS Pos Early		1124	282.118						yes
X - 24728			53157	LC/MS Pos Early		1431	238.038						yes
X - 24736			53172	LC/MS Pos Early		2821	189.135						no
X - 24738			53214	LC/MS Pos Early		1051	160.097						yes
X - 24747			53266	LC/MS Neg		4360	321.147						yes
X - 24748			53267	LC/MS Neg		4596	321.147						yes
X - 24749			53268	LC/MS Neg		6024	438.299						yes
