# Supplementary material for: Whole-exome sequencing identifies common and rare variant metabolic QTLs in a Middle Eastern population
Source: Nat Commun. 2018 Jan 23;9:333. doi: 10.1038/s41467-017-01972-9 (PMC5780481; doi:10.1038/s41467-017-01972-9)
Supplement: Supplementary file 4 — Supplementary Data 2 [file 41467_2017_1972_MOESM4_ESM.xlsx]

## Sheet: Sheet1
Significant associations from [1]					Replication Results in 614 samples with WES
					Replication Results			Results of Single metabolite or each of Numerator and Denominator of Ratio in [1]
Locus and gene ID (Cytoband)	SNP	Metabolite or Ratio	P-value	Rank	Replicated?	Sentinel metabolite	P-value current study	Metabolite - or Ratio Numerator [1]	P-value	Metabolite - or Ratio's denominator in [1]	P-value
ACADS (12q24.31)	rs2066938	butyrylcarnitine	3.16E-630	2	replicated, exact SNP	ethylmalonate	1.17e-48	butyrylcarnitine	3.09247e-31
NAT8 (2p13.2)	rs13538	N-acetylornithine/ myo-inositol	5.02E-498	3	replicated, exact SNP	N-acetylcitrulline	5.57e-32	N-delta-acetylornithine	2.64315e-17
SLCO1B1 (12p12.1)	rs4149056	isoleucine/ X-11529	6.16E-328	5	replicated, exact SNP	glycochenodeoxycholate glucuronide (1)	3.06e-31	isoleucine	0.857021
PYROXD2 (10q24.2)	rs4488133	X-12092	3.01E-860	1	replicated, exact SNP	N-methylpipecolate	1.69e-25	metabolite not found
UGT1A1 (2q37.1)	rs887829	biliverdin	2.5e-168	10	replicated, exact SNP	bilirubin (E,E)*	1e-14	biliverdin	3.80865e-08
FADS1 (11q12.2)	rs174548	arachidonate (20:4n6)/ dihomo-linolenate (20:3n3 or n6)	1.53E-361	4	replicated, exact SNP	X - 24439	1.18e-13	arachidonate (20:4n6)	0.00483445	dihomo-linolenate (20:3n3 or n6)	0.0406226
SLC22A4|SLC22A5 (5q31.1)	rs2405522	tryptophan betaine	4.49e-29	49	replicated	tryptophan betaine	1.45033e-13	tryptophan betaine	1.45033e-13
SLC17A3 (6p22.2)	rs1185567	dehydroisoandrosterone sulfate (DHEA-S)/ 4-androsten-3beta,17beta-diol disulfate 2	1.07e-26	54	replicated, LD=1	X-12824/X-16087	1.46824e-12	dehydroisoandrosterone sulfate (DHEA-S)	0.234174	4-androsten-3beta,17beta-diol disulfate 2	0.0178729
NAT2 (8p22)	rs4921914	1-methylxanthine	1.09e-60	26	replicated, exact SNP	5-acetylamino-6-amino-3-methyluracil	2.14e-12	1-methylxanthine	4.26924e-10
CYP3A5 (7q22.1)	rs10242455	X-12063	1.67e-109	18	replicated, exact SNP	X - 12063	2.51e-12	X - 12063	2.50841e-12
UGT3A1 (5p13.2)	rs10491431	X-11445	1.59e-11	128	replicated, exact SNP	X - 24348	1.16e-11	5alpha-pregnan-3beta,20alpha-diol disulfate	0.129186
THEM4 (1q21.3)	rs6693388	linoleate (18:2n6)/ X-12442 (5,8-tetradecadienoate)	3.72e-38	38	replicated, exact SNP	X - 18921	2.29e-10	linoleate (18:2n6)	0.608522	tetradecanedioate	0.529152
CYP3A5 (7q22.1)	rs7809615	androsterone sulfate/ 4-androsten-3beta,17beta-diol disulfate 2	7.98e-139	13	replicated at LD=0.44	X - 12063	6.92e-10	androsterone sulfate	0.0214295	4-androsten-3beta,17beta-diol disulfate 2	0.697222
SLC22A4|SLC22A5 (5q31.1)	rs272889	valine/ isovalerylcarnitine	2.56e-51	28	replicated, exact SNP	X - 21365	1.08e-08	valine	0.117671	isovalerylcarnitine	1.67823e-06
SLCO1B1 (12p12.1)	rs12829704	octadecanedioate	9.49e-21	68	replicate at LD=0.17	glycochenodeoxycholate glucuronide (1)	1.2e-08	octadecanedioate	0.359646
TYMP (22q13.33)	rs131794	uridine	4.37e-16	90	replicated at LD=0.44	5-methyluridine (ribothymidine)	1.66e-08	uridine	0.233142
GBA3 (4p15.31)	rs3099557	X-11799	1.83e-39	35	replicated , exact SNP	methyl glucopyranoside (alpha + beta)	2.78e-08	metabolite not found
HEATR4 (14q24.3)	rs8018967	X-13215/ X-13671	5.57e-19	78	replicated at LD=0.8	X - 21792	4.26e-08	metabolite not found
COMT (22q11.21)	rs4680	X-11593 (O-methylascorbate)	4.66e-178	8	replicated at LD=0.5	X - 21785	6.47e-08	X - 01911	0.0287408
AKR1D1 (7q34)	rs6980334	X-12095 (N1-methyl-3-pyridone-4-carboxamide)/ X-12844	4.48e-20	74	replicated, exact SNP	X - 17357	1.18e-07	N1-Methyl-2-pyridone-5-carboxamide	0.215133	X - 12844	2.47379e-05
PDXDC1 (16p13.11)	rs2740	linoleate (18:2n6)/ dihomo-linolenate (20:3n3 or n6)	5.29e-32	46	replicated at LD=0.8	X - 24438	1.51e-07	linoleate (18:2n6)	0.298421	dihomo-linolenate (20:3n3 or n6)	0.530139
FADS1 (11q12.2)	rs2727271	X-12990 (docosapentaenoic acid (n6-DPA))	2.74e-11	130	replicated at LD=0.2	1-palmitoyl-2-arachidonoyl-GPC (16:0/20:4)	1.52e-07	docosapentaenoate (n6 DPA; 22:5n6)	0.0192325
LIPC (15q22.1)	rs2070895	1-palmitoylglycero-phosphoethanolamine	1.36e-18	80	repicated at LD=0.7	1-palmitoyl-2-linoleoyl-GPE (16:0/18:2)	1.78e-07	1-palmitoyl-GPC (16:0)	0.208785
CPS1 (2q34)	rs715	glycine	1.58e-147	12	replicated	glycine	1.1751e-05	glycine	1.1751e-05
PRRC2A (6p21.33)	rs1046080	X-11444/ X-11470	1.19e-14	97	replicated	X-11470	9.78436e-05	X - 11444	0.154467	X-11470	9.78436e-05
CYP2C9 (10q23.33)	rs1934963	X-11787	8.69e-65	25	replicated	X - 11787	0.000136497	X - 11787	0.000136497
SULT2A1 (19q13.32)	rs2547231	X-11440/ 4-androsten-3beta,17beta-diol disulfate 2	3.06e-191	7	replicated	X - 11440	0.000165484	X - 11440	0.000165484
HPS5 (11p15.1)	rs4150581	3-(4-hydroxyphenyl)lactate/ alpha-hydroxyisovalerate	2.47e-37	41	replicated	alpha-hydroxyisovalerate	0.000224107	3-(4-hydroxyphenyl)lactate	0.245504	alpha-hydroxyisovalerate	0.000224107
SLC5A6 (2p23.3)	rs1395	pantothenate	8.14e-11	140	no	pantothenate	0.00176362	pantothenate	0.00176362
MGAM (7q34)	rs3800993	1,5-anhydroglucitol (1,5-AG)	1.53e-15	94	no	1,5-anhydroglucitol (1,5-AG)	0.00191291	1,5-anhydroglucitol (1,5-AG)	0.00191291
ACADM (1p31.1)	rs4949874	acetylcarnitine/ hexanoylcarnitine	2.02e-172	9	no	hexanoylcarnitine	0.00258843	acetylcarnitine	0.487566	hexanoylcarnitine	0.00258843
CRAT (9q34.11)	rs7849270	C-glycosyltryptophan/ succinylcarnitine	2.82e-21	66	no	succinylcarnitine	0.00270723	C-glycosyltryptophan	0.550748	succinylcarnitine	0.00270723
OPLAH (8q24.3)	rs12550729	5-oxoproline	5.97e-110	17	no	5-oxoproline	0.00368038	5-oxoproline	0.00368038
SUCLG2 (3p14.1)	rs17806888	succinylcarnitine	7.15e-11	136	no	succinylcarnitine	0.00537343	succinylcarnitine	0.00537343
SLC2A9 (4p16.1)	rs938554	urate	5.85e-93	21	no	urate	0.00666093	urate	0.00666093
ARSA (22q13.33)	rs6151429	X-11423 (O-sulfo-L-tyrosine)	6.51e-18	82	no	O-sulfo-L-tyrosine	0.00693952	O-sulfo-L-tyrosine	0.00693952
SLC16A10 (6q21)	rs9400467	tyrosine	6.54e-14	103	no	tyrosine	0.00746458	tyrosine	0.00746458
LACTB (15q22.2)	rs1472631	succinylcarnitine	1.85e-88	22	no	succinylcarnitine	0.0100709	succinylcarnitine	0.0100709
CCDC57 (17q25.3)	rs4625783	3-(4-hydroxyphenyl)lactate	3.9e-13	110	no	3-(4-hydroxyphenyl)lactate	0.0164641	3-(4-hydroxyphenyl)lactate	0.0164641
SLC7A9 (19q13.11)	rs8101881	homocitrulline	1.43e-16	85	no	homocitrulline	0.0207435	homocitrulline	0.0207435
DDC (7p12.2)	rs7809234	indoleacetate/ N2,N2-dimethylguanosine	5.57e-14	102	no	N2,N2-dimethylguanosine	0.0287227	indoleacetate	0.695036	N2,N2-dimethylguanosine	0.0287227
SH2B3 (12q24.12)	rs3184504	kynurenine	6.05e-18	81	no	kynurenine	0.03824	kynurenine	0.03824
CYP2C8 (10q23.33)	rs1934955	X-02249	3.33e-16	89	no	X - 02249	0.0415932	X - 02249	0.0415932
SRD5A2 (2p23.1)	rs559555	X-11444/ X-12844	1.24e-44	33	no	X - 11444	0.0442231	X - 11444	0.0442231	X - 12844	0.495993
ALOX12 (17p13.1)	rs2271316	X-12441 (12-hydroxyeicosatetraenoate (12-HETE))	1.79e-23	60	no	12-HETE	0.0584451	12-HETE	0.0584451
PM20D2 (6q15)	rs7775554	X-12244 (N-acetylcarnosine)	1.35e-15	93	no	N-acetylcarnosine	0.0684765	N-acetylcarnosine	0.0684765
NASP (1p34.1)	rs1053941	erythritol	4.99e-11	135	no	erythritol	0.0690781	erythritol	0.0690781
IVD (15q15.1)	rs9635324	propionylcarnitine/ isovalerylcarnitine	8.75e-43	34	no	isovalerylcarnitine	0.0725717	propionylcarnitine	0.226511	isovalerylcarnitine	0.0725717
SLC51A (3q29)	rs7642243	X-09789	7.5e-16	92	no	X - 09789	0.0765026	X - 09789	0.0765026
ALDH18A1 (10q24.1)	rs56322409	citrulline	7.81e-11	139	no	citrulline	0.106502	citrulline	0.106502
DMBX1 (1p33)	rs7542172	erythritol	1.98e-12	119	no	erythritol	0.112679	erythritol	0.112679
ELOVL2 (6p24.2)	rs9393915	docosapentaenoate (n3 DPA; 22:5n3)/ X-12627	1.42e-22	64	no	docosapentaenoate (n3 DPA; 22:5n3)	0.112938	docosapentaenoate (n3 DPA; 22:5n3)	0.112938
GCKR (2p23.3)	rs1260326	glucose/ mannose	2.5e-148	11	no	mannose	0.122908	glucose	0.934425	mannose	0.122908
FMO3 (1q24.3)	rs7061710	X-11786 (methylcysteine)	7.52e-14	104	no	S-methylcysteine	0.129108	S-methylcysteine	0.129108
ANPEP (15q26.1)	rs2007084	HWESASXX	1.77e-12	117	no	HWESASXX*	0.190851	HWESASXX*	0.190851
CCBL1 (9q34.11)	rs15676	indolelactate	1.33e-12	115	no	indolelactate	0.191522	indolelactate	0.191522
CBS (21q22.3)	rs2851391	betaine	1.15e-11	126	no	betaine	0.19657	betaine	0.19657
ETFDH (4q32.1)	rs4690909	octanoylcarnitine/ X-13435	1.76e-57	27	no	octanoylcarnitine	0.27766	octanoylcarnitine	0.27766
APOA5 (11q23.3)	rs11825181	1-linoleoylglycerol (1-monolinolein)	2.93e-11	133	no	1-linoleoylglycerol (18:2)	0.28747	1-linoleoylglycerol (18:2)	0.28747
GMPR (6p22.3)	rs6459467	hypoxanthine	1.93e-16	86	no	hypoxanthine	0.290297	hypoxanthine	0.290297
TKT (3p21.1)	rs4687717	phosphate/ erythronate	8.85e-23	63	no	erythronate*	0.293507	phosphate	0.300947	erythronate*	0.293507
SLC22A1 (6q25.3)	rs316020	X-12798/ phenylalanine	2.77e-286	6	no	phenylalanine	0.309009	phenylalanine	0.309009
ACMSD (2q21.3)	rs6430553	X-12095 (N1-methyl-3-pyridone-4-carboxamide)	6.29e-12	123	no	N1-Methyl-2-pyridone-5-carboxamide	0.319261	N1-Methyl-2-pyridone-5-carboxamide	0.319261
ACADL (2q34)	rs3738934	X-13431 (nonanoylcarnitine)	1.21e-134	14	no	tryptophan	0.341454	tryptophan	0.341454
PAH (12q23.2)	rs1498694	phenylalanine	7.34e-11	137	no	phenylalanine	0.353448	phenylalanine	0.353448
ADHFE1 (8q13.1)	rs10112574	X-04499 (3,4-dihydroxybutyrate/ C-glycosyltryptophan)	2.82e-14	99	no	C-glycosyltryptophan	0.406265	C-glycosyltryptophan	0.406265
ACSM5 (16p12.3)	rs11647589	3-phenylpropionate (hydrocinnamate)	2.85e-11	132	no	3-phenylpropionate (hydrocinnamate)	0.420621	3-phenylpropionate (hydrocinnamate)	0.420621
PSPH (7p11.2)	rs4947534	serine	1.96e-14	98	no	serine	0.427667	serine	0.427667
CYP4A11 (1p33)	rs6678639	10-undecenoate (11:1n1)/ X-11438	8.27e-86	23	no	10-undecenoate (11:1n1)	0.453787	10-undecenoate (11:1n1)	0.453787	X - 11438	0.513847
AKR1C4 (10p15.1)	rs17134585	androsterone sulfate/ epiandrosterone sulfate	2.95e-38	37	no	epiandrosterone sulfate	0.465412	androsterone sulfate	0.562343	epiandrosterone sulfate	0.465412
SLC7A5 (16q24.2)	rs8051149	kynurenine	9.07e-26	57	no	kynurenine	0.486199	kynurenine	0.486199
WDR66 (12q24.31)	rs493519	2-hydroxyisobutyrate	1.32e-18	79	no	2-hydroxybutyrate/2-hydroxyisobutyrate	0.495829	2-hydroxybutyrate/2-hydroxyisobutyrate	0.495829
SLC7A6 (16q22.1)	rs8056893	lysine/ glutaroyl carnitine	2.5e-39	36	no	lysine	0.537342	lysine	0.537342
MBOAT7 (19q13.42)	rs2576452	arachidonate (20:4n6)/ 1-arachidonoylglycero-phosphoinositol	2.39e-29	48	no	1-arachidonoyl-GPI (20:4)*	0.553533	arachidonate (20:4n6)	0.698744	1-arachidonoyl-GPI (20:4)*	0.553533
SLC27A2 (15q21.2)	rs1365505	10-undecenoate (11:1n1)/ X-11438	3.84e-14	100	no	10-undecenoate (11:1n1)	0.61149	10-undecenoate (11:1n1)	0.61149	X - 11438	0.947723
ACSM2A (16p12.3)	rs1394678	indolepropionate	1.7e-20	72	no	indolepropionate	0.708919	indolepropionate	0.708919
PHGDH (1p12)	rs1163251	serine	7.05e-27	53	no	serine	0.741151	serine	0.741151
SCAPER (15q24.3)	rs2404602	isobutyrylcarnitine	3.56e-13	109	no	isobutyrylcarnitine	0.752925	isobutyrylcarnitine	0.752925
ISYNA1 (19p13.11)	rs4808136	myo-inositol	5.42e-14	101	no	myo-inositol	0.809738	myo-inositol	0.809738
IDO1 (8p11.21)	rs2160860	X-12100 (hydroxytryptophan)	7.35e-11	138	no	X - 12100	0.849205	X - 12100	0.849205
ABP1 (7q36.1)	rs1005390	4-acetamidobutanoate/ X-03056	2.61e-16	87	no	4-acetamidobutanoate	0.852637	4-acetamidobutanoate	0.852637
BHMT (5q14.1)	rs16876394	betaine	1.49e-19	76	no	betaine	0.999967	betaine	0.999967
ALPL (1p36.12)	rs1697421	DSGEGDFXAEGGGVR/ ADpSGEGDFXAEGGGVR	1.56e-20	70	snp not found or low quality	snp not found or low quality	snp not found or low quality	snp not found or low quality
ABCC4 (13q32.1)	rs8002180	X-12244 (N-acetylcarnosine)	8.23e-23	62	snp not found or low quality	snp not found or low quality	snp not found or low quality	snp not found or low quality
ABCC4 (13q32.1)	rs9302065	X-12244 (N-acetylcarnosine)	1.17e-19	75	snp not found or low quality	snp not found or low quality	snp not found or low quality	snp not found or low quality
SGPP1 (14q23.2)	rs7157785	X-08402/ cholesterol	1.39e-133	15	snp not found or low quality	snp not found or low quality	snp not found or low quality	snp not found or low quality
ASPG (14q32.33)	rs4144027	asparagine	1.33e-11	127	snp not found or low quality	snp not found or low quality	snp not found or low quality	snp not found or low quality
LIPC (15q22.1)	rs10468017	1-palmitoylglycero-phosphoethanolamine	3.33e-12	120	snp not found or low quality	snp not found or low quality	snp not found or low quality	snp not found or low quality
NUBP2 (16p13.3)	rs2235649	X-12556	1.95e-11	129	metabolite not found	metabolite not found	metabolite not found	metabolite not found
ABCC1 (16p13.11)	rs2062541	hexanoylcarnitine/ octanoylcarnitine	1.05e-25	58	snp not found or low quality	snp not found or low quality	snp not found or low quality	snp not found or low quality
ACSM2A (16p12.3)	rs6497490	X-11478	4.95e-27	52	snp not found or low quality	snp not found or low quality	snp not found or low quality	snp not found or low quality
SLC5A11 (16p12.1)	rs4787294	scyllo-inositol	9.64e-21	69	metabolite not found	metabolite not found	metabolite not found	metabolite not found
NR1I3 (1q23.3)	rs4073054	X-10395	4.42e-19	77	metabolite not found	metabolite not found	metabolite not found	metabolite not found
CETP (16q13)	rs1800775	X-12038	1.02e-11	125	metabolite not found	metabolite not found	metabolite not found	metabolite not found
GOT2 (16q21)	rs4784054	phenyllactate (PLA)	2.31e-21	65	snp not found or low quality	snp not found or low quality	snp not found or low quality	snp not found or low quality
GOT2 (16q21)	rs12709013	phenyllactate (PLA)/ phenylalanine	2.72e-24	59	snp not found or low quality	snp not found or low quality	snp not found or low quality	snp not found or low quality
RNF167 (17p13.2)	rs12602901	X-03056	1.15e-26	55	metabolite not found	metabolite not found	metabolite not found	metabolite not found
SLC13A5 (17p13.2)	rs170149	citrate	1.42e-13	106	snp not found or low quality	snp not found or low quality	snp not found or low quality	snp not found or low quality
SLC13A5 (17p13.2)	rs1509123	citrate	5.2e-09	144	snp not found or low quality	snp not found or low quality	snp not found or low quality	snp not found or low quality
ACE (17q23.3)	rs4343	aspartylphenylalanine/ X-14450 (phenylalanylleucine)	1.21e-37	40	metabolite not found	metabolite not found	metabolite not found	metabolite not found
LIPG (18q21.1)	rs2187375	X-03094	2.65e-17	83	snp not found or low quality	snp not found or low quality	snp not found or low quality	snp not found or low quality
GCDH (19p13.13)	rs8012	glutaroyl carnitine	6.36e-45	31	metabolite not found	metabolite not found	metabolite not found	metabolite not found
APOE (19q13.32)	rs445925	X-11820/ cholesterol	4.65e-23	61	snp not found or low quality	snp not found or low quality	snp not found or low quality	snp not found or low quality
FUT2 (19q13.33)	rs601338	ADSGEGDFXAEGGGVR/ ADpSGEGDFXAEGGGVR	1.65e-20	71	metabolite not found	metabolite not found	metabolite not found	metabolite not found
SPTLC3 (20p12.1)	rs4814176	X-10510/ palmitoyl sphingomyelin	7.49e-33	44	snp not found or low quality	snp not found or low quality	snp not found or low quality	snp not found or low quality
PRODH (22q11.21)	rs2540647	valine/ proline	2.04e-70	24	snp not found or low quality	snp not found or low quality	snp not found or low quality	snp not found or low quality
GGT1 (22q11.23)	rs2330809	cysteine-glutathione disulfide	1.76e-13	107	snp not found or low quality	snp not found or low quality	snp not found or low quality	snp not found or low quality
SLC1A4 (2p14)	rs10211524	2-aminobutyrate	5.59e-16	91	snp not found or low quality	snp not found or low quality	snp not found or low quality	snp not found or low quality
RAB3GAP1 (2q21.3)	rs7570971	1,5-anhydroglucitol (1,5-AG)	7.86e-45	32	snp not found or low quality	snp not found or low quality	snp not found or low quality	snp not found or low quality
AGXT (2q37.3)	rs4675874	X-12556	3.13e-20	73	metabolite not found	metabolite not found	metabolite not found	metabolite not found
GADL1 (3p24.1)	rs6804368	X-12244 (N-acetylcarnosine)	8.17e-21	67	snp not found or low quality	snp not found or low quality	snp not found or low quality	snp not found or low quality
SLC6A20 (3p21.31)	rs17279437	X-11315/ pyroglutamine	1.78e-35	43	snp not found or low quality	snp not found or low quality	snp not found or low quality	snp not found or low quality
PEX5L (3q26.33)	rs9842133	carnitine	4.2e-12	121	snp not found or low quality	snp not found or low quality	snp not found or low quality	snp not found or low quality
MCCC1 (3q27.1)	rs2270968	hydroxyisovaleroyl carnitine	1.31e-16	84	metabolite not found	metabolite not found	metabolite not found	metabolite not found
KNG1 (3q27.3)	rs5030062	bradykinin, des-arg(9)	5.94e-13	111	metabolite not found	metabolite not found	metabolite not found	metabolite not found
PPM1K (4q22.1)	rs10022462	2-aminobutyrate	4.55e-11	134	snp not found or low quality	snp not found or low quality	snp not found or low quality	snp not found or low quality
TDO2 (4q32.1)	rs13122250	tryptophan	8.95e-12	124	snp not found or low quality	snp not found or low quality	snp not found or low quality	snp not found or low quality
KLKB1 (4q35.2)	rs4253311	bradykinin, des-arg(9)	3.56e-48	30	metabolite not found	metabolite not found	metabolite not found	metabolite not found
ANKH (5p15.2)	rs835154	citrate	1.02e-10	142	snp not found or low quality	snp not found or low quality	snp not found or low quality	snp not found or low quality
F12 (5q35.3)	rs2731672	X-12038/ bradykinin, des-arg(9)	6.32e-26	56	metabolite not found	metabolite not found	metabolite not found	metabolite not found
ECI2 (6p25.2)	rs9392556	X-13435	4.03e-38	39	metabolite not found	metabolite not found	metabolite not found	metabolite not found
CPT2 (1p32.3)	rs13375749	glutaroyl carnitine	2.8e-28	50	metabolite not found	metabolite not found	metabolite not found	metabolite not found
SKIV2L (6p21.32)	rs2734331	X-11470	6.56e-13	112	snp not found or low quality	snp not found or low quality	snp not found or low quality	snp not found or low quality
NT5E (6q14.3)	rs494562	inosine	1.34e-12	116	snp not found or low quality	snp not found or low quality	snp not found or low quality	snp not found or low quality
SLC22A1 (6q25.3)	rs662138	isobutyrylcarnitine	4.98e-49	29	snp not found or low quality	snp not found or low quality	snp not found or low quality	snp not found or low quality
AHR (7p21.1)	rs6968554	caffeine	8.68e-14	105	snp not found or low quality	snp not found or low quality	snp not found or low quality	snp not found or low quality
ANGPTL3 (1p31.3)	rs6679002	X-03094	2.16e-15	95	snp not found or low quality	snp not found or low quality	snp not found or low quality	snp not found or low quality
ZCWPW1 (7q22.1)	rs13222543	androsterone sulfate/ 4-androsten-3beta,17beta-diol disulfate 2	4.49e-104	19	snp not found or low quality	snp not found or low quality	snp not found or low quality	snp not found or low quality
ADRA1A (8p21.2)	rs13278849	levulinate (4-oxovalerate)	2.79e-11	131	snp not found or low quality	snp not found or low quality	snp not found or low quality	snp not found or low quality
SNAI2 (8q11.21)	rs10504073	lysine/ glutaroyl carnitine	3.4e-32	45	snp not found or low quality	snp not found or low quality	snp not found or low quality	snp not found or low quality
ABO (9q34.2)	rs649129	ADSGEGDFXAEGGGVR/ ADpSGEGDFXAEGGGVR	9.26e-37	42	snp not found or low quality	snp not found or low quality	snp not found or low quality	snp not found or low quality
DIP2C (10p15.3)	rs12246027	X-13548	1.05e-10	143	snp not found or low quality	snp not found or low quality	snp not found or low quality	snp not found or low quality
MARCH8 (10q11.21)	rs2291429	3-dehydrocarnitine	8.69e-11	141	snp not found or low quality	snp not found or low quality	snp not found or low quality	snp not found or low quality
SLC16A9 (10q21.1)	rs1171615	carnitine/ X-12798	2.4e-95	20	snp not found or low quality	snp not found or low quality	snp not found or low quality	snp not found or low quality
CYP2C9 (10q23.33)	rs4986894	X-14473	5.55e-12	122	metabolite not found	metabolite not found	metabolite not found	metabolite not found
ALX3 (1p13.3)	rs1466788	carnitine	3.05e-16	88	snp not found or low quality	snp not found or low quality	snp not found or low quality	snp not found or low quality
CYP2C9 (10q23.33)	rs1853207	X-11247	9.58e-13	114	metabolite not found	metabolite not found	metabolite not found	metabolite not found
SCD (10q24.31)	rs603424	myristate (14:0)/ myristoleate (14:1n5)	1.21e-115	16	snp not found or low quality	snp not found or low quality	snp not found or low quality	snp not found or low quality
PAOX (10q26.3)	rs11101730	X-03056--N-[3-(2-oxopyrrolidin-1-yl)propyl]acetamide	3.28e-13	108	snp not found or low quality	snp not found or low quality	snp not found or low quality	snp not found or low quality
HAO2 (1p12)	rs12141041	alpha-hydroxyisovalerate	1.77e-12	118	snp not found or low quality	snp not found or low quality	snp not found or low quality	snp not found or low quality
ZNF259 (11q23.3)	rs964184	X-03094	7.95e-15	96	metabolite not found	metabolite not found	metabolite not found	metabolite not found
SLC6A12 (12p13.33)	rs499368	betaine	8.14e-13	113	snp not found or low quality	snp not found or low quality	snp not found or low quality	snp not found or low quality
SLC6A13 (12p13.33)	rs7969761	betaine/ pyroglutamine	1.01e-27	51	snp not found or low quality	snp not found or low quality	snp not found or low quality	snp not found or low quality
GLS2 (12q13.2)	rs2694917	glutamine/ histidine	1.64e-29	47	snp not found or low quality	snp not found or low quality	snp not found or low quality	snp not found or low quality
[1]Shin, S. Y., E. B. Fauman, A. K. Petersen, J. Krumsiek, R. Santos, J. Huang, M. Arnold, I. Erte, V. Forgetta, T. P. Yang, K. Walter, C. Menni, L. Chen, L. Vasquez, A. M. Valdes, C. L. Hyde, V. Wang, D. Ziemek, P. Roberts, L. Xi, E. Grundberg, M. Waldenberger, J. B. Richards, R. P. Mohney, M. V. Milburn, S. L. John, J. Trimmer and F. J. Theis (2014). "An atlas of genetic influences on human blo…
