# Supplementary material for: Whole-exome sequencing identifies common and rare variant metabolic QTLs in a Middle Eastern population
Source: Nat Commun. 2018 Jan 23;9:333. doi: 10.1038/s41467-017-01972-9 (PMC5780481; doi:10.1038/s41467-017-01972-9)
Supplement: Supplementary file 5 — Supplementary Data 3 [file 41467_2017_1972_MOESM5_ESM.xlsx]

## Sheet: Sheet1
Locus number	Locus ID	rsID	Chromosome	Base Pair	Metabolite	N	Beta (S.E.)	p-value	pgain	Effective Allele/Observed Allele	Effective Allele Frequency	GnomADa Allele Frequency	Sentinel SNP Annotation	Nearest Functional SNPb	r2% (percent of variance explained)	New Metabolite or Ratio/New SNP or New locus and (previous known sentinels)#	Locus reported in previous studies
1	NAT2	rs4646257	8	18262546	5-acetylamino-6-amino-3-methyluracil/1-methylxanthine	583	0.970 (0.06)	2.23e-58	6.83e+46	C/T	0.204117	0.79	Intergenic	c8p18257854 (missense),p.Ile114Thr ,rs1801280	31.0272	New Ratio (rs4921914,1-methylxanthine)	yes [1]
1	NAT2	rs4921913	8	18272377	5-acetylamino-6-amino-3-methyluracil	585	0.499 (0.071)	2.14e-12		T/C	0.215385	0.7	intergenic		7.81081	New Metabolite (rs4921914,1-methylxanthine)	yes [1]
2	ACADS	rs1799958	12	121176083	ethylmalonate	585	0.885(0.058)	2.18e-53		A/G	0.378632	0.25	missense, p.Gly209Ser		28.5386	New Metabolite, New SNP (rs2066938, butyrylcarnitine and N1-methyladenosine/butyrylcarnitine)	yes [1]
3	NAT8 / ALMS1	rs13538	2	73868328	2-aminooctanoate/X - 12511	579	-0.781(0.054)	4.41311e-47	8.60956e+35	G/A	0.26943	3.963e-06	missense, p.Phe143Ser		26.6069	New Ratio, New SNP (rs13538, N-acetylornithine/myo-inositol)	yes [1]
3	NAT8 / ALMS1	rs13538	2	73868328	N-acetylcitrulline	574	0.780(0.066)	5.57e-32		G/A	0.277003	3.963e-06	missense, p.Phe143Ser		19.6256	New Metabolite, New SNP (rs10206899, N-acetylornithine)	yes [1]
4	TMPRSS11E	rs34109652	4	69354350	X - 11491 (deoxycholic acid glucuronide or isomer)	573	-0.737 (0.059)	3.28e-35		A/G	0.447644	0.49	intron		21.4622	known Metabolite and New Locus	Newly identified [2]
5	SLCO1B1	rs4149056	12	21331549	glycochenodeoxycholate glucuronide (1)	589	0.833 (0.072)	3.06e-31		C/T	0.224958	0.13	missense, p.Val174Ala		18.5686	New Metabolite (rs4149056,isoleucine/X-11529)	yes [1]
6	PYROXD2	rs2147896	10	100148176	N-methylpipecolate	495	-0.663 (0.063)	9.13e-26		G/A	0.436364	0.47	missense, p.Met461Thr		18.3438	New Metabolite (rs4488133,X-12092)	yes [1]
7	UGT3A1	rs3756669	5	35965970	X - 24348/pregn steroid monosulfate*	556	-0.915(0.087)	1.55e-25	4020000000000	C/A	0.103417	0.18	missense,p.Cys121Gly		16.6431	New Ratio (rs10491431,X-11445)	yes [1]
7	UGT3A1	rs3756669	5	35965970	X - 24348	556	-0.712(0.099)	6.25e-13		C/A	0.103417	0.18	missense,p.Cys121Gly		8.53916	New Metabolite (rs10491431,X-11445)	yes [1]
8	FADS2	rs28456	11	61589481	1-(1-enyl-palmitoyl)-2-arachidonoyl-GPC (P-16:0/20:4)*/X - 24438 (X-24438 is PC(P-16:0/20:3))	495	-0.641(0.062)	9.81e-25	5.37686e+16	G/A	0.294949	0.29	intron		17.8181	New Ratio, New SNP (rs174548, arachidonate (20:4n6)/dihomo-linolenate (20:3n3 or n6))	yes [1]
8	FADS2	rs174560	11	61581764	X - 24439 (PE(P-16:0/20:3)*)	573	0.457 (0.061)	9.09e-14		C/T	0.30541	0.31	intron		8.94988	New Metabolite, New SNP (rs174535,1-arachidonoylglycerophosphocholine*)	yes [1]
9	AGXT2	rs37370	5	35039486	3-aminoisobutyrate	582	0.810 (0.087)	8.45e-21		T/C	0.109966	0.83	missense, p.Ser102Asn		13.0021	(3-aminoisobutyrate)	yes [2]
10	PHYHD1/ NUP188	rs181856093	9	131695018	X - 22145 (2'-O-methyluridine))	577	0.531 (0.058)	3.29e-20		G/A	0.442808	na	intron	c9p131761899 (intron near splice), c.3662-4A>G, rs2302811	12.7224	New Metabolite and New Locus	Novel
11	THEM4	rs6690449	1	151859166	X - 18921/X - 23680	506	-0.547(0.06)	9.35771e-20	2.28922e+09	T/C	0.391304	0.26	intron		14.1563	New Ratio	yes [1]
11	THEM4	rs2999534	1	151976070	X - 23293	587	0.426 (0.063)	1.15e-11		T/C	0.493186	0.5	intergenic		7.24935	New Metabolite (rs6685187, X-12442--5,8-tetradecadienoate)	yes [1]
12	UGT1A1 +	rs78461713	2	234666208	bilirubin (E,E)*	587	0.484 (0.058)	5.1e-17		A/G	0.351789	na	intron		10.6374	New SNP (rs887829, biliverdin)	yes [1]
13	SULT2A1	rs62129970	19	48393351	X - 11440/4-androsten-3alpha,17alpha-diol monosulfate (2)	562	-0.951(0.114)	7.59e-17	73300000000	T/C	0.0827402	0.1	intergenic		11.0533	New Ratio, New SNP (rs2547231,X-11440/4-androsten-3beta,17beta-diol disulfate 2*)	yes [1]
14	SLC22A24	rs78176967	11	62825317	X - 22379/21-hydroxypregnenolone disulfate (X - 22379 is androsterone glucuronide)	564	0.995(0.12)	1.43e-16	6750000	T/G	0.0531915	0.037	intergenic		10.9	New Ratio and New Locus	Newly identified [2]
14	SLC22A24	rs61285056	11	62852211	X - 22379 (androsterone glucuronide)	564	0.765 (0.118)	9.11e-11		T/G	0.0576241	0.075	intron		6.95826	New Metabolite and New Locus	Newly identified [2]
15	SPTLC1P4/AL591893.1	rs2069258	1	152045626	X - 23293/cis-4-decenoyl carnitine	584	0.425(0.051)	1.71e-16	369000000	T/C	0.445205	0.45	intergenic		10.6601	New Ratio (rs6693388, linoleate (18:2n6)/X-12442--5,8-tetradecadienoate)	Novel
16	TTC38 /PKDREJ	rs117135869	22	46664412	X - 22162/X - 24513	578	0.623 (0.076)	4.26794e-16	206189	T/C	0.0882353	<0.01	missense, p.Ala12Val		10.4473	New Ratio and New Locus	Newly identified [2]
16	TTC38 /PKDREJ	rs117135869	22	46664412	X - 22162	584	0.616 (0.095)	8.8e-11		T/C	0.0873288	<0.01	missense, p.Ala12Val		6.73749	New Metabolite and New Locus	Newly identified [2]
17	SLC22A5	rs274554	5	131724950	tryptophan betaine	583	-0.430 (0.058)	1.05e-13		C/T	0.42024	0.75	intron		8.64267	(SLC22A4, rs2405522, tryptophan betaine)	yes [1]
18	CCBL2 (KYAT3)ⱡ	rs7530513	1	89409911	imidazole lactate	585	0.425 (0.059)	5.6e-13		A/G	0.288889	0.42	intron		8.1729	New Metabolite and New Locus	Newly identified [2]
19	SLC17A1	rs1165196	6	25813150	X - 12824/X - 16087 (X-12824 is hexanoylglutamine)	529	-0.543(0.076)	1.46824e-12	1.30031e+06	G/A	0.334594	0.62	missense, p.Thr269Ile		8.83098	SLC17A3, New Ratio	yes [1]
20	CYP3A5	rs776746	7	99270539	X - 12063	586	-0.620 (0.088)	1.54e-12		T/C	0.129693	0.26	intron, splice-acceptor variant, c.219-237A>G		7.83387	known locus	yes [1]
21	SEMA4B	c15p90683852	15	90683852	undecanedioate	556	0.421 (0.065)	1.18e-10		T/C	0.0530576	na	intergenic		7.03926	known Metabolite, New Locus	Novel
Not Replicated
22	BAAT/ BAATP1	rs17765735	9	104104350	4-hydroxychlorothalonil/vanillylmandelate (VMA)	575	-0.805 (0.126)	2.14e-10	171255	G/A	0.1		intergenic			New Ratio and New Locus	Novel
23	HEAT4, ACOT1	rs58231493	14	74032122	X - 21792	563	-0.441 (0.063)	1.74e-12		T/C	0.388099		intergenic			New Metabolite and New Locus	Novel
[1]Shin, S. Y., E. B. Fauman, A. K. Petersen, J. Krumsiek, R. Santos, J. Huang, M. Arnold, I. Erte, V. Forgetta, T. P. Yang, K. Walter, C. Menni, L. Chen, L. Vasquez, A. M. Valdes, C. L. Hyde, V. Wang, D. Ziemek, P. Roberts, L. Xi, E. Grundberg, M. Waldenberger, J. B. Richards, R. P. Mohney, M. V. Milburn, S. L. John, J. Trimmer and F. J. Theis (2014). "An atlas of genetic influences on human blo…
[2]Long, T. et al. Whole-genome sequencing identifies common-to-rare variants associated with human blood metabolites. Nature Genetics (2017).
ahttp://gnomad.broadinstitute.org/
bc#p# chomosome,position notation denotes an original exome SNP and #:# denotes an imputed SNP
