# Supplementary material for: Whole-exome sequencing identifies common and rare variant metabolic QTLs in a Middle Eastern population
Source: Nat Commun. 2018 Jan 23;9:333. doi: 10.1038/s41467-017-01972-9 (PMC5780481; doi:10.1038/s41467-017-01972-9)
Supplement: Supplementary file 6 — Supplementary Data 4 [file 41467_2017_1972_MOESM6_ESM.xlsx]

## Sheet: Sheet1
Locus Number	Locus ID	Metabolite	Chromosome	Base Pair	N	Beta	sebeta	pvalue	Allele 1	Allele 2	Minor Allele Frequency
1	NAT2	5-acetylamino-6-amino-3-methyluracil	8	18272377	378	-0.49183	0.0857412	9.68139e-09	C	T	0.209
2	ACADS	ethylmalonate	12	121175524	379	0.703172	0.0740334	2.13885e-21	C	T	0.344
3	NAT8 / ALMS1	N-acetylcitrulline	2	73870324	365	0.769485	0.0815191	3.7518e-21	G	C	0.241
4	TMPRSS11E	X - 11491	4	69354350	370	0.79486	0.0767303	3.80325e-25	G	A	0.462
5	SLCO1B1	glycochenodeoxycholate glucuronide (1)	12	21331549	378	0.814355	0.0845026	5.57741e-22	C	T	0.218
6	PYROXD2	N-methylpipecolate	10	100145913	345	-0.634878	0.0715909	7.43818e-19	G	A	0.473
7	UGT3A1	X - 24348	5	35970215	347	-0.695976	0.113955	1.01222e-09	A	G	0.146
8	FADS2	X - 24439	11	61581764	362	0.322908	0.102639	0.00165492	C	T	0.257
9	AGXT2	3-aminoisobutyrate	5	35039486	372	-0.845485	0.135465	4.33777e-10	C	T	0.086
10	PHYHD1/ NUP188	X - 22145	9	131695018	350	0.486308	0.0719452	1.38549e-11	G	A	0.433
11	THEM4	X - 18921	1	151899104	369	-0.278485	0.075023	0.000205633	G	A	0.376
12	UGT1A*	bilirubin (E,E)*	2	234666208	380	0.545072	0.0770293	1.48207e-12	A	G	0.398
13	SULT2A1	X-11440/4-androsten-3alpha,17alpha-diol monosulfate (2)	19	48393351	361	-1.00155	0.11738	1.43194e-17	T	C	0.113
14	SLC22A24	X - 22379	11	62852211	364	0.720312	0.132353	5.25788e-08	T	G	0.064
15	SPTLC1P4/AL591893.1	X-23293/cis-4-decenoyl carnitine	1	152046995	381	-0.26343	0.055895	2.44156e-06	A	T	0.401
16	TTC38/PKDREJ	X - 22162	22	46664412	377	0.540781	0.144052	0.00017399	T	C	0.056
17	SLC22A5	tryptophan betaine	5	131724950	382	0.43141	0.0687001	3.39424e-10	T	C	0.374
18	CCBL2 (KYAT3)	imidazole lactate	1	89409911	380	0.157689	0.0738604	0.0327642	A	G	0.29
19	SLC17A1	X-12824/X-16087	6	25794431	359	0.480682	0.0897575	8.53942e-08	A	G	0.348
20	CYP3A5	X - 12063	7	99270539	380	-0.692964	0.0976104	1.25407e-12	T	C	0.164
21	SEMA4B	undecanedioate	15	90683852	381	-0.431734	0.130958	0.00097819	T	C	0.042
	Not replicated
22	BAAT/ BAATP1	4-hydroxychlorothalonil/vanillylmandelate (VMA)	9	104104350	372	0.0740473	0.156326	0.635733	G	A	0.088
23	HEAT4, ACOT1	X - 21792	14	74032122	354	-0.207401	0.123473	0.0930106	T	C	0.345
