# Supplementary material for: Whole-exome sequencing identifies common and rare variant metabolic QTLs in a Middle Eastern population
Source: Nat Commun. 2018 Jan 23;9:333. doi: 10.1038/s41467-017-01972-9 (PMC5780481; doi:10.1038/s41467-017-01972-9)
Supplement: Supplementary file 7 — Supplementary Data 5 [file 41467_2017_1972_MOESM7_ESM.xlsx]

## Sheet: Sheet1
Locus Number	Locus ID	rsID	SNPa	Chr	BP	Functional Annotation (GVS)	LD < 0.5	Metabolite or Ratio	n	beta	sebeta	pgain	pvalue	pvalue of ratio numerator	pvalue of ratio denomenator	allele1	allele2	Effective Allele	Effective Allele Frequency
1	NAT2	rs4646257	8:18262546	8	18262546	downstream-gene		5-acetylamino-6-amino-3-methyluracil/1-methylxanthine	583	0.970519	0.060257	6.63e+46	2.3e-58	1.53e-11	4.15e-11	T	C	C	0.204117
1			8:18262546	8	18262546			5-acetylamino-6-amino-3-methyluracil/paraxanthine	580	0.555391	0.057392	40500000000	3.77e-22	1.53e-11	0.388968	T	C	C	0.20431
1			8:18262546	8	18262546			1-methylxanthine/4-acetamidobutanoate	567	-0.89457	0.108218	300540	1.38e-16	4.15e-11	2.16e-08	T	C	C	0.208113
1			8:18262546	8	18262546			1-methylxanthine	584	-0.484433	0.0734147	1	4.15e-11			T	C	C	0.204623
1		rs1799930	c8p18258103	8	18258103	missense	yes	5-acetylamino-6-amino-3-methyluracil/1-methylxanthine	583	-0.356097	0.0540827	156000000	4.57e-11	0.00713101	0.00899355	G	A	A	0.240137
1		rs1801280	c8p18257854	8	18257854	missense	yes	5-acetylamino-6-amino-3-methyluracil/1-methylurate	513	0.277436	0.0433399	88300000	1.54e-10	0.0135923	0.312724	T	C	C	0.488304
1		rs12674710	8:18263663	8	18263663	downstream-gene		5-acetylamino-6-amino-3-methyluracil/1-methylurate	513	0.785448	0.057131	2.21e+32	5.22e-43	1.15e-10	0.0118769	A	C	C	0.188109
1		rs4646246	8:18248661	8	18248661	upstream-gene		5-acetylamino-6-amino-3-methyluracil/1,7-dimethylurate	583	0.501995	0.0443349	4.03e+19	1.01e-29	4.08e-10	0.659451	A	G	G	0.203259
1			8:18248661	8	18248661			5-acetylamino-6-amino-3-methyluracil/1,3,7-trimethylurate	560	0.601742	0.0671457	1280000000	3.2e-19	4.08e-10	0.0539451	A	G	G	0.205357
1		rs11780884	8:18246053	8	18246053	upstream-gene		5-acetylamino-6-amino-3-methyluracil/1,3-dimethylurate	570	0.481314	0.0463027	1440000000000000	2.61e-25	3.76e-10	0.789662	A	G	G	0.227193
1		rs7816847	8:18275189	8	18275189	intergenic		5-acetylamino-6-amino-3-methyluracil/theophylline	581	0.6265	0.0683513	573000000	4.91e-20	2.81e-11	0.188021	A	C	C	0.197074
1		rs4921913	8:18272377	8	18272377	intergenic		1-methylxanthine/N-acetylputrescine	571	-0.867267	0.106928	848935	5.03e-16	4.27e-10	2.2e-07	C	T	T	0.211909
1			8:18272377	8	18272377			5-acetylamino-6-amino-3-methyluracil	585	0.498865	0.0710143	1	2.14e-12			C	T	T	0.215385
1		rs11780610	8:18259876	8	18259876	downstream-gene		5-acetylamino-6-amino-3-methyluracil/caffeine	583	0.52017	0.0689362	331000	4.5e-14	1.49e-08	0.0146223	C	T	T	0.252144
2	ACADS	rs1799958	c12p121176083	12	121176083	missense-near splice		ethylmalonate	585	0.885233	0.0575523	1	2.18e-53			G	A	A	0.378632
2			c12p121176083	12	121176083			butyrylcarnitine	582	0.712448	0.0577901	1	6.39e-35			G	A	A	0.382302
2		rs36066142	12:121182774	12	121182774	downstream-gene		ethylmalonate/erythronate*	578	0.896788	0.0596542	94600000	4.46e-51	4.21e-43	0.0296125	T	C	C	0.435986
2		rs12825746	12:121268033	12	121268033	intron		ethylmalonate/X - 12729	576	-0.567942	0.0819045	166000	4.09e-12	6.76e-07	0.000463486	A	C	C	0.303819
3	NAT8	rs375811360	2:73870324	2	73870324	upstream-gene		2-aminooctanoate/X - 12511	579	-0.778998	0.054142	1.51e+36	6.15e-47	9.29e-11	8.78e-07	C	G	G	0.268566
3			2:73870324	2	73870324			N-acetylcitrulline	574	0.780958	0.0662281	1	4.3e-32			C	G	G	0.276132
3			2:73870324	2	73870324			N-delta-acetylornithine/N-acetylglutamine	568	-1.08793	0.0923301	1400000000000000	4.77e-32	6.7e-17	1.6e-15	C	G	G	0.276408
3			2:73870324	2	73870324			X - 11787/X - 12511	568	-0.583611	0.0765995	27200000	2.56e-14	6.95e-07	8.78e-07	C	G	G	0.271127
3			2:73870324	2	73870324			N-delta-acetylornithine/N-acetylphenylalanine	582	-0.888993	0.0882092	9710000	6.89e-24	6.7e-17	2.13e-08	C	G	G	0.270619
3			2:73870324	2	73870324			2-aminooctanoate/N-acetylphenylalanine	576	-0.767314	0.0908997	2960000	3.14e-17	9.29e-11	2.13e-08	C	G	G	0.270833
3			2:73870324	2	73870324			N-acetylglutamine	570	0.529217	0.0664075	1	1.6e-15			C	G	G	0.276316
3			2:73870324	2	73870324			X - 11787/N-acetylleucine	568	-0.536318	0.0762109	354000	1.96e-12	6.95e-07	8.68e-06	C	G	G	0.272007
3		rs13538	c2p73868328	2	73868328	missense		2-aminooctanoate/X - 12511	579	-0.78051	0.0541607	8.60956e+35	4.41311e-47	3.79949e-11	1.54694e-06	A	G	G	0.26943
3			c2p73868328	2	73868328			N-acetylcitrulline/N-delta-acetylornithine	573	1.35048	0.0946438	163000000000000	3.41e-46			A	G	G	0.276614
3			c2p73868328	2	73868328			N-acetylcitrulline/N-acetyltryptophan	568	0.992558	0.0753566	43500000	1.28e-39			A	G	G	0.277289
3			c2p73868328	2	73868328			N-delta-acetylornithine/N-acetylarginine	580	-1.12405	0.090182	7.3905e+17	1.17004e-35	2.64315e-17	8.64718e-18	A	G	G	0.268966
3			c2p73868328	2	73868328			N-delta-acetylornithine/N-acetylglutamine	568	-1.0885	0.0923719	5.59255e+14	4.72619e-32	2.64315e-17	3.5931e-15	A	G	G	0.277289
3			c2p73868328	2	73868328			N-delta-acetylornithine/N-acetylhistidine	573	-0.827484	0.0826075	2.06069e+06	1.28265e-23	2.64315e-17	6.23314e-05	A	G	G	0.274869
3			c2p73868328	2	73868328			N-delta-acetylornithine/N-acetylphenylalanine	582	-0.894682	0.0882422	7.12227e+06	3.7111e-24	2.64315e-17	2.48815e-08	A	G	G	0.271478
3			c2p73868328	2	73868328			N-delta-acetylornithine/X - 12511	586	-0.894549	0.0850788	3.56267e+08	7.41901e-26	2.64315e-17	1.54694e-06	A	G	G	0.269625
3			c2p73868328	2	73868328			X - 11787/N-acetylarginine	563	-0.827351	0.0780673	2.8381e+08	3.04682e-26	4.38407e-07	8.64718e-18	A	G	G	0.271758
3			c2p73868328	2	73868328			X - 11787/N-acetylglutamine	550	-0.797539	0.0832563	3.67849e+06	9.76786e-22	4.38407e-07	3.5931e-15	A	G	G	0.278182
3			c2p73868328	2	73868328			X - 11787/N-acetylleucine	568	-0.536898	0.0762273	233650	1.87634e-12	4.38407e-07	1.22109e-05	A	G	G	0.272887
3			c2p73868328	2	73868328			X - 11787/N-acetylphenylalanine	564	-0.627989	0.0772308	5.86022e+07	4.24582e-16	4.38407e-07	2.48815e-08	A	G	G	0.272163
3			c2p73868328	2	73868328			X - 11787/X - 12511	568	-0.581295	0.0766187	1.33749e+07	3.27783e-14	4.38407e-07	1.54694e-06	A	G	G	0.272007
3			c2p73868328	2	73868328			2-aminooctanoate/N-acetylarginine	573	-0.980366	0.0943446	3.18453e+07	2.71537e-25	3.79949e-11	8.64718e-18	A	G	G	0.268761
3			c2p73868328	2	73868328			2-aminooctanoate/N-acetylglutamine	561	-0.940422	0.096204	2.49956e+07	1.43749e-22	3.79949e-11	3.5931e-15	A	G	G	0.277184
3			c2p73868328	2	73868328			2-aminooctanoate/N-acetylphenylalanine	576	-0.774469	0.09093	2.32439e+06	1.63462e-17	3.79949e-11	2.48815e-08	A	G	G	0.271701
3			c2p73868328	2	73868328			N-acetylarginine	582	0.544865	0.0634253	1	8.65e-18			A	G	G	0.2689
3			c2p73868328	2	73868328			N-acetylcitrulline	574	0.779905	0.0662618	1	5.57e-32			A	G	G	0.277003
3			c2p73868328	2	73868328			N-acetylglutamine	570	0.522714	0.0664323	1	3.59e-15			A	G	G	0.277193
3			c2p73868328	2	73868328			N-acetylphenylalanine	584	0.347762	0.0623888	1	2.49e-08			A	G	G	0.271404
3			c2p73868328	2	73868328			N-delta-acetylornithine	591	-0.542771	0.0641471	1	2.64e-17			A	G	G	0.271574
3			c2p73868328	2	73868328			2-aminooctanoate	584	-0.422582	0.0639143	1	3.8e-11			A	G	G	0.271404
3		rs13408433	2:73883072	2	73883072	intron		N-delta-acetylornithine/N-acetylarginine	580	-1.12045	0.0901233	8.84e+17	1.74e-35	2.4e-17	1.54e-17	G	A	A	0.268103
3			2:73883072	2	73883072			X - 11787/N-acetylarginine	563	-0.824236	0.0779929	368000000	4.19e-26	4.22e-07	1.54e-17	G	A	A	0.27087
3			2:73883072	2	73883072			X - 11787/N-acetylglutamine	550	-0.792551	0.0831873	3800000	1.61e-21	4.22e-07	6.13e-15	G	A	A	0.277273
3		rs60673338	2:73838758	2	73838758	downstream-gene		N-acetylcitrulline/N-delta-acetylornithine	573	1.26709	0.0991896	1270000000000000	2.28e-37	2.9e-22	3.09e-17	T	C	C	0.225131
3			2:73838758	2	73838758			N-acetylcitrulline/N-acetylisoleucine	574	0.828101	0.0760672	217000	1.34e-27	2.9e-22	0.0250981	T	C	C	0.22561
3		rs10178409	2:73855507	2	73855507	intergenic		N-delta-acetylornithine/X - 12511	586	-0.864324	0.0860301	1100000000	9.49e-24	1.05e-14	1.22e-06	G	T	T	0.261945
3			2:73855507	2	73855507			N-acetylcitrulline/N-acetyltryptophan	568	0.960352	0.0760974	380000000	1.64e-36	6.22e-28	0.00494726	G	T	T	0.269366
3		rs7587577	2:73832786	2	73832786	intron		2-aminooctanoate/N-acetylarginine	573	-0.92928	0.0931023	93400000	1.84e-23	1.05e-10	1.72e-15	C	T	T	0.275742
3		rs10201159	2:73858965	2	73858965	intergenic		X - 11787/N-acetylphenylalanine	564	-0.627989	0.0772308	58600000	4.25e-16	4.38e-07	2.49e-08	T	C	C	0.272163
3		rs56131703	2:73847260	2	73847260	intergenic		N-acetylcitrulline/X - 11564	562	0.721478	0.0690499	2490000	1.49e-25	3.7e-19	0.451379	C	T	T	0.225089
3			2:73847260	2	73847260			N-acetylcitrulline/N-acetylvaline	572	0.755056	0.0740447	181000	2.04e-24	3.7e-19	0.174057	C	T	T	0.223776
3			2:73847260	2	73847260			N-acetylcitrulline/N6-acetyllysine	573	0.745065	0.0734811	100000	3.69e-24	3.7e-19	0.214114	C	T	T	0.223386
3		rs11126412	2:73887634	2	73887634	intron		N-acetylarginine	582	0.571981	0.0647225	1	9.79e-19			A	T	T	0.242268
3			2:73887634	2	73887634			2-aminooctanoate	584	-0.430745	0.0648603	1	3.11e-11			A	T	T	0.244863
3		rs1114380	2:73804708	2	73804708	intron		N-delta-acetylornithine	591	-0.543402	0.0634842	1	1.13e-17			A	G	G	0.279188
3		rs56014217	2:73623929	2	73623929	intron		N-delta-acetylornithine/N-acetylcitrulline	573	-1.23321	0.0981957	3480000000000000	3.56e-36	2.35e-17	1.24e-20	C	T	T	0.243455
3		rs6755241	2:73641364	2	73641364	intron		2-aminooctanoate/N-acetylglutamine	561	-0.867092	0.0947708	80400000	5.73e-20	4.52e-11	4.6e-12	C	T	T	0.278966
3		rs1052161	c2p73828538	2	73828538	missense		N-delta-acetylornithine/N-acetylleucine	587	-0.824975	0.0869187	222396	2.19787e-14	4.88797e-09	1.11696e-05	A	G	G	0.271721
3		rs12996463	2:73655496	2	73655496	intron		N-delta-acetylornithine/N-acetylleucine	587	-0.547606	0.0750226	361000	2.89e-13	1.04e-07	1.02e-05	T	C	C	0.411414
3		rs34142813	2:73708783	2	73708783	intron		N-delta-acetylornithine/N-acetylhistidine	573	-0.822303	0.0906324	113000000	1.16e-19	1.31e-11	1.24e-05	G	A	A	0.21815
3			2:73708783	2	73708783			N-delta-acetylornithine/N-acetyltyrosine	557	-0.861609	0.102695	269000	4.86e-17	1.31e-11	1.4e-06	G	A	A	0.221724
3		rs6546845	2:73770077	2	73770077	intron		X - 11787/N-acetylasparagine	571	-0.593808	0.0844695	512000	2.07e-12	1.06e-06	2.1e-06	T	G	G	0.284588
4	TMPRSS11E	rs34109652	4:69354350	4	69354350	intron		X - 11491	573	-0.736563	0.0594873	1	3.28e-35			G	A	A	0.447644
4		rs3792631	4:69362088	4	69362088	intron		X - 19141	579	-0.604394	0.0581002	1	1.56e-25			G	A	A	0.455095
4		rs1026341	c4p69343353	4	69343353	intron near splice		X - 11491	573	0.382763	0.0570842	1	2.01e-11			A	G	G	0.437173
5	SLCO1B1	rs4149056	c12p21331549	12	21331549	missense		glycochenodeoxycholate glucuronide (1)	589	0.833105	0.0716625	1	3.06e-31			T	C	C	0.224958
5			c12p21331549	12	21331549			hexadecanedioate	585	0.602219	0.0677799	1	6.4e-19			T	C	C	0.228205
5			c12p21331549	12	21331549			tetradecanedioate	584	0.59792	0.0679352	1	1.35e-18			T	C	C	0.224315
5			c12p21331549	12	21331549			X - 11905	586	0.523686	0.068112	1	1.49e-14			T	C	C	0.230375
5			c12p21331549	12	21331549			glycocholenate sulfate*	590	0.51319	0.0671245	1	2.08e-14			T	C	C	0.227966
5			c12p21331549	12	21331549			X - 23756	546	0.462209	0.0652487	1	1.4e-12			T	C	C	0.234432
5			c12p21331549	12	21331549			X - 11538	585	0.460581	0.0693165	1	3.04e-11			T	C	C	0.22906
5		rs57743625	12:21367633	12	21367633	intron		4-androsten-3beta,17beta-diol monosulfate (2)/X - 12063	556	-0.606899	0.0901112	1.22439e+06	1.64e-11	3.4e-05	2.01e-05	G	A	A	0.231115
5			12:21367633	12	21367633			4-androsten-3beta,17beta-diol monosulfate (2)/5alpha-pregnan-3beta,20alpha-diol disulfate	547	-0.61927	0.0956674	256066	9.6e-11	3.4e-05	2.46e-05	G	A	A	0.229433
5			12:21367633	12	21367633			4-androsten-3beta,17beta-diol monosulfate (2)/X - 24348	533	-0.656282	0.0981082	112789	2.24e-11	3.4e-05	2.53e-06	G	A	A	0.233583
6	PYROXD2	rs2147896	c10p100148176	10	100148176	missense		N-methylpipecolate	495	-0.663436	0.0632162	1	9.13e-26			A	G	G	0.436364
7	UGT3A1	rs3756669	c5p35965970	5	35965970	missense		X - 24348/pregn steroid monosulfate*	556	-0.915098	0.087616	4020000000000	1.55e-25	6.25e-13	0.0520678	A	C	C	0.103417
7			c5p35965970	5	35965970			X - 24348/pregnen-diol disulfate*	556	-0.886595	0.0861098	852000000000	7.34e-25	6.25e-13	0.0689124	A	C	C	0.103417
7			c5p35965970	5	35965970			X - 24348/pregnenolone sulfate	545	-0.840975	0.0906275	36700000	1.7e-20	6.25e-13	0.621102	A	C	C	0.10367
7			c5p35965970	5	35965970			X - 24348	556	-0.712127	0.0989762	1	6.25e-13			A	C	C	0.103417
7		rs12659258	5:35970215	5	35970215	intron		X - 24348/X - 24544	541	-1.20183	0.11513	3620000000000	1.65e-25	5.96e-13	1.94e-07	G	A	A	0.103512
7			5:35970215	5	35970215			X - 24348/X - 24544	541	-1.20183	0.11513	3617340000000	1.65e-25	5.96e-13	1.94e-07	G	A	A	0.103512
7			5:35970215	5	35970215			X - 24348/21-hydroxypregnenolone disulfate	552	-0.791014	0.0901583	344000	1.73e-18	5.96e-13	0.918961	G	A	A	0.103261
7			5:35970215	5	35970215			X - 24348	556	-0.71472	0.0992477	1	5.96e-13			G	A	A	0.102518
7		rs12656482	5:35990313	5	35990313	intron		X - 24348/5alpha-pregnan-3beta,20beta-diol monosulfate (1)	511	-1.0773	0.112251	8234583404	8.21e-22	6.76e-12	1.38e-05	C	T	T	0.101761
7			5:35990313	5	35990313			X - 24348/5alpha-pregnan-3beta,20beta-diol monosulfate (1)	511	-1.0773	0.112251	8230000000	8.21e-22	6.76e-12	1.38e-05	C	T	T	0.101761
7			5:35990313	5	35990313			X - 24348/5alpha-pregnan-3beta,20alpha-diol disulfate	542	-0.904172	0.108094	112000	6.03e-17	6.76e-12	0.0154593	C	T	T	0.0987085
8	FADS2	rs28456	11:61589481	11	61589481	intron		1-(1-enyl-palmitoyl)-2-arachidonoyl-GPC (P-16:0/20:4)*/X - 24438	495	-0.641844	0.0625082	5.37686e+16	9.81e-25	1.52e-05	5.27e-08	A	G	G	0.294949
8			11:61589481	11	61589481			1-(1-enyl-palmitoyl)-2-arachidonoyl-GPC (P-16:0/20:4)*/X - 24439	570	-0.73229	0.0675092	183054000000000	2.05e-27	1.52e-05	3.76e-13	A	G	G	0.295614
8			11:61589481	11	61589481			X - 24439/1-(1-enyl-palmitoyl)-2-arachidonoyl-GPC (P-16:0/20:4)*	570	0.73229	0.0675092	183000000000000	2.05e-27	3.76e-13	1.52e-05	A	G	G	0.295614
8			11:61589481	11	61589481			1-palmitoyl-2-arachidonoyl-GPC (16:0/20:4)/X - 24439	571	-0.831888	0.0802514	1062790000000	3.54e-25	4.54e-10	3.76e-13	A	G	G	0.294221
8			11:61589481	11	61589481			X - 24439/1-palmitoyl-2-arachidonoyl-GPC (16:0/20:4)	571	0.831889	0.0802514	1060000000000	3.54e-25	3.76e-13	4.54e-10	A	G	G	0.294221
8			11:61589481	11	61589481			1-arachidonoyl-GPC (20:4n6)*/X - 24439	573	-0.816208	0.0832841	3350556387	1.12e-22	1.81e-08	3.76e-13	A	G	G	0.294939
8			11:61589481	11	61589481			X - 24439/1-arachidonoyl-GPC (20:4n6)*	573	0.816208	0.0832841	3350000000	1.12e-22	3.76e-13	1.81e-08	A	G	G	0.294939
8		rs174564	11:61588305	11	61588305	intron		1-arachidonylglycerol (20:4)/dihomo-linolenate (20:3n3 or n6)	585	-0.498953	0.0548234	635841000000000	8.94e-20	7.64e-05	5.69e-05	A	G	G	0.298291
8			11:61588305	11	61588305			1-palmitoyl-2-arachidonoyl-GPC (16:0/20:4)/1-palmitoyl-2-linoleoyl-GPC (16:0/18:2)	591	-0.576548	0.0608754	425302000000	2.77e-21	1.18e-09	8.21e-05	A	G	G	0.299492
8			11:61588305	11	61588305			1-palmitoyl-2-arachidonoyl-GPC (16:0/20:4)/X - 24438	495	-0.711468	0.0805403	1164414220	1.01e-18	1.18e-09	2.17e-08	A	G	G	0.305051
8			11:61588305	11	61588305			X - 24261/1-stearoyl-2-linoleoyl-GPC (18:0/18:2)*	590	-0.495155	0.0689705	2.31703e+07	7.01e-13	1.62e-05	6.01e-05	A	G	G	0.298305
8			11:61588305	11	61588305			1-(1-enyl-palmitoyl)-2-arachidonoyl-GPC (P-16:0/20:4)*/1-palmitoyl-2-linoleoyl-GPC (16:0/18:2)	588	-0.463701	0.0654488	1.69082e+07	1.39e-12	2.35e-05	8.21e-05	A	G	G	0.30017
8			11:61588305	11	61588305			1-(1-enyl-palmitoyl)-2-arachidonoyl-GPC (P-16:0/20:4)*/1,2-dilinoleoyl-GPC (18:2/18:2)	589	-0.480909	0.0696591	4.64394e+06	5.06e-12	2.35e-05	5.08e-05	A	G	G	0.300509
8			11:61588305	11	61588305			X - 24261/1-palmitoyl-2-linoleoyl-GPC (16:0/18:2)	589	-0.506153	0.0728185	4.47488e+06	3.63e-12	1.62e-05	8.21e-05	A	G	G	0.297963
8			11:61588305	11	61588305			X - 24261/1,2-dilinoleoyl-GPC (18:2/18:2)	590	-0.507069	0.0780886	193711	8.39e-11	1.62e-05	5.08e-05	A	G	G	0.298305
8			11:61588305	11	61588305			X - 24263/X - 24438	493	-0.685059	0.0928861	132148	1.64e-13	4.11e-08	2.17e-08	A	G	G	0.305274
8		rs4630305	11:61591972	11	61591972	intron		1-palmitoyl-2-arachidonoyl-GPC (16:0/20:4)/1-palmitoleoyl-2-linoleoyl-GPC (16:1/18:2)*	587	-0.614638	0.0687352	1297590000000	3.82e-19	4.95e-07	1.12e-06	A	G	G	0.20954
8			11:61591972	11	61591972			1-stearoyl-2-arachidonoyl-GPC (18:0/20:4)/1-palmitoleoyl-2-linoleoyl-GPC (16:1/18:2)*	587	-0.647993	0.070628	754505000000	4.53e-20	3.42e-08	1.12e-06	A	G	G	0.20954
8			11:61591972	11	61591972			1-arachidonoyl-GPC (20:4n6)*/1-palmitoleoyl-2-linoleoyl-GPC (16:1/18:2)*	588	-0.623799	0.0740582	4652430906	3.67e-17	1.71e-07	1.12e-06	A	G	G	0.209184
8			11:61591972	11	61591972			X - 24263/1-palmitoleoyl-2-linoleoyl-GPC (16:1/18:2)*	582	-0.621896	0.0808783	7.54731e+07	1.48e-14	3.16e-06	1.12e-06	A	G	G	0.210481
8		rs1535	11:61597972	11	61597972	intron		1-arachidonoyl-GPC (20:4n6)*/dihomo-linolenate (20:3n3 or n6)	590	-0.599884	0.0703028	2756349220	1.43e-17	3.94e-08	9.32e-06	A	G	G	0.274576
8			11:61597972	11	61597972			1-stearoyl-2-arachidonoyl-GPC (18:0/20:4)/dihomo-linolenate (20:3n3 or n6)	589	-0.617032	0.0728392	148576846	2.43e-17	3.61e-09	9.32e-06	A	G	G	0.274194
8			11:61597972	11	61597972			X - 24278/dihomo-linolenate (20:3n3 or n6)	587	-0.563888	0.0757642	5.19471e+07	9.87e-14	5.13e-06	9.32e-06	A	G	G	0.27598
8			11:61597972	11	61597972			X - 24263/dihomo-linolenate (20:3n3 or n6)	584	-0.593081	0.0768804	2.9092e+07	1.22e-14	3.54e-07	9.32e-06	A	G	G	0.275685
8			11:61597972	11	61597972			1-palmitoyl-2-arachidonoyl-GPC (16:0/20:4)/dihomo-linolenate (20:3n3 or n6)	589	-0.598054	0.073268	1.12753e+07	3.28e-16	3.7e-09	9.32e-06	A	G	G	0.275042
8		rs7394579	11:61581450	11	61581450	intron		X - 24439/1-(1-enyl-stearoyl)-2-arachidonoyl-GPE (P-18:0/20:4)*	572	0.608332	0.0619947	437000000000	9.93e-23	4.34e-11	0.101059	A	G	G	0.232517
8			11:61581450	11	61581450			X - 24439/1-(1-enyl-palmitoyl)-2-arachidonoyl-GPE (P-16:0/20:4)*	572	0.566851	0.0578278	395000000000	1.1e-22	4.34e-11	0.354793	A	G	G	0.232517
8		rs174528	c11p61543499	11	61543499	intron		1-stearoyl-2-arachidonoyl-GPC (18:0/20:4)/1-stearoyl-2-linoleoyl-GPC (18:0/18:2)*	591	-0.56034	0.0606069	260738000000	2.34e-20	6.11e-09	1.65e-05	T	C	C	0.340948
8			c11p61543499	11	61543499			X - 24278/1-stearoyl-2-linoleoyl-GPC (18:0/18:2)*	589	-0.51494	0.0675276	1.27855e+08	2.43e-14	3.11e-06	1.65e-05	T	C	C	0.342105
8			c11p61543499	11	61543499			X - 24278/1-palmitoyl-2-linoleoyl-GPC (16:0/18:2)	589	-0.516493	0.068935	4.59402e+07	6.76e-14	3.11e-06	4.59e-05	T	C	C	0.341256
8			c11p61543499	11	61543499			1-arachidonoyl-GPC (20:4n6)*/1,2-dilinoleoyl-GPC (18:2/18:2)	592	-0.51174	0.0737706	836377	4.01e-12	3.35e-06	2.03e-05	T	C	C	0.341216
8			c11p61543499	11	61543499			X - 24278/1,2-dilinoleoyl-GPC (18:2/18:2)	589	-0.522207	0.0762837	407729	7.62e-12	3.11e-06	2.03e-05	T	C	C	0.342105
8			c11p61543499	11	61543499			1-palmitoyl-2-arachidonoyl-GPC (16:0/20:4)/1,2-dilinoleoyl-GPC (18:2/18:2)	590	-0.548603	0.0744087	162142	1.67e-13	2.71e-08	2.03e-05	T	C	C	0.339831
8		rs99780	11:61596633	11	61596633	intron		X - 24439/1-stearoyl-2-arachidonoyl-GPC (18:0/20:4)	572	0.828475	0.0812838	240000000000	2.14e-24	5.14e-13	2.76e-10	C	T	T	0.311189
8			11:61596633	11	61596633			1-stearoyl-2-arachidonoyl-GPC (18:0/20:4)/X - 24439	572	-0.828475	0.0812838	239838000000	2.14e-24	2.76e-10	5.14e-13	C	T	T	0.311189
8			11:61596633	11	61596633			X - 24439/X - 24261	571	0.743862	0.0841748	524000	9.82e-19	5.14e-13	2.26e-06	C	T	T	0.309982
8			11:61596633	11	61596633			X - 24261/X - 24439	571	-0.743862	0.0841748	523660	9.82e-19	2.26e-06	5.14e-13	C	T	T	0.309982
8		rs174554	c11p61579463	11	61579463	intron		1-palmitoyl-2-arachidonoyl-GPC (16:0/20:4)/1-stearoyl-2-linoleoyl-GPC (18:0/18:2)*	590	-0.550301	0.0637023	5175641366	5.69e-18	2.94e-08	1.39e-05	A	G	G	0.275424
8			c11p61579463	11	61579463			X - 24278/1-stearoyl-2-linoleoyl-GPE (18:0/18:2)*	588	-0.492534	0.0657967	7.09776e+08	7.12e-14	5.05e-05	7.4e-05	A	G	G	0.278912
8			c11p61579463	11	61579463			X - 24278/1-palmitoleoyl-2-linoleoyl-GPC (16:1/18:2)*	585	-0.496169	0.0691938	6.77063e+07	7.46e-13	5.05e-05	7.09e-05	A	G	G	0.274359
8			c11p61579463	11	61579463			X - 24278/1-palmitoyl-2-linoleoyl-GPE (16:0/18:2)	589	-0.491278	0.0690474	4.51689e+07	1.12e-12	5.05e-05	5.17e-05	A	G	G	0.278438
8			c11p61579463	11	61579463			1-arachidonoyl-GPC (20:4n6)*/1-palmitoyl-2-linoleoyl-GPC (16:0/18:2)	591	-0.539991	0.070859	3.04608e+07	2.52e-14	7.69e-07	3.77e-05	A	G	G	0.275804
8			c11p61579463	11	61579463			1-stearoyl-2-arachidonoyl-GPC (18:0/20:4)/X - 24438	497	-0.65552	0.0810789	2.4903e+07	6.22e-16	2.88e-08	1.55e-08	A	G	G	0.280684
8			c11p61579463	11	61579463			X - 24263/1-stearoyl-2-linoleoyl-GPC (18:0/18:2)*	586	-0.524876	0.0707439	2.11723e+07	1.18e-13	2.49e-06	1.39e-05	A	G	G	0.277304
8			c11p61579463	11	61579463			1-palmitoyl-2-arachidonoyl-GPC (16:0/20:4)/1-palmitoyl-2-linoleoyl-GPE (16:0/18:2)	590	-0.547622	0.0696387	7.89912e+06	3.73e-15	2.94e-08	5.17e-05	A	G	G	0.276271
8		rs174566	11:61592362	11	61592362	intron		X - 24261/dihomo-linolenate (20:3n3 or n6)	588	-0.541745	0.0714977	3.70651e+08	3.53e-14	1.31e-05	2.69e-05	A	G	G	0.294218
8		rs174529	c11p61543961	11	61543961	intron		X - 24263/1-stearoyl-2-linoleoyl-GPE (18:0/18:2)*	585	-0.512385	0.0683412	3.0362e+08	6.51e-14	1.98e-05	4.41e-05	T	C	C	0.312821
8			c11p61543961	11	61543961			1-palmitoyl-2-arachidonoyl-GPC (16:0/20:4)/1-stearoyl-2-linoleoyl-GPE (18:0/18:2)*	589	-0.526082	0.0674006	6.48626e+07	5.94e-15	3.85e-07	4.41e-05	T	C	C	0.309847
8			c11p61543961	11	61543961			1-stearoyl-2-arachidonoyl-GPC (18:0/20:4)/1-stearoyl-2-linoleoyl-GPE (18:0/18:2)*	590	-0.542138	0.0697982	2.27386e+07	8.02e-15	1.82e-07	4.41e-05	T	C	C	0.311017
8			c11p61543961	11	61543961			1-arachidonoyl-GPC (20:4n6)*/1-stearoyl-2-linoleoyl-GPE (18:0/18:2)*	591	-0.516143	0.0780844	143187	3.84e-11	5.5e-06	4.41e-05	T	C	C	0.311337
8		rs4246215	11:61564299	11	61564299	3-prime-UTR		1-(1-enyl-palmitoyl)-2-arachidonoyl-GPC (P-16:0/20:4)*/1-stearoyl-2-linoleoyl-GPC (18:0/18:2)*	589	-0.483489	0.0646657	2.8966e+08	7.62e-14	2.21e-05	3.37e-05	G	T	T	0.279287
8			11:61564299	11	61564299			1-arachidonoyl-GPC (20:4n6)*/X - 24438	497	-0.641192	0.0817898	8.46312e+06	4.52e-15	3.83e-08	7.36e-08	G	T	T	0.282696
8			11:61564299	11	61564299			1-(1-enyl-palmitoyl)-2-arachidonoyl-GPC (P-16:0/20:4)*/dihomo-linolenate (20:3n3 or n6)	587	-0.490696	0.0740427	608392	3.42e-11	2.21e-05	2.08e-05	G	T	T	0.276831
8		rs174530	11:61546592	11	61546592	intron		1-stearoyl-2-arachidonoyl-GPC (18:0/20:4)/1-palmitoyl-2-linoleoyl-GPC (16:0/18:2)	590	-0.563216	0.0686095	2.5295e+08	2.23e-16	5.64e-08	4.94e-05	A	G	G	0.292373
8			11:61546592	11	61546592			1-arachidonoyl-GPC (20:4n6)*/1-stearoyl-2-linoleoyl-GPC (18:0/18:2)*	592	-0.549732	0.0695822	4.69773e+07	2.78e-15	1.31e-07	1.47e-05	A	G	G	0.293919
8			11:61546592	11	61546592			1-stearoyl-2-arachidonoyl-GPC (18:0/20:4)/docosatrienoate (22:3n3)	485	-0.647728	0.0827956	1.09557e+07	5.15e-15	5.64e-08	1.51e-05	A	G	G	0.303093
8			11:61546592	11	61546592			X - 24263/1-palmitoyl-2-linoleoyl-GPC (16:0/18:2)	585	-0.52911	0.0731181	1.02446e+07	4.61e-13	4.72e-06	4.94e-05	A	G	G	0.294017
8			11:61546592	11	61546592			X - 24263/1-palmitoyl-2-linoleoyl-GPE (16:0/18:2)	585	-0.52683	0.073467	6.33934e+06	7.45e-13	4.72e-06	7.23e-05	A	G	G	0.294872
8			11:61546592	11	61546592			1-palmitoyl-2-arachidonoyl-GPC (16:0/20:4)/docosatrienoate (22:3n3)	485	-0.623786	0.0817406	4.20658e+06	2.32e-14	9.78e-08	1.51e-05	A	G	G	0.303093
8			11:61546592	11	61546592			1-stearoyl-2-arachidonoyl-GPC (18:0/20:4)/1-palmitoyl-2-linoleoyl-GPE (16:0/18:2)	590	-0.559507	0.0743918	1.03839e+06	5.43e-14	5.64e-08	7.23e-05	A	G	G	0.29322
8			11:61546592	11	61546592			X - 24263/docosatrienoate (22:3n3)	481	-0.587146	0.0854211	753814	6.26e-12	4.72e-06	1.51e-05	A	G	G	0.304574
8			11:61546592	11	61546592			1-arachidonoyl-GPC (20:4n6)*/docosatrienoate (22:3n3)	486	-0.64329	0.0874427	692428	1.89e-13	1.31e-07	1.51e-05	A	G	G	0.303498
8		rs192793035	11:61591915	11	61591915	intron		X - 24263/X - 24439	569	-0.839667	0.0906865	4.76503e+06	2.06e-20	6.28e-10	9.83e-14	G	A	A	0.371705
8			11:61591915	11	61591915			X - 24439/X - 24263	569	0.839661	0.0906962	4720000	2.08e-20	9.83e-14	6.28e-10	G	A	A	0.371705
8			11:61591915	11	61591915			X - 24278/X - 24439	570	-0.812085	0.0899189	579581	1.7e-19	2.87e-08	9.83e-14	G	A	A	0.373684
8			11:61591915	11	61591915			X - 24439/X - 24278	570	0.81199	0.0899171	575000	1.71e-19	9.83e-14	2.87e-08	G	A	A	0.373684
8		rs102275	11:61557803	11	61557803	intron		1-arachidonoyl-GPC (20:4n6)*/1-oleoyl-2-linoleoyl-GPC (18:1/18:2)*	589	-0.528933	0.0742183	2.26986e+06	1.03e-12	2.33e-06	7.12e-05	T	C	C	0.341256
8		rs12226877	11:61591907	11	61591907	intron		X - 24278/X - 24438	495	-0.629303	0.0895977	367728	2.16e-12	4.87e-06	7.95e-07	G	A	A	0.442424
8		rs174544	11:61567753	11	61567753	3-prime-UTR		1-(1-enyl-palmitoyl)-2-arachidonoyl-GPC (P-16:0/20:4)*/docosatrienoate (22:3n3)	484	-0.550968	0.0856655	107868	1.26e-10	1.36e-05	5.97e-05	C	A	A	0.277893
8		rs174560	11:61581764	11	61581764	intron		X - 24439	573	0.457365	0.061363	1	9.09e-14			T	C	C	0.30541
8		rs174584	11:61610750	11	61610750	intron		1-stearoyl-2-arachidonoyl-GPC (18:0/20:4)/1-oleoyl-2-linoleoyl-GPC (18:1/18:2)*	588	-0.532952	0.0744662	1.0276e+06	8.25e-13	8.48e-07	5.85e-05	G	A	A	0.321429
8			11:61610750	11	61610750			1-palmitoyl-2-arachidonoyl-GPC (16:0/20:4)/1-oleoyl-2-linoleoyl-GPC (18:1/18:2)*	588	-0.555639	0.0764081	695195	3.54e-13	2.46e-07	5.85e-05	G	A	A	0.322279
8			11:61610750	11	61610750			X - 24278/1-oleoyl-2-linoleoyl-GPC (18:1/18:2)*	586	-0.520992	0.0814266	261264	1.57e-10	4.1e-05	5.85e-05	G	A	A	0.323379
8		rs199649489	11:61602461	11	61602461	intron	yes	X - 24439/1-(1-enyl-stearoyl)-2-oleoyl-GPE (P-18:0/18:1)	569	0.460276	0.0652246	2410000	1.7e-12	4.1e-06	0.364667	A	C	C	0.171353
8		rs174583	11:61609750	11	61609750	intron		X - 24278/docosatrienoate (22:3n3)	483	-0.562633	0.0855993	599600	4.94e-11	2.96e-05	4.38e-05	C	T	T	0.332298
8			11:61609750	11	61609750			X - 24261/docosatrienoate (22:3n3)	484	-0.552699	0.0865722	254135	1.72e-10	5.33e-05	4.38e-05	C	T	T	0.328512
8		rs61897795	11:61618169	11	61618169	intron	yes	X - 24439/1-(1-enyl-stearoyl)-2-linoleoyl-GPE (P-18:0/18:2)*	573	0.451598	0.0640521	501000	1.78e-12	8.94e-07	0.709429	A	G	G	0.159686
8		rs61897795	11:61618169	11	61618169	intron		X - 24439/1-(1-enyl-palmitoyl)-2-oleoyl-GPE (P-16:0/18:1)*	556	0.45389	0.0662591	121000	7.37e-12	8.94e-07	0.803161	A	G	G	0.159173
8		rs2072114	c11p61605215	11	61605215	intron	yes	1-stearoyl-2-arachidonoyl-GPC (18:0/20:4)/succinate	585	-0.700333	0.0979284	3.92478e+06	8.58e-13	3.37e-06	2.01e-05	A	G	G	0.113675
8			c11p61605215	11	61605215			1-palmitoyl-2-arachidonoyl-GPC (16:0/20:4)/succinate	584	-0.672834	0.101144	696840	2.89e-11	2.11e-05	2.01e-05	A	G	G	0.11387
8			c11p61605215	11	61605215			1-stearoyl-2-arachidonoyl-GPC (18:0/20:4)/N-acetylaspartate (NAA)	585	-0.679879	0.0997634	357200	9.43e-12	3.37e-06	3.35e-05	A	G	G	0.11453
8			c11p61605215	11	61605215			1-arachidonoyl-GPC (20:4n6)*/succinate	586	-0.653307	0.10041	261386	7.7e-11	2.66e-05	2.01e-05	A	G	G	0.113481
8			c11p61605215	11	61605215			1-palmitoyl-2-arachidonoyl-GPC (16:0/20:4)/1-(1-enyl-stearoyl)-2-linoleoyl-GPE (P-18:0/18:2)*	591	-0.656996	0.101823	191219	1.1e-10	2.11e-05	4.42e-05	A	G	G	0.114213
8			c11p61605215	11	61605215			1-arachidonoyl-GPC (20:4n6)*/1-(1-enyl-stearoyl)-2-linoleoyl-GPE (P-18:0/18:2)*	593	-0.651405	0.102612	122081	2.18e-10	2.66e-05	4.42e-05	A	G	G	0.113828
8		rs174532	11:61548874	11	61548874	intron	yes	X - 24439/1-palmitoyl-2-arachidonoyl-GPC (16:0/20:4)	571	-0.562398	0.0746995	335161	5.12e-14	1.72e-08	5.98e-05	G	A	A	0.377408
9	AGXT2	rs37370	c5p35039486	5	35039486	missense		3-aminoisobutyrate	582	0.80993	0.086588	1	8.45e-21			C	T	T	0.109966
9		rs2642675	5:35024836	5	35024836	intron		3-aminoisobutyrate/O-sulfo-L-tyrosine	573	0.723424	0.0933337	144000	9.12e-15	1.31e-09	0.0355302	C	G	G	0.144852
10	PHYHD1 /NUP188	rs181856093	9:131695018	9	131695018	intron		X - 22145	577	0.530877	0.0576475	1				A	G	G	0.442808
10		rs2302811	c9p131761899	9	131761899	intron-near-splice		X - 22145	577	0.461942	0.0588681	1				A	G	G	0.410745
11	THEM4	rs6690449	1:151859166	1	151859166	intron		X - 18921/X - 23680	506	-0.546909	0.0601253	2.28922e+09	9.35771e-20			T	C	C	0.391304
11		rs58087484	1:151879939	1	151879939	intron		X - 23293/linoleate (18:2n6)	587	-0.358704	0.0412914	173000000	3.72e-18	6.42e-10	0.811576	C	T	T	0.396934
11			1:151879939	1	151879939			X - 23293/X - 12450	586	-0.356708	0.0446183	494000	1.3e-15	6.42e-10	0.774254	C	T	T	0.395904
11		rs2932580	1:151934077	1	151934077	intergenic		X - 23293/linoleoylcarnitine*	581	-0.517986	0.061133	104000000	2.39e-17	2.49e-09	0.0220894	C	G	G	0.422547
11		rs28415528	1:151879761	1	151879761	intron		X - 18921/X - 11261	566	-0.414724	0.0501893	574432	1.4181e-16			G	A	A	0.391343
11		rs2999534	1:151976070	1	151976070	intergenic		X - 23293	587	0.425922	0.0627607	1	1.15e-11			C	T	T	0.493186
11		rs56000812	1:151899104	1	151899104	intergenic		X - 18921	566	-0.377281	0.057783	1	6.61e-11			A	G	G	0.374558
12	UGT1A1 +	rs78461713	2:234666208	2	234666208	intron		bilirubin (E,E)*	587	0.483681	0.0576879	1	5.1e-17			G	A	A	0.351789
12			2:234666208	2	234666208			bilirubin (E,Z or Z,E)*	525	0.410637	0.0577217	1	1.13e-12			G	A	A	0.35619
12			2:234666208	2	234666208			X - 16946	586	0.383831	0.056404	1	1.01e-11			G	A	A	0.353242
12		rs111741722	2:234665983	2	234665983	intron		X - 21448	579	0.363018	0.0561622	1	1.02e-10			A	G	G	0.342832
13	SULT2A1	rs62129970	19:48393351	19	48393351	upstream-gene		X - 11440/4-androsten-3alpha,17alpha-diol monosulfate (2)	562	-0.951613	0.114136	73300000000	7.59e-17	2.5e-05	5.56e-06	C	T	T	0.0827402
13			19:48393351	19	48393351			4-androsten-3alpha,17alpha-diol monosulfate (3)/4-androsten-3alpha,17alpha-diol monosulfate (2)	559	-0.876548	0.105652	51898008448	1.07e-16	7.95e-05	5.56e-06	C	T	T	0.0831843
13			19:48393351	19	48393351			pregnen-diol disulfate*/4-androsten-3alpha,17alpha-diol monosulfate (2)	563	-0.936365	0.117729	3070000000	1.81e-15	1.55e-05	5.56e-06	C	T	T	0.0825933
13			19:48393351	19	48393351			X - 11440/X - 22379	564	-0.891336	0.117882	455000000	3.99e-14	2.5e-05	1.82e-05	C	T	T	0.0806738
13			19:48393351	19	48393351			4-androsten-3alpha,17alpha-diol monosulfate (3)/X - 22379	563	-0.807638	0.108789	1.59584e+08	1.14e-13	7.95e-05	1.82e-05	C	T	T	0.0808171
13		rs296369	19:48371853	19	48371853	downstream-gene		pregnen-diol disulfate*/X - 22379	564	-0.857694	0.117277	54300000	2.6e-13	1.53e-05	1.41e-05	T	C	C	0.0833333
14	SPTLC1P4/AL591893.1	rs2069258	1:152045626	1	152045626	intergenic		X - 23293/cis-4-decenoyl carnitine	584	0.4251	0.0515854	369000000	1.71e-16	6.32e-08	0.15647	C	T	T	0.445205
14		rs2999563	1:152046995	1	152046995	intergenic		X - 23293/cis-4-decenoyl carnitine	584	0.39898	0.0520263	3.736e+07	1.73593e-14			A	T	T	0.422945
14	SLC22A24	rs78176967	11:62825317	11	62825317	intergenic		X - 22379/21-hydroxypregnenolone disulfate	564	0.995616	0.1205	6750000	1.43e-16	9.63e-10	0.161875	G	T	T	0.0531915
14			11:62825317	11	62825317			X - 22379/pregn steroid monosulfate*	564	0.934834	0.114698	2660000	3.63e-16	9.63e-10	0.267317	G	T	T	0.0531915
14			11:62825317	11	62825317			X - 22379/4-androsten-3beta,17beta-diol disulfate (2)	564	0.920472	0.113514	1890000	5.11e-16	9.63e-10	0.328617	G	T	T	0.0531915
14			11:62825317	11	62825317			X - 22379/X - 21364	563	0.863941	0.107229	1230000	7.82e-16	9.63e-10	0.273975	G	T	T	0.053286
14		rs80237154	11:62913772	11	62913772	upstream-gene		X - 22379/dehydroisoandrosterone sulfate (DHEA-S)	564	0.826921	0.103568	1680000	1.41e-15	2.38e-09	0.198024	C	G	G	0.0585106
14		rs61285056	11:62852211	11	62852211	intron		X - 22379	564	0.765175	0.118064	1	9.11e-11			G	T	T	0.0576241
16	TTC38 /PKDREJ	rs13057638	22:46662190	22	46662190	upstream-gene		X - 22162/X - 24513	578	0.618784	0.0758024	1370000	3.26e-16	4.46e-10	0.95427	C	T	T	0.0908304
16		rs117135869	c22p46664412	22	46664412	missense-near-splice		X - 22162/X - 24513	578	0.623033	0.0766272	206189	4.26794e-16			C	T	T	0.0882353
16			c22p46664412	22	46664412			X - 22162	584	0.616241	0.0950078	1	8.8e-11			C	T	T	0.0873288
17	SLC22A5	rs274554	5:131724950	5	131724950	intron		tryptophan betaine	583	-0.430134	0.0578522	1	1.05e-13			T	C	C	0.42024
18	CCBL2	rs7530513	1:89409911	1	89409911	intron		imidazole lactate	585	0.425297	0.0589875	1	5.6e-13			G	A	A	0.288889
19	SLC17A1	rs2762353	6:25794431	6	25794431	intron		X - 12824/X - 16087	529	-0.54329	0.0767634	1300000	1.47e-12	1.91e-06	7.68e-05	A	G	G	0.334594
19		rs2328895	6:25802083	6	25802083	intron		X - 12824/X - 19141	551	-0.623416	0.0907603	209000	6.47e-12	1.35e-06	1.53e-06	C	T	T	0.323956
19		rs1165196	c6p25813150	6	25813150	missense		X - 12824/X - 16087	529	-0.54329	0.0767634	1.30031e+06	1.46824e-12	1.90916e-06	7.68016e-05	G	A	A	0.334594
20	CYP3A5	rs776746	7:99270539	7	99270539	intron		X - 12063	586	-0.619554	0.0876257	1	1.54e-12			C	T	T	0.129693
21	SEMA4B	na	15:90683852	15	90683852	intergenic		undecanedioate	556	0.421215	0.0653894	1	1.18e-10			C	T	T	0.0530576
22	BAAT/ BAATP1	rs17765735	9:104104350	9	104104350	intergenic		4-hydroxychlorothalonil/vanillylmandelate (VMA)	575	-0.805554	0.126845	171255	2.14e-10	3.67e-05	3.68e-05	A	G	G	0.1
23	HEAT4, ACOT1	rs58231493	14:74032122	14	74032122	upstream-gene		X - 21792	563	-0.440924	0.0625097	1	1.74e-12			C	T	T	0.388099
23		rs4903129	14:74095713	14	74095713	intergenic		X - 21792/X - 21736	556	0.535083	0.0770374	175000	3.76e-12	6.59e-07	0.00284162	A	C	C	0.257194
23		rs7157358	14:74087939	14	74087939	downstream-gene		X - 21792/X - 17299	555	0.543521	0.0794387	138000	7.81e-12	1.07e-06	0.000582898	G	C	C	0.266667
23			14:74008402	14	74008402	intron-near-splice		X - 21607	535	-0.476063	0.0686907	1	4.19e-12			G	T	T	0.270093
23			14:74008402	14	74008402			X - 21792	563	-0.444065	0.0688067	1	1.09e-10			G	T	T	0.267318
23		rs201417375	14:74008373	14	74008373	missense		X - 21607	535	-0.46976	0.0684212	1	6.62e-12			G	A	A	0.278505
ac#p# chomosome,position notation denotes an original exome SNP and #:# denotes an imputed SNP
