# Supplementary material for: Whole-exome sequencing identifies common and rare variant metabolic QTLs in a Middle Eastern population
Source: Nat Commun. 2018 Jan 23;9:333. doi: 10.1038/s41467-017-01972-9 (PMC5780481; doi:10.1038/s41467-017-01972-9)
Supplement: Supplementary file 8 — Supplementary Data 6 [file 41467_2017_1972_MOESM8_ESM.xlsx]

## Sheet: Sheet1
Locus #	Locus	rsID	Chr	BP	Metabolite	Metabolite-locus relationship	Metabolite description	GTEX portal - Single Tissue eQTLs	eQTL gene, Potentially regulated genes, Disease genes	(target ID, protein target classification) in Homosapiens	Orphanet + OMIM [PubMed]	Orphanet/OMIM	Drug Labels	Clinical Annotations	SNP in GWAS catalogue
1	NAT2	rs4646257	8	18262546	5-acetylamino-6-amino-3-methyluracil/1-methylxanthine	NAT2 is an arylamine transferase that controls the conversion of paraxanthine to 5-acetylamino-6-amino-3-methyluracil (i.e the ratio 5-acetylamino-6-amino-3-methyluracil/paraxanthine - among the reported ratios in this locus - reflects the "activity" of the enzyme) in caffeine metabolism (KEGG, map00232). 5-acetylamino-6-amino-3-methyluracil/1-methylxanthine follows the similar analogy, yet 1-met…	5-Acetylamino-6-amino-3-methyluracil (AAMU) is one of caffeine major metabolites. Urinary caffeine metabolite ratios are used in humans to assess the activity of cytochrome P450 1A2 (CYP1A2), xanthine oxidase and N-acetyltransferase 2 (NAT2), which are involved in the activation or detoxification of various xenobiotic compounds, including carcinogens. Investigating the activity of these enzymes i…	NA	NAT2, Potentially regulated:RP11-685B14.1	CHEMBL2194, enzyme	Orphanet: AAC2, N-acetyltransferase 2 (arylamine N-acetyltransferase), protein coding	Orphanet: Major susceptibility factor in Isoniazid toxicity OMIM [612182.0001, 612182.0002]: rs1801280, rs1799930 : slow acetylation rate.	hydralazine,isosorbide dinitrate,isoniazid,pyrazinamide,rifampin Isosorbide dinitrate and hydralazine hydrochloride (Bidil) is metabolized by acetylation, and individuals who are 'fast acetylators' may have increased exposure to the drug, whereas individuals who are 'slow acetylators' may have increased drug bioavailability. 'Slow inactivators' of isoniazid may be more susceptible to drug toxicit…	"NAT2 expression is found predominantly in the liver, small intestine and colon tissues and thus is regarded as a typical xenobiotic metabolizing enzyme [PMIDs:17287389, 19018723, 21401512, 22090474, 18680469], though basal NAT2 mRNA levels can be found in most tissues [PMID:19379125]". "SNPs within the NAT2 gene can affect NAT2 function by resulting in reduced enzyme stability, altered affinity …	NA
2	ACADS	rs1799958	12	121176083	ethylmalonate	Ethylmalonate is one of the perturbed metabolites in SCAD defficiency [PMID: 8725270] that is associated with this SNP in the ACADS gene. Ethylmalonate is significantly partially correlated with butyrylcarnitine that was reported before. The missense mutation (rs1799958) decreases the activity and thermal stability of the enzyme [PMID: 24816252],[PMID:12220177].	Ethylmalonic acid is identified in the urine of patients with short-chain acyl-coenzyme A dehydrogenase deficiency (SCAD), which is a fatty acid metabolism disorder. [HMDB]	ACADS, SPPL3, UNC119B	ACADS, SPPL3, UNC119B	CHEMBL2176825, enzyme	Orphanet: Acyl-Coenzyme A dehydrogenase, C-2 to C-3 short chain, protein coding	Orphanet: "Disease-causing germline mutation(s) in Short chain acyl-CoA dehydrogenase deficiency: a very rare inborn error of mitochondrial fatty acid oxidation characterized by increased butyrylcarnitine in plasma and ethlmalonic acid in urine." OMIM: SCAD defficiency, and ethylmalonic aciduria	NA	NA	NA
3	NAT8 / ALMS1	rs13538	2	73868328	2-aminooctanoate/X - 12511	NAT8 plays an important role in the development and maintenance of normal kidney and liver structure and function (OMIM). alpha-Aminooctanoic acid is an amino compound found occasionally in human urine [PMID: 13447222]. [PubMed: 21886157] found association with glomerular filtration rate (GFR) and chronic kidney disease, represented by association of N-acetylornithine with estimated GFR. In our s…	alpha-Aminooctanoic acid is an amino compound found occasionally in human urine [PMID: 13447222]. alpha-Aminooctanoic acid has been found in one case in the milk of a lactating mother at the 144th day of lactation[PubChem]. In our study both metabolites of the ratio are significantly partially correlated to each other and to N-acetylcitrulline. Also X-12511 and N-acetylcitrulline are significantl…	ALMS1,ALMS1P, NAT8, TPRKB	ALMS1, ALMS1P, MOB1A, NAT8, TPRKB, Potentially regulated: ALMS1P, FBXO41, SFXN5, STAMBP, Disease genes: ALMS1, STAMBP	NA	Orphanet:ALMS1: Alstrom syndrome 1, Alstrom syndrome protein 1, protein coding. OMIM: "NAT8 plays an important role in the development and maintenance of normal kidney and liver structure and function."	Orphanet: ALMS1: Disease-causing germline mutation(s) in Alström syndrome. OMIM: "[PubMed: 21886157] found association with glomerular filtration rate (GFR) and chronic kidney disease, represented by association of N-acetylornithine with estimated GFR, in this study".	NA	NA	(PMID: 24816252),(PMID: 24625756),(PMID: 26831199,glomerular filteration rate in non-diabetics)(PMID: 20383146,chronic kidney disease)
4	TMPRSS11E	rs34109652	4	69354350	X-11491 (deoxycholic acid glucuronide or isomer)	eQTL gene is UGT2B15 which is involved in conjugating bile acids, TMPRSS11E is associated with squamous cell carcinoma [PubMed:11161383] , and role of bile acids in esophagus squamous cell carcinoma is reported [PMID: 21615439, PMCID: PMC2712893].	X-11491 identified as deoxycholic acid glucuronide or isomer, by Metabolon, and thus is a bile acid.	NA	UGT2B15 , UGT2B17 , UGT2B29P, Disease genes: UGT2B17	NA	OMIM: "[PMID:11161383] found that the expression of TMPRSS11E (DESC1) was downregulated in 11 of 12 squamous cell carcinomas compared to matched normal tissue."	OMIM: squamous cell carcinomas [PMID:11161383]	NA	NA	NA
5	SLCO1B1	rs4149056	12	21331549	glycochenodeoxycholate glucuronide (1)	SLCO1B1 is "involved in the clearance of bile acids and organic anions from the liver" [GeneCards/UniProtKB]. Bile acids as glycochenodeoxycholic acid 3-glucuronide were reported to be asscoaited with SLCO1B1 in [PMID: 23281178], but not confirmed in their study. Other bile acids are also reported for this locus in our study. [PMID: 24816252] reports isoleucine/X-11529 as the sentinel metabolite,…	Conjugated bile acids (including glycochenodeoxycholic acid) are cholesterol derivatives synthesized in the liver and contain a steroid ring conjugated with glycine or taurine. Bile acids are well known to facilitate lipid absorption and signal systemic endocrine functions to regulate triglyceride, cholesterol, glucose and energy homeostasis. Gut microbiota have been shown to modify the bile acid…	NA	disease genes: SLCO1B1	CHEMBL1697668, transporter	Orphanet:SLCO1B1, solute carrier organic anion transporter family member 1B1, protein coding	Orphanet: Disease-causing germline mutation(s) in Rotor syndrome. "Rotor syndrome (RT) is a avey rare benign, inherited liver disorder characterized by chronic, predominantly conjugated, nonhemolytic hyperbilirubinemia with normal liver histology."	rosuvastatin: The FDA-approved drug label for rosuvastatin (CRESTOR) states that it is indicated for treatment of homozygous or heterozygous familial hypercholesterolemia, a genetically determined condition often caused by mutations in the low density lipoprotein receptor gene (LDLR). It is also indicated for other conditions. The label also states that higher plasma concentrations of the drug ha…	Muscular diseases, Myopathy	(PMID: 24816252), (PMID: 22829776), (PMID: 19414484), (PMID: 18650507)
6	PYROXD2	rs2147896	10	100148176	N-methylpipecolate	N-methylpipecolate is a xenobiotic first time reported in our study to be associated with PYROXD2. Previously reported metabolites are trimethylamine and dimethylamine [PMID: 24586186,PMID:21931564] and unknowns X-12092, X-12093 in [PMID: 24816252], and Caprolactam in [PMID: 23281178].	N-methylpipecolate is a xenobiotic as reported by Metabolon.	PYROXD2,HPS1	eQTL: HPS1, PYROXD2, potentially regulated: PYROXD2, disease genes: HPS1	NA	NA	NA	NA	NA	(PMID: 21886157),(PMID:23251661, obesity related traits), for urinary metabolites: (PMID: 24586186),(PMID: 21572414),(PMID: 26352407)
7	UGT3A1	rs3756669	5	35965970	X-24348/pregn steroid monosulfate	The mutation leads to diminished UGT3A1 glucuronidation activity, especially of bile acids and estradiol [PMID:18981171]. Metabolon have also recently studied this unknown and together with our data, the unknown metabolite may itself be a conjugated steroid, which requires this conjugation to appear at detectable levels in the blood (details in manuscript).	Metabolon have also recently studied the unknown (X-24348) and together with our data, the unknown metabolite may itself be a conjugated steroid.	NA	potentially regulated genes: CTD-2197M16.1, IL7R. Disease genes: IL7R	NA	OMIM: "UDP glycosyltransferases, such as UGT3A1, covalently link glycosyl groups to structurally diverse lipophilic substrates, including steroids, biogenic amines, fat-soluble vitamins, lipids, drugs, and xenobiotics [PMID: 16141793]."	NA	NA	NA	NA
8	FADS2	rs28456	11	61589481	1-(1-enyl-palmitoyl)-2-arachidonoyl-GPC (P-16:0/20:4)*/X - 24438 (PC(P-16:0/20:3))	FADS2 is a "Component of a lipid metabolic pathway that catalyzes biosynthesis of highly unsaturated fatty acids (HUFA) from precursor essential polyunsaturated fatty acids (PUFA) linoleic acid (LA) (18:2n-6) and alpha-linolenic acid (ALA) (18:3n-3)." [GeneCards].Previous studies reported the association of the locus with fatty acids, and here we report the sentinel association with a ratio that …	X - 24438 was retired to (PC(P-16:0/20:3)) by Metabolon.	FADS2,FADS1, FADS3, TMEM258,DAGLA	eQTL: FADS1, FADS2, FADS3, LDLR, TMEM258, potentially regulated: FADS1, disease genes: LDLR	CHEMBL6097, enzyme	Orphanet:FATTY ACID DESATURASE 2; FADS2, protein coding.	NA	NA	NA	(PMID: 28115744,bipolar disorder)
9	AGXT2	rs37370	5	35039486	3-aminoisobutyrate	Among AGXT2 related pathways are Glyoxylate metabolism and glycine degradation and Alanine, aspartate and glutamate metabolism (GeneCards).Another missense variant rs37369 in AGXT2 was reported associated with 3-aminoisobutyrate in (PMID: 26352407).	"beta-aminoisobutyric acid is the product from the conversion of N-carbamyl-beta-aminoisobutyric acid by the enzyme Beta-ureidopropionase (EC 3.5.1.6), the last step in pyrimidine degradation. Beta-ureidopropionase deficiency is an inborn error of pyrimidine degradation associated with neurological abnormalities (OMIM 606673)."[HMDB]	NA	NA	NA	OMIM: "AGXT2 encodes the mitochondrial alanine-glyoxylate aminotransferase (EC 2.6.1.44), which catalyzes the conversion of glyoxylate to glycine using L-alanine as the amino donor [PMID: 7592550]"	OMIM:"[PMID: 21572414] identified the SNP rs37369 (MIM:612471.0001), which is a C-to-T transition resulting in a valine-to-isoleucine substitution at codon 140 (V140I) of the AGXT2 gene, as a likely causative variant in beta-aminoisobutyric aciduria (BAIBA; MIM:210100)"	NA	NA	(PMID: 24159190,dimethylarginine levels)
10	PHYHD1/ NUP188	rs181856093	9	131695018	X-22145 (retired for 2'-O-methyluridine)	PHYHD1 protien is “localized in spermatocytes, spermatids and glandular cells of small intestine. Moderate cytoplasmic positivity was observed in gastrointestinal tract and renal tubules”, and gene is associated with renal cell carcinomas, and is highly expressed in spermatogenesis. Uridine is produced in liver and kidney and also in spermatocytes. High uridine concentration has been found in sem…	"Uridine is produced in liver and kidney and also in spermatocytes. High uridine concentration has been found in seminal fluid and its correlation with sperm motility suggests a role of uridine in spermatogenesis”[PMID:2937376 ]	NUP188 , ENDOG	NA	NA	Orphanet:NUP188: protein coding, OMIM: NUP188:" The nuclear pore acts as a highly specific gatekeeper regulating the traffic of macromolecules into and out of the nucleus."	OMIM: NUP188: Role in left-right patterning [PubMed: 21282601]	NA	NA	NA
11	THEM4	rs6690449	1	151859166	X-18921/X-23680	THEM4 "has acyl-CoA thioesterase activity towards medium and long-chain (C14 to C18) fatty acyl-CoA substrates, and probably plays an role in mitochondrial fatty acid metabolism" [GeneCards].	NA	THEM4, S100A10,NBPF18P	eQTL:AL591893.1, FLG-AS1, KRT8P28, S100A10, THEM4, potentially regulated:AL591893.1, CGN, HMGN3P1, MRPL9, RIIAD1, RORC, RP11-107M16.2, RP11-74C1.4, RP11-98D18.7, RPTN, S100A10, SNX27, TCHHL1, TDRKH, THEM4, THEM5, TUFT1	NA	OMIM:"Thioesterases (EC 3.1.2.2), like THEM4, hydrolyze thioester bonds in a variety of substrates, including fatty acid-coenzyme A (CoA) esters and palmitoylated proteins. THEM4 has strong specificity for medium- and long-chain acyl-CoA esters [PMID: 22586271]".	NA	NA	NA	NA
12	UGT1A1 +	rs78461713	2	234666208	bilirubin (E,E)*	UGT1A1 associated diseases are CNS1 and CNS2: "Crigler-Najjar syndrome type 1, the most severe form of CNS, a hereditary disorder of hepatic bilirubin conjugation, characterized by severe neonatal unconjugated hyperbilirubinemia due to a complete absence of hepatic bilirubin glucuronosyltransferase (BGT)"(Orphanet). "Type 2 Crigler-Najjar syndrome (CNS2) is a hereditary disorder of bilirubin meta…	Bilirubin is a bile pigment that is a degradation product of heme. In particular, bilirubin is a yellow breakdown product of normal heme catabolism[HMDB].	UGT1A6	NA	CHEMBL1287617 , enzyme	Orphanet: GNT1, UDP glycosyltransferase 1 family, polypeptide A1, UGT1, protein coding. OMIM:"Glucuronidation represents a major pathway that enhances the elimination of many lipophilic xenobiotics and endobiotics to more water-soluble compounds. UDP-glucuronosyltransferases (UGTs, or UDPGTs; EC 2.4.1.17) catalyze the addition of the glycosyl group from a nucleotide sugar to a small hydrophobic m…	Orphanet: Disease-causing germline mutation(s) in Gilbert syndrome, Disease-causing germline mutation(s) (loss of function) in Crigler-Najjar syndrome type 1 , Disease-causing germline mutation(s) , (loss of function) in Crigler-Najjar syndrome type 2, Major susceptibility factor in Irinotecan toxicity, Major susceptibility factor in Raltegravir toxicity, Major susceptibility factor in Transient …	arformoterol,belinostat, dolutegravir, indacaterol,irinotecan,nilotinib,axitinib,erlotinib,pazopanib,regorafenib	Gout, Carcinoma, Hepatocellular,Hyperbilirubinemia among others	NA
13	SULT2A1	rs62129970	19	48393351	X - 11440/4-androsten-3alpha,17alpha-diol monosulfate (2)	SULT2A1 protein catalyzes the sulfation of steroids and bile acids in the liver and adrenal glands (GeneCards).	X - 11440 is tentatively identified by Metabolon as hydroxypregnen-diol disulfate (or pregnenolone-diol disulfate)[PMID:28831053].	CTD-3098H1.2, SULT2A1	eQTL:CABP5, LINC01595, SULT2A1, potentially regulated: CARD8, CCDC114, disease genes:CCDC114	CHEMBL2077 , enzyme	OMIM: "The SULT2A1 gene encodes dehydroepiandrosterone sulfotransferase (DHEAST), which catalyzes the 3-prime-phosphoadenosine 5-prime-phosphosulfate-dependent sulfation of a wide variety of steroids in human liver and adrenal tissue and is responsible for sulfation of bile acids in human liver [PMID:7678732]."	NA	NA	NA	NA
14	SLC22A24	rs78176967	11	62825317	X - 22379 (androsterone glucuronide)/21-hydroxypregnenolone disulfate	SLC22A24 is involved in transporting organic ions across cell membranes. Only a weak association with steroids was previously reported. Gene association with an unknown metabolite was previously reported in (PMID: 23281178) but was not confirmed in the replication cohort of that study.	21-hydroxypregnenolone is an essential intermediate in corticosterone synthesis.[HMDB]	NA	potentially regulated: LGALS12, RP11-959F10.5, SLC22A10, SLC22A8	NA	OMIM: "SLC22A24 belongs to a large family of transmembrane proteins that function as uniporters, symporters, and antiporters to transport organic ions across cell membranes [PubMed: 17714910]."	NA	NA	NA	NA
15	SPTLC1P4/AL591893.1	rs2069258	1	152045626	X - 23293/cis-4-decenoyl carnitine	NA	X-23293 is significantly partially correlated to an unknown that is correlated to a fatty acid (3 hydroxylaurate), and cis-4-decenoyl carnitine is an Acyl carnitine.	THEM4, S100A10,NBPF18P	eQTL:AL591893.1, S100A10, THEM4, potentially regulated:CRCT1, FLG, FLG2, HRNR, LCE3D, LCE3E, LCE5A, RP11-107M16.2, TCHHL1, disease genes: FLG	NA	NA	NA	NA	NA	NA
16	TTC38 /PKDREJ	rs117135869	22	46664412	X-22162/X-24513	X-22162 is an unknown but significantly associates with age in our cohort, and X-24513 is significantly partially correlated to C-glycosyltryptophan, and both are significantly associated with age in our cohort. C-glycosyltryptophan is reported to be associated with age [PMID:23838602 ]. TTC38 (Tetratricopeptide Repeat Domain 38) is a Protein Coding gene. TTC38 is associated with age [PMID: 24119…	X-22162 is an unknown but significantly associates with age in our cohort, and X-24513 is significantly partially correlated to C-glycosyltryptophan, and both are significantly associated with age in our cohort. C-glycosyltryptophan is reported to be associated with age [PMID:23838602 ] and kidney disease[PMID:26449609].	PKDREJ	NA	NA	OMIM: [PMID:17564962] presented evidence that positive selection has driven the evolution of PKDREJ, a candidate sperm receptor of mammalian egg coat proteins.	NA	NA	NA	NA
17	SLC22A5	rs274554	5	131724950	tryptophan betaine	According to (HMDB), "Betaine also plays a role in the manufacture of carnitine and serves to protect the kidneys from damage", and SLC22A5 is a carnitine transporter (OCTN2)[GeneCards].	Also known as lenticin, which is "an indole alkaloid that is essentially an N-methylated form of tryptophan" [HMDB].Also betaine plays a role in the manufacture of carnitine [HMDB].	AC034220.3, SLC22A5	eQTL:AC034220.3, SLC22A5, potentially regulated:AC034220.3, AC063976.3, ACSL6, CCNI2, LEAP2, disease genes: SLC22A5	CHEMBL2073693, transporter	Orphanet: CDSP, solute carrier family 22 (organic cation/carnitine transporter), member 5, protein coding	Orphanet: Disease-causing germline mutation(s) in Systemic primary carnitine deficiency, a potentially lethal disorder of fatty acid oxidation characterized classically by early childhood onset cardiomyopathy often with weakness and hypotonia, failure to thrive and recurrent hypoglycemic hypoketotic seizures and/or coma.	NA	Gastrointestinal Stromal Tumors	NA
18	CCBL2 (KYAT3)	rs7530513	1	89409911	imidazole lactate	CCBL2 (Cysteine-S-conjugate beta-lyase 2) is a synonym to KYAT3 (Kynurenine--oxoglutarate transaminase 3), This gene encodes an aminotransferase that transaminates kynurenine to form kynurenic acid. One of the related pathways of this gene is histidine metabolism, it catalyzes the transamination of histidine [PMC2867614]. In the histidine pathway, EC 2.6.1.38 is a histidine transaminase that take…	Imidazolelactic acid is the component of normal human urine. (PMID: 5856262 ). histidine loading causes an increase in the excretion of imidazolelactic acid. (PMID: 6021220 ). During pregnancy the values for imidazolelactic acid in urine is increased 3-fold. An interaction of allergic reactions and anomalies in the metabolism of the sex hormones are considered to form the basis of the pregnancy-s…	CCBL2 (In multiple tissues, 36 entries all in CCBL2)	eQTL: CCBL2, GTF2B, potentially regulated: GBP6, GTF2B	CHEMBL2046260, enzyme	OMIM: Kynurenic acid (KYNA), a metabolite of tryptophan, is a broad-spectrum antagonist of excitatory amino acid receptors, suggesting it may participate in normal brain function as a modulator of glutamatergic neurotransmission. The level of KYNA is altered in several neurodegenerative diseases. KAT3 is a kynurenine aminotransferase that forms KYNA by transamination of kynurenine [PMID:16376499].	OMIM: neurodegenerative diseases	NA	NA	NA
19	SLC17A1	rs1165196	6	25813150	X-12824 (retired for hexanoylglutamine)/X-16087	SLC17 is a vesicular glutamate transporter (hence presence of hydroxyglutamine in the ratio could be interpreted). X-16087 is indirectly linked (in GGM- see Methods) to trimethylamine N-oxide which is known to be associated with cardiovascular disease as SLC17A1. GWAS catalogue shows the SNP associates with urate levels, uric acid levels, gout and cardiovascular disease risks. Hexanolyglutamine h…	X-12824 is identified as hexanoylglutamine by Metabolon (see Methods, Supplemental Note 1).X-16087 is indirectly linked (in GGM) to trimethylamine N-oxide.	SLC17A3,SLC17A1,TRIM38, U91328.19, RP11-457M11.5	eQTL:HIST1H1C, HIST1H2APS2, HIST1H2BA, HIST1H2BB, RP11-457M11.5, SLC17A1, SLC17A3, TRIM38, U91328.19, U91328.2, U91328.22, potentially regulated:HIST1H4A, disease genes: SLC17A3	CHEMBL3769298,transporter > electrochemical transporter > slc superfamily of solute carriers > slc17 phosphate and organic anion transporter family	OMIM:SOLUTE CARRIER FAMILY 17 (SODIUM PHOSPHATE COTRANSPORTER), MEMBER 1	NA	NA	NA	(PMID: 25811787), (PMID: 21983786), (PMID: 20884846) (urate levels, uric acid, gout and cardiovascular diseases). Metabolite levels: (PMID: 20037589),(PMID: 19043545), (PMID: 22286219),(PMID: 23378610), (PMID: 21931564),(PMID: 21909109), (PMID: 22916037) (atheroscelrosis),(PMID: 23281178)
20	CYP3A5	rs776746	7	99270539	X-12063	Association of gene at a different SNP (rs10242455) was previously reported in [PMID: 24816252].	NA	CYP3A5, ATP5J2	eQTL:ATP5J2, BUD31, CYP3A5, GAL3ST4, IFT22, PTCD1, PVRIG, SAP25, STAG3, TRIM4, TSC22D4, ZNF394, potentially regulated: ARPC1B, ATP5J2, BUD31, CPSF4, MCM7, MYH16, PDAP1, PTCD1, TRIM4, ZKSCAN1, ZNF394, ZNF655, ZNF789, disease genes:STAG3	CHEMBL3019, enzyme	Orphanet: cytochrome P450, family 3, subfamily A, polypeptide 5, cytochrome P450, subfamily IIIA (niphedipine oxidase), polypeptide 5, protein coding	Orphanet: Major susceptibility factor in Tacrolimus dose selection. OMIM:Susceptibility to hypertension, salt-sensitive essential.	prasugrel,ticagrelor	rs776746 is associated with the use of tacrolimus in organ transplantation and infection, and with the use of tacrolimus in infection. Other associations of other variants in the gene also associate with HIV, Carcinoma among others.	NA
21	SEMA4B	NA	15	90683852	undecanedioate	NA	Undecanedioic acid has been found in parts of human aortas with advanced atherosclerotic lesions associated with intercellular matrix macromolecules and specifically with elastin, and may be the result of an increased hydrolysis of esters and (or) a decreased esterification. (PMID: 131675 ). Undecanedioic acid has been found (among other unusual dicarboxylic acids) in the urine from patients unde…	NA	NA	NA	OMIM: Semaphorins are a large family of proteins that act as guidance signals for axons and dendrites. Class 4 semaphorins, such as SEMA4B, are integral membrane proteins that are widely expressed in the nervous system. A subset of class 4 semaphorins that includes SEMA4B also functions in the immune system, acting through receptors distinct from those found in the nervous system [PMID:15978582].…	OMIM: hypoxia , lung cancer [PMID:24474252]	NA	NA	NA
