# Supplementary material for: Whole-exome sequencing identifies common and rare variant metabolic QTLs in a Middle Eastern population
Source: Nat Commun. 2018 Jan 23;9:333. doi: 10.1038/s41467-017-01972-9 (PMC5780481; doi:10.1038/s41467-017-01972-9)
Supplement: Supplementary file 9 — Supplementary Data 7 [file 41467_2017_1972_MOESM9_ESM.xlsx]

## Sheet: Sheet1
rsID	Chromosome	Base Pair	Block	sentinel	namea	allele1	allele2	Effective Allele	Effective Allele Frequency	Metabolite	N	beta	sebeta	p	function (GVS)b
rs1799958	12	121176083	45	other	c12p121176083	G	A	A	0.378632	ethylmalonate	585	0.885233	0.0575523	2.18e-53	missense-near-splice
rs2014355	12	121175524	45	sentinel	12:121175524	T	C	C	0.378632	ethylmalonate	585	0.885233	0.0575523	2.18e-53	intron
rs3916	12	121177272	45	other	12:121177272	G	C	C	0.378632	ethylmalonate	585	0.885233	0.0575523	2.18e-53	3-prime-UTR
rs34708625	12	121180019	45	other	12:121180019	T	C	C	0.378632	ethylmalonate	585	0.885233	0.0575523	2.18e-53	downstream-gene
rs34673751	12	121171891	45	other	12:121171891	G	A	A	0.379487	ethylmalonate	585	0.884675	0.0575828	2.88e-53	intron
rs35599677	12	121141458	45	other	12:121141458	G	A	A	0.367521	ethylmalonate	585	0.871073	0.0579896	5.33e-51	downstream-gene
rs12829722	12	121155622	45	other	12:121155622	C	T	T	0.374359	ethylmalonate	585	0.862359	0.0574952	7.48e-51	intron
rs3999408	12	121167387	45	other	12:121167387	C	T	T	0.392308	ethylmalonate	585	0.83469	0.0566723	4.24e-49	intron
rs2066938	12	121160615	45	other	12:121160615	A	G	G	0.394872	ethylmalonate	585	0.832794	0.0568079	1.17e-48	3-prime-UTR
rs2239758	12	121162637	45	other	12:121162637	A	G	G	0.394872	ethylmalonate	585	0.832794	0.0568079	1.17e-48	upstream-gene
rs34030695	12	121156496	45	other	12:121156496	G	A	A	0.396581	ethylmalonate	585	0.82588	0.0565457	2.59e-48	intron
rs12828810	12	121152017	45	other	12:121152017	T	G	G	0.397436	ethylmalonate	585	0.825405	0.0566118	3.76e-48	intron
rs7313271	12	121152667	45	other	12:121152667	C	T	T	0.397436	ethylmalonate	585	0.825405	0.0566118	3.76e-48	intron
rs35771722	12	121154000	45	other	12:121154000	A	G	G	0.397436	ethylmalonate	585	0.825405	0.0566118	3.76e-48	intron
rs71454661	12	121144716	45	other	12:121144716	A	C	C	0.4	ethylmalonate	585	0.821033	0.0567577	2e-47	upstream-gene
rs3021337	12	121163261	45	other	12:121163261	C	T	T	0.417949	ethylmalonate	585	0.813725	0.0564366	3.96e-47	upstream-gene
rs35525135	12	121140064	45	other	12:121140064	T	C	C	0.400855	ethylmalonate	585	0.812768	0.0568463	2.26e-46	downstream-gene
rs2393778	12	121140319	45	other	12:121140319	G	T	T	0.421368	ethylmalonate	585	0.816436	0.0571478	2.66e-46	downstream-gene
rs7306541	12	121130046	45	other	12:121130046	A	G	G	0.401709	ethylmalonate	585	0.811993	0.056911	3.48e-46	intron
rs10431384	12	121127347	45	other	12:121127347	A	G	G	0.438462	ethylmalonate	585	0.786607	0.0564711	4.2e-44	intron
rs10431386	12	121128926	45	other	12:121128926	C	T	T	0.438462	ethylmalonate	585	0.786607	0.0564711	4.2e-44	intron
rs9204	12	121177778	45	other	12:121177778	A	G	G	0.431624	ethylmalonate	585	0.791984	0.057269	1.7e-43	3-prime-UTR
rs12832102	12	121180701	45	other	12:121180701	G	A	A	0.431624	ethylmalonate	585	0.791984	0.057269	1.7e-43	downstream-gene
rs36066142	12	121182774	45	other	12:121182774	T	C	C	0.435043	ethylmalonate	585	0.790883	0.0574615	4.21e-43	downstream-gene
rs3861791	12	121185145	45	other	12:121185145	C	G	G	0.431624	ethylmalonate	585	0.775137	0.0573409	1.22e-41	intergenic
rs112487184	12	121102696	45	other	12:121102696	G	A	A	0.324786	ethylmalonate	585	0.812311	0.061623	1.11e-39	intron
rs76215734	12	121122474	45	other	12:121122474	A	G	G	0.330769	ethylmalonate	585	0.798666	0.0611234	5.12e-39	upstream-gene
rs190291196	12	121120357	45	other	12:121120357	C	A	A	0.354701	ethylmalonate	585	0.770141	0.0604735	3.77e-37	upstream-gene
rs57830821	12	121122676	45	other	12:121122676	C	T	T	0.350427	ethylmalonate	585	0.760467	0.0605926	3.95e-36	upstream-gene
rs34346357	12	121170257	45	other	12:121170257	T	C	C	0.488889	ethylmalonate	585	-0.698398	0.0557887	5.91e-36	intron
rs34491494	12	121170339	45	other	12:121170339	C	T	T	0.488889	ethylmalonate	585	-0.698398	0.0557887	5.91e-36	intron
rs34109652	4	69354350	15	sentinel	4:69354350	G	A	A	0.447644	X - 11491	573	-0.736563	0.0594873	3.28e-35	intron
rs36124964	4	69354362	15	other	4:69354362	T	C	C	0.447644	X - 11491	573	-0.736563	0.0594873	3.28e-35	intron
rs34248556	4	69354678	15	other	4:69354678	T	C	C	0.447644	X - 11491	573	-0.736563	0.0594873	3.28e-35	intron
rs34164133	4	69355334	15	other	4:69355334	C	T	T	0.447644	X - 11491	573	-0.736563	0.0594873	3.28e-35	intron
rs62317882	4	69355709	15	other	4:69355709	T	C	C	0.447644	X - 11491	573	-0.736563	0.0594873	3.28e-35	intron
rs62317884	4	69356386	15	other	4:69356386	C	A	A	0.447644	X - 11491	573	-0.736563	0.0594873	3.28e-35	intron
rs35088884	4	69357050	15	other	4:69357050	A	C	C	0.447644	X - 11491	573	-0.736563	0.0594873	3.28e-35	intron
rs959510	4	69357573	15	other	4:69357573	T	A	A	0.447644	X - 11491	573	-0.736563	0.0594873	3.28e-35	intron
rs4694429	4	69358041	15	other	4:69358041	A	G	G	0.447644	X - 11491	573	-0.736563	0.0594873	3.28e-35	intron
rs1377867	4	69358593	15	other	4:69358593	C	T	T	0.447644	X - 11491	573	-0.736563	0.0594873	3.28e-35	intron
rs34638591	4	69359223	15	other	4:69359223	T	C	C	0.447644	X - 11491	573	-0.736563	0.0594873	3.28e-35	intron
rs36103218	4	69359253	15	other	4:69359253	C	T	T	0.447644	X - 11491	573	-0.736563	0.0594873	3.28e-35	intron
rs34103191	4	69359280	15	other	4:69359280	A	G	G	0.447644	X - 11491	573	-0.736563	0.0594873	3.28e-35	intron
rs62317895	4	69359620	15	other	4:69359620	A	G	G	0.447644	X - 11491	573	-0.736563	0.0594873	3.28e-35	intron
rs34728672	4	69359821	15	other	4:69359821	G	A	A	0.447644	X - 11491	573	-0.736563	0.0594873	3.28e-35	intron
rs34594059	4	69360760	15	other	4:69360760	C	T	T	0.447644	X - 11491	573	-0.736563	0.0594873	3.28e-35	intron
rs3805207	4	69361118	15	other	4:69361118	C	T	T	0.447644	X - 11491	573	-0.736563	0.0594873	3.28e-35	intron
rs35307342	4	69361389	15	other	4:69361389	C	T	T	0.447644	X - 11491	573	-0.736563	0.0594873	3.28e-35	intron
rs35473170	4	69361441	15	other	4:69361441	G	A	A	0.447644	X - 11491	573	-0.736563	0.0594873	3.28e-35	intron
rs35777071	4	69361445	15	other	4:69361445	T	C	C	0.447644	X - 11491	573	-0.736563	0.0594873	3.28e-35	intron
rs3792631	4	69362088	15	other	4:69362088	A	C	C	0.446771	X - 11491	573	-0.733987	0.0593595	4.04e-35	intron
rs2278921	4	69362301	15	other	4:69362301	T	G	G	0.446771	X - 11491	573	-0.733987	0.0593595	4.04e-35	intron
rs2278919	4	69362690	15	other	4:69362690	A	G	G	0.446771	X - 11491	573	-0.733987	0.0593595	4.04e-35	3-prime-UTR
rs34436963	4	69363119	15	other	4:69363119	A	G	G	0.446771	X - 11491	573	-0.733987	0.0593595	4.04e-35	3-prime-UTR
rs1799958	12	121176083	45	other	c12p121176083	G	A	A	0.382302	butyrylcarnitine	582	0.712448	0.0577901	6.39e-35	missense-near-splice
rs2014355	12	121175524	45	other	12:121175524	T	C	C	0.382302	butyrylcarnitine	582	0.712448	0.0577901	6.39e-35	intron
rs3916	12	121177272	45	other	12:121177272	G	C	C	0.382302	butyrylcarnitine	582	0.712448	0.0577901	6.39e-35	3-prime-UTR
rs34708625	12	121180019	45	other	12:121180019	T	C	C	0.382302	butyrylcarnitine	582	0.712448	0.0577901	6.39e-35	downstream-gene
rs34673751	12	121171891	45	other	12:121171891	G	A	A	0.383162	butyrylcarnitine	582	0.711187	0.0578368	9.47e-35	intron
rs112351333	12	121112969	45	other	12:121112969	C	T	T	0.367521	ethylmalonate	585	0.743035	0.06096	3.56e-34	intergenic
rs113715693	12	121105987	45	other	12:121105987	C	T	T	0.341026	ethylmalonate	585	0.746329	0.0613674	4.97e-34	downstream-gene
rs2393749	12	121131891	45	other	c12p121131891	C	T	T	0.465812	ethylmalonate	585	-0.686231	0.0565677	7.22e-34	intron-near-splice
rs7964786	12	121132100	45	other	12:121132100	C	T	T	0.465812	ethylmalonate	585	-0.686231	0.0565677	7.22e-34	intron
rs60858026	12	121107543	45	other	12:121107543	T	G	G	0.358974	ethylmalonate	585	0.742073	0.061324	1.05e-33	downstream-gene
rs12311479	12	121114976	45	other	12:121114976	C	T	T	0.37094	ethylmalonate	585	0.73642	0.0610161	1.53e-33	intergenic
rs35599677	12	121141458	45	other	12:121141458	G	A	A	0.371134	butyrylcarnitine	582	0.702365	0.058273	1.87e-33	downstream-gene
rs12829722	12	121155622	45	other	12:121155622	C	T	T	0.378007	butyrylcarnitine	582	0.692533	0.0578321	4.81e-33	intron
rs2686556	12	121095331	45	other	12:121095331	C	T	T	0.379487	ethylmalonate	585	0.731465	0.0613363	8.72e-33	intron
rs2138249	12	121124142	45	other	12:121124142	A	C	C	0.455556	ethylmalonate	585	-0.68438	0.057396	8.89e-33	upstream-gene
rs111524607	12	121103023	45	other	12:121103023	C	T	T	0.494872	ethylmalonate	585	-0.695079	0.0589121	3.97e-32	intron
rs375811360	2	73870324	5	sentinel	2:73870324	C	G	G	0.276132	N-acetylcitrulline	574	0.780958	0.0662281	4.3e-32	upstream-gene
rs13538	2	73868328	5	other	c2p73868328	A	G	G	0.277003	N-acetylcitrulline	574	0.779905	0.0662618	5.57e-32	missense
rs10201159	2	73858965	5	other	2:73858965	T	C	C	0.277003	N-acetylcitrulline	574	0.779905	0.0662618	5.57e-32	intergenic
rs4547554	2	73867862	5	other	2:73867862	G	C	C	0.277003	N-acetylcitrulline	574	0.779905	0.0662618	5.57e-32	3-prime-UTR
rs141464980	2	73873502	5	other	2:73873502	C	T	T	0.277003	N-acetylcitrulline	574	0.779905	0.0662618	5.57e-32	intron
rs13431529	2	73876041	5	other	2:73876041	G	C	C	0.277003	N-acetylcitrulline	574	0.779905	0.0662618	5.57e-32	intron
rs10189885	2	73877055	5	other	2:73877055	A	G	G	0.277003	N-acetylcitrulline	574	0.779905	0.0662618	5.57e-32	intron
rs10168931	2	73877219	5	other	2:73877219	G	A	A	0.277003	N-acetylcitrulline	574	0.779905	0.0662618	5.57e-32	intron
rs13408433	2	73883072	5	other	2:73883072	G	A	A	0.276132	N-acetylcitrulline	574	0.772488	0.0661912	1.8e-31	intron
rs10182082	2	73891957	5	other	2:73891957	C	G	G	0.276132	N-acetylcitrulline	574	0.772488	0.0661912	1.8e-31	intron
rs6546869	2	73895765	5	other	2:73895765	G	A	A	0.276132	N-acetylcitrulline	574	0.772488	0.0661912	1.8e-31	intron
rs6744398	2	73897144	5	other	2:73897144	A	G	G	0.276132	N-acetylcitrulline	574	0.772488	0.0661912	1.8e-31	intron
rs10206899	2	73900900	5	other	2:73900900	T	C	C	0.276132	N-acetylcitrulline	574	0.772488	0.0661912	1.8e-31	intron
rs4149056	12	21331549	43	sentinel	c12p21331549	T	C	C	0.224958	glycochenodeoxycholate glucuronide (1)	589	0.833105	0.0716625	3.06e-31	missense
rs2066938	12	121160615	45	other	12:121160615	A	G	G	0.397766	butyrylcarnitine	582	0.6651	0.0572151	3.09e-31	3-prime-UTR
rs2239758	12	121162637	45	other	12:121162637	A	G	G	0.397766	butyrylcarnitine	582	0.6651	0.0572151	3.09e-31	upstream-gene
rs34030695	12	121156496	45	other	12:121156496	G	A	A	0.399485	butyrylcarnitine	582	0.661555	0.0569431	3.35e-31	intron
rs3999408	12	121167387	45	other	12:121167387	C	T	T	0.395189	butyrylcarnitine	582	0.661663	0.0570527	4.25e-31	intron
rs12828810	12	121152017	45	other	12:121152017	T	G	G	0.400344	butyrylcarnitine	582	0.658232	0.0570059	7.67e-31	intron
rs7313271	12	121152667	45	other	12:121152667	C	T	T	0.400344	butyrylcarnitine	582	0.658232	0.0570059	7.67e-31	intron
rs35771722	12	121154000	45	other	12:121154000	A	G	G	0.400344	butyrylcarnitine	582	0.658232	0.0570059	7.67e-31	intron
rs9204	12	121177778	45	other	12:121177778	A	G	G	0.434708	butyrylcarnitine	582	0.659238	0.0575545	2.24e-30	3-prime-UTR
rs12832102	12	121180701	45	other	12:121180701	G	A	A	0.434708	butyrylcarnitine	582	0.659238	0.0575545	2.24e-30	downstream-gene
rs71454661	12	121144716	45	other	12:121144716	A	C	C	0.402921	butyrylcarnitine	582	0.653981	0.0571638	2.62e-30	upstream-gene
rs36066142	12	121182774	45	other	12:121182774	T	C	C	0.438144	butyrylcarnitine	582	0.65846	0.0577393	3.99e-30	downstream-gene
rs3021337	12	121163261	45	other	12:121163261	C	T	T	0.420962	butyrylcarnitine	582	0.647435	0.0568338	4.6e-30	upstream-gene
rs13384756	2	73871665	5	other	2:73871665	C	T	T	0.285714	N-acetylcitrulline	574	0.749034	0.06582	5.26e-30	upstream-gene
rs1151874	12	121092555	45	other	12:121092555	T	C	C	0.289744	ethylmalonate	585	0.772703	0.067966	5.97e-30	intron
rs3861791	12	121185145	45	other	12:121185145	C	G	G	0.434708	butyrylcarnitine	582	0.654562	0.0576103	6.47e-30	intergenic
rs111540621	2	73854394	5	other	2:73854394	C	G	G	0.283972	N-acetylcitrulline	574	0.747055	0.0657705	6.73e-30	intergenic
rs11065233	12	121170272	45	other	12:121170272	T	C	C	0.429915	ethylmalonate	585	-0.638061	0.0562049	7.21e-30	intron
rs35525135	12	121140064	45	other	12:121140064	T	C	C	0.40378	butyrylcarnitine	582	0.648247	0.0572403	9.87e-30	downstream-gene
rs13391552	2	73818936	5	other	2:73818936	G	A	A	0.283101	N-acetylcitrulline	574	0.750205	0.0662533	1.01e-29	intron
rs6710438	2	73820108	5	other	2:73820108	G	C	C	0.283101	N-acetylcitrulline	574	0.750205	0.0662533	1.01e-29	intron
rs6710692	2	73820318	5	other	2:73820318	G	A	A	0.283101	N-acetylcitrulline	574	0.750205	0.0662533	1.01e-29	intron
rs79145598	2	73821382	5	other	2:73821382	T	A	A	0.283101	N-acetylcitrulline	574	0.750205	0.0662533	1.01e-29	intron
rs62149783	2	73821384	5	other	2:73821384	T	A	A	0.283101	N-acetylcitrulline	574	0.750205	0.0662533	1.01e-29	intron
rs6546854	2	73834034	5	other	2:73834034	A	G	G	0.283101	N-acetylcitrulline	574	0.750205	0.0662533	1.01e-29	intron
rs13409366	2	73846767	5	other	2:73846767	A	G	G	0.283101	N-acetylcitrulline	574	0.750205	0.0662533	1.01e-29	intergenic
rs11065231	12	121169356	45	other	12:121169356	C	A	A	0.430769	ethylmalonate	585	-0.636347	0.0562845	1.23e-29	intron
rs7587577	2	73832786	5	other	2:73832786	C	T	T	0.285714	N-acetylcitrulline	574	0.740822	0.0655412	1.27e-29	intron
rs6546857	2	73837955	5	other	2:73837955	A	G	G	0.285714	N-acetylcitrulline	574	0.740822	0.0655412	1.27e-29	downstream-gene
rs7596773	2	73846000	5	other	2:73846000	C	T	T	0.285714	N-acetylcitrulline	574	0.740822	0.0655412	1.27e-29	intergenic
rs1114380	2	73804708	5	other	2:73804708	A	G	G	0.284843	N-acetylcitrulline	574	0.738667	0.0655855	2.01e-29	intron
rs7424690	2	73806632	5	other	2:73806632	T	C	C	0.284843	N-acetylcitrulline	574	0.738667	0.0655855	2.01e-29	intron
rs10169714	2	73808773	5	other	2:73808773	T	G	G	0.284843	N-acetylcitrulline	574	0.738667	0.0655855	2.01e-29	intron
rs7558944	2	73810909	5	other	2:73810909	T	G	G	0.284843	N-acetylcitrulline	574	0.738667	0.0655855	2.01e-29	intron
rs13432605	2	73810981	5	other	2:73810981	C	G	G	0.284843	N-acetylcitrulline	574	0.738667	0.0655855	2.01e-29	intron
rs9750915	2	73811880	5	other	2:73811880	T	C	C	0.284843	N-acetylcitrulline	574	0.738667	0.0655855	2.01e-29	intron
rs62149781	2	73812623	5	other	2:73812623	A	C	C	0.284843	N-acetylcitrulline	574	0.738667	0.0655855	2.01e-29	intron
rs28879089	2	73812886	5	other	2:73812886	G	A	A	0.284843	N-acetylcitrulline	574	0.738667	0.0655855	2.01e-29	intron
rs7582606	2	73813945	5	other	2:73813945	A	G	G	0.284843	N-acetylcitrulline	574	0.738667	0.0655855	2.01e-29	intron
rs7603647	2	73817238	5	other	2:73817238	G	A	A	0.284843	N-acetylcitrulline	574	0.738667	0.0655855	2.01e-29	intron
rs7306541	12	121130046	45	other	12:121130046	A	G	G	0.404639	butyrylcarnitine	582	0.64514	0.0573058	2.12e-29	intron
rs2947860	2	73855386	5	other	2:73855386	A	G	G	0.279617	N-acetylcitrulline	574	0.748012	0.0669139	5.18e-29	intergenic
rs2393778	12	121140319	45	other	12:121140319	G	T	T	0.424399	butyrylcarnitine	582	0.64255	0.0575216	5.68e-29	downstream-gene
rs3794215	12	121168083	45	other	12:121168083	T	C	C	0.42906	ethylmalonate	585	-0.631063	0.0565162	5.98e-29	intron
rs3794214	12	121168245	45	other	12:121168245	T	C	C	0.430769	ethylmalonate	585	-0.628243	0.0563109	6.64e-29	intron
rs7978125	12	121167039	45	other	12:121167039	A	G	G	0.428205	ethylmalonate	585	-0.631767	0.0566556	7.08e-29	intron
rs11893881	2	73824373	5	other	2:73824373	T	A	A	0.297909	N-acetylcitrulline	574	0.709252	0.0639696	1.45e-28	intron
rs1151873	12	121093238	45	other	12:121093238	G	A	A	0.405128	ethylmalonate	585	0.695892	0.0631273	2.94e-28	5-prime-UTR
rs1151872	12	121093301	45	other	12:121093301	A	G	G	0.405128	ethylmalonate	585	0.695892	0.0631273	2.94e-28	5-prime-UTR
rs693388	12	121093419	45	other	12:121093419	A	G	G	0.405128	ethylmalonate	585	0.695892	0.0631273	2.94e-28	5-prime-UTR
rs10195357	2	73713029	5	other	2:73713029	A	G	G	0.297038	N-acetylcitrulline	574	0.712595	0.0646753	3.13e-28	intron
rs10195358	2	73713030	5	other	2:73713030	A	G	G	0.297038	N-acetylcitrulline	574	0.712595	0.0646753	3.13e-28	intron
rs6756885	2	73805172	5	other	2:73805172	A	G	G	0.296167	N-acetylcitrulline	574	0.707721	0.064288	3.47e-28	intron
rs55688775	12	121121879	45	other	12:121121879	A	T	T	0.416239	ethylmalonate	585	-0.667357	0.0608193	5.17e-28	upstream-gene
rs10178409	2	73855507	5	other	2:73855507	G	T	T	0.269164	N-acetylcitrulline	574	0.732673	0.066874	6.22e-28	intergenic
rs6546845	2	73770077	5	other	2:73770077	T	G	G	0.290941	N-acetylcitrulline	574	0.716313	0.0655069	7.85e-28	intron
rs7607892	2	73818707	5	other	2:73818707	C	T	T	0.276132	N-acetylcitrulline	574	0.723863	0.0662112	8.05e-28	intron
rs10179134	2	73637519	5	other	2:73637519	A	G	G	0.281359	N-acetylcitrulline	574	0.703744	0.0644404	9.16e-28	intron
rs373629120	2	73857134	5	other	2:73857134	C	A	A	0.295296	N-acetylcitrulline	574	0.713369	0.0653412	9.5e-28	intergenic
rs34734847	12	121154221	45	other	12:121154221	T	C	C	0.460684	ethylmalonate	585	-0.617788	0.0566277	1.04e-27	intron
rs56273049	12	121156041	45	other	12:121156041	A	T	T	0.460684	ethylmalonate	585	-0.617788	0.0566277	1.04e-27	intron
rs35360964	12	121156290	45	other	12:121156290	T	C	C	0.460684	ethylmalonate	585	-0.617788	0.0566277	1.04e-27	intron
rs56179458	12	121157535	45	other	12:121157535	G	A	A	0.460684	ethylmalonate	585	-0.617788	0.0566277	1.04e-27	intron
rs55730005	12	121157536	45	other	12:121157536	C	A	A	0.460684	ethylmalonate	585	-0.617788	0.0566277	1.04e-27	intron
rs3752531	12	121157851	45	other	12:121157851	A	G	G	0.460684	ethylmalonate	585	-0.617788	0.0566277	1.04e-27	3-prime-UTR
rs11126412	2	73887634	5	other	2:73887634	A	T	T	0.25	N-acetylcitrulline	574	0.729297	0.0670436	1.47e-27	intron
rs2005455	12	121128699	45	other	12:121128699	A	G	G	0.444444	ethylmalonate	585	-0.623622	0.057379	1.63e-27	intron
rs73079476	12	21343833	43	other	12:21343833	A	C	C	0.224109	glycochenodeoxycholate glucuronide (1)	589	0.767801	0.0707049	1.8e-27	intron
rs6735946	2	73790058	5	other	2:73790058	A	G	G	0.278746	N-acetylcitrulline	574	0.711824	0.0655716	1.87e-27	intron
rs17009149	2	73790368	5	other	2:73790368	T	C	C	0.278746	N-acetylcitrulline	574	0.711824	0.0655716	1.87e-27	intron
rs10198549	2	73794404	5	other	2:73794404	A	G	G	0.278746	N-acetylcitrulline	574	0.711824	0.0655716	1.87e-27	intron
rs9653557	2	73795962	5	other	2:73795962	A	C	C	0.278746	N-acetylcitrulline	574	0.711824	0.0655716	1.87e-27	intron
rs10181563	2	73796173	5	other	2:73796173	G	T	T	0.278746	N-acetylcitrulline	574	0.711824	0.0655716	1.87e-27	intron
rs10185080	2	73797507	5	other	2:73797507	C	A	A	0.278746	N-acetylcitrulline	574	0.711824	0.0655716	1.87e-27	intron
rs10197755	2	73797623	5	other	2:73797623	T	A	A	0.278746	N-acetylcitrulline	574	0.711824	0.0655716	1.87e-27	intron
rs17009159	2	73797762	5	other	2:73797762	A	T	T	0.278746	N-acetylcitrulline	574	0.711824	0.0655716	1.87e-27	intron
rs7583255	2	73797996	5	other	2:73797996	T	G	G	0.278746	N-acetylcitrulline	574	0.711824	0.0655716	1.87e-27	intron
rs7586463	2	73798476	5	other	2:73798476	T	C	C	0.278746	N-acetylcitrulline	574	0.711824	0.0655716	1.87e-27	intron
rs67981690	12	21343886	43	other	12:21343886	A	G	G	0.235993	glycochenodeoxycholate glucuronide (1)	589	0.747924	0.0689393	2.02e-27	intron
rs7602980	2	73711964	5	other	2:73711964	G	A	A	0.277003	N-acetylcitrulline	574	0.711675	0.0656529	2.23e-27	intron
rs13421462	2	73719875	5	other	2:73719875	A	C	C	0.277003	N-acetylcitrulline	574	0.711675	0.0656529	2.23e-27	intron
rs13398956	2	73720258	5	other	2:73720258	C	A	A	0.277003	N-acetylcitrulline	574	0.711675	0.0656529	2.23e-27	intron
rs56154726	2	73721767	5	other	2:73721767	C	T	T	0.277003	N-acetylcitrulline	574	0.711675	0.0656529	2.23e-27	intron
rs7572722	2	73724675	5	other	2:73724675	T	C	C	0.277003	N-acetylcitrulline	574	0.711675	0.0656529	2.23e-27	intron
rs13400985	2	73733071	5	other	2:73733071	A	G	G	0.277003	N-acetylcitrulline	574	0.711675	0.0656529	2.23e-27	intron
rs11693588	2	73733875	5	other	2:73733875	C	T	T	0.277003	N-acetylcitrulline	574	0.711675	0.0656529	2.23e-27	intron
rs148924788	2	73734130	5	other	2:73734130	A	T	T	0.277003	N-acetylcitrulline	574	0.711675	0.0656529	2.23e-27	intron
rs145733937	2	73734133	5	other	2:73734133	G	A	A	0.277003	N-acetylcitrulline	574	0.711675	0.0656529	2.23e-27	intron
rs9309473	2	73743982	5	other	2:73743982	A	G	G	0.277003	N-acetylcitrulline	574	0.711675	0.0656529	2.23e-27	intron
rs2421552	2	73758803	5	other	2:73758803	C	T	T	0.277003	N-acetylcitrulline	574	0.711675	0.0656529	2.23e-27	intron
rs6740766	2	73780913	5	other	2:73780913	A	G	G	0.277003	N-acetylcitrulline	574	0.711675	0.0656529	2.23e-27	intron
rs13431267	2	73782200	5	other	2:73782200	A	G	G	0.277003	N-acetylcitrulline	574	0.711675	0.0656529	2.23e-27	intron
rs10207220	2	73785046	5	other	2:73785046	G	C	C	0.277003	N-acetylcitrulline	574	0.711675	0.0656529	2.23e-27	intron
rs10169213	2	73787234	5	other	2:73787234	G	C	C	0.277003	N-acetylcitrulline	574	0.711675	0.0656529	2.23e-27	intron
rs6745368	2	73809974	5	other	2:73809974	C	T	T	0.277003	N-acetylcitrulline	574	0.71394	0.0658622	2.23e-27	intron
rs10173534	2	73813432	5	other	2:73813432	C	T	T	0.277003	N-acetylcitrulline	574	0.71394	0.0658622	2.23e-27	intron
rs998727	12	121149064	45	other	12:121149064	T	G	G	0.445299	ethylmalonate	585	-0.618587	0.0571343	2.57e-27	intron
rs2603192	4	69333810	15	other	4:69333810	T	C	C	0.461606	X - 11491	573	-0.629388	0.0581389	2.6e-27	intron
rs13410232	2	73871689	5	other	2:73871689	A	T	T	0.252613	N-acetylcitrulline	574	0.721637	0.0667294	2.94e-27	upstream-gene
rs28638136	2	73862575	5	other	2:73862575	T	C	C	0.299652	N-acetylcitrulline	574	0.708178	0.0655461	3.29e-27	intergenic
rs7594511	2	73681639	5	other	2:73681639	A	G	G	0.278746	N-acetylcitrulline	574	0.700312	0.0648814	3.69e-27	intron
rs150050145	2	73688384	5	other	2:73688384	A	G	G	0.278746	N-acetylcitrulline	574	0.700312	0.0648814	3.69e-27	intron
rs144788670	2	73691524	5	other	2:73691524	C	G	G	0.278746	N-acetylcitrulline	574	0.700312	0.0648814	3.69e-27	intron
rs62151652	2	73700131	5	other	2:73700131	A	C	C	0.276132	N-acetylcitrulline	574	0.707736	0.0655881	3.81e-27	intron
rs10199224	2	73761446	5	other	2:73761446	C	G	G	0.276132	N-acetylcitrulline	574	0.707736	0.0655881	3.81e-27	intron
rs10178678	2	73762236	5	other	2:73762236	A	G	G	0.276132	N-acetylcitrulline	574	0.707736	0.0655881	3.81e-27	intron
rs6704782	2	73766454	5	other	2:73766454	A	T	T	0.276132	N-acetylcitrulline	574	0.707736	0.0655881	3.81e-27	intron
rs146511151	2	73708333	5	other	2:73708333	T	G	G	0.276132	N-acetylcitrulline	574	0.711478	0.065948	3.9e-27	intron
rs1919903	4	69319692	15	other	4:69319692	A	G	G	0.457243	X - 11491	573	-0.64348	0.0596797	4.18e-27	intron
rs1406701	4	69321971	15	other	4:69321971	C	T	T	0.457243	X - 11491	573	-0.64348	0.0596797	4.18e-27	intron
rs11679809	2	73624844	5	other	2:73624844	C	T	T	0.277875	N-acetylcitrulline	574	0.700928	0.0650218	4.28e-27	intron
rs13383871	2	73631779	5	other	2:73631779	T	C	C	0.277875	N-acetylcitrulline	574	0.700928	0.0650218	4.28e-27	intron
rs10187416	2	73713741	5	other	2:73713741	T	G	G	0.305749	N-acetylcitrulline	574	0.691609	0.0641917	4.56e-27	intron
rs10207264	2	73714097	5	other	2:73714097	G	A	A	0.305749	N-acetylcitrulline	574	0.691609	0.0641917	4.56e-27	intron
rs3021338	12	121162989	45	other	12:121162989	A	G	G	0.459829	ethylmalonate	585	-0.611417	0.0567556	4.63e-27	upstream-gene
rs58310495	12	21357711	43	other	12:21357711	C	T	T	0.235144	glycochenodeoxycholate glucuronide (1)	589	0.75085	0.0697067	4.69e-27	intron
rs55695203	12	21357753	43	other	12:21357753	G	C	C	0.235144	glycochenodeoxycholate glucuronide (1)	589	0.75085	0.0697067	4.69e-27	intron
rs9807961	2	73694043	5	other	2:73694043	A	G	G	0.30662	N-acetylcitrulline	574	0.690557	0.0641952	5.48e-27	intron
rs7563785	2	73711775	5	other	2:73711775	T	C	C	0.263937	N-acetylcitrulline	574	0.725385	0.0674858	6.01e-27	intron
rs955909	4	69329705	15	other	4:69329705	C	G	G	0.463351	X - 11491	573	-0.627188	0.0583711	6.27e-27	intron
rs73947818	2	73852127	5	other	2:73852127	A	G	G	0.301394	N-acetylcitrulline	574	0.700773	0.0652409	6.51e-27	intergenic
rs2140195	2	73702344	5	other	2:73702344	A	G	G	0.304878	N-acetylcitrulline	574	0.686795	0.0640805	8.41e-27	intron
rs695948	12	121149596	45	other	12:121149596	A	G	G	0.429915	ethylmalonate	585	-0.625295	0.0583627	8.75e-27	intron
rs548093	12	121152294	45	other	12:121152294	C	T	T	0.429915	ethylmalonate	585	-0.625295	0.0583627	8.75e-27	intron
rs556001	12	121152967	45	other	12:121152967	A	G	G	0.429915	ethylmalonate	585	-0.625295	0.0583627	8.75e-27	intron
rs11674602	2	73723185	5	other	2:73723185	A	T	T	0.287456	N-acetylcitrulline	574	0.686348	0.0642246	1.18e-26	intron
rs6708766	2	73737204	5	other	2:73737204	A	T	T	0.287456	N-acetylcitrulline	574	0.686348	0.0642246	1.18e-26	intron
rs6755241	2	73641364	5	other	2:73641364	C	T	T	0.281359	N-acetylcitrulline	574	0.689524	0.0648011	1.93e-26	intron
rs7598396	2	73652628	5	other	2:73652628	A	G	G	0.281359	N-acetylcitrulline	574	0.686874	0.0646019	2.11e-26	intron
rs6753344	2	73653138	5	other	2:73653138	A	G	G	0.281359	N-acetylcitrulline	574	0.686874	0.0646019	2.11e-26	intron
rs7564890	2	73641853	5	other	2:73641853	T	C	C	0.28223	N-acetylcitrulline	574	0.683625	0.0643619	2.37e-26	intron
rs6705489	2	73648811	5	other	2:73648811	G	T	T	0.281359	N-acetylcitrulline	574	0.681435	0.0643565	3.37e-26	intron
rs6736118	2	73689126	5	other	2:73689126	A	G	G	0.304007	N-acetylcitrulline	574	0.68391	0.0646763	3.92e-26	intron
rs368437928	2	73689973	5	other	2:73689973	A	G	G	0.304007	N-acetylcitrulline	574	0.68391	0.0646763	3.92e-26	intron
rs61692394	2	73783772	5	other	2:73783772	G	T	T	0.280488	N-acetylcitrulline	574	0.696599	0.0659213	4.23e-26	intron
rs11884776	2	73746923	5	other	c2p73746923	C	T	T	0.276132	N-acetylcitrulline	574	0.699567	0.0662234	4.39e-26	synonymous
rs7584575	2	73666402	5	other	2:73666402	C	T	T	0.304878	N-acetylcitrulline	574	0.682768	0.0646763	4.73e-26	intron
rs6546844	2	73769974	5	other	2:73769974	A	G	G	0.310105	N-acetylcitrulline	574	0.673366	0.0638656	5.44e-26	intron
rs10190219	2	73658331	5	other	2:73658331	C	T	T	0.277875	N-acetylcitrulline	574	0.68903	0.0653564	5.49e-26	intron
rs7580825	2	73635148	5	other	2:73635148	G	A	A	0.286585	N-acetylcitrulline	574	0.680456	0.064546	5.52e-26	intron
rs112487184	12	121102696	45	other	12:121102696	G	A	A	0.32646	butyrylcarnitine	582	0.651777	0.0618799	6.09e-26	intron
rs4767935	12	121216531	45	other	12:121216531	T	C	C	0.464103	ethylmalonate	585	0.625684	0.0595472	7.99e-26	intron
rs10184268	2	73627044	5	other	2:73627044	C	T	T	0.310976	N-acetylcitrulline	574	0.680273	0.0647942	8.73e-26	intron
rs10883083	10	100145913	36	sentinel	10:100145913	A	G	G	0.436364	N-methylpipecolate	495	-0.663436	0.0632162	9.13e-26	intron
rs59667296	10	100146313	36	other	10:100146313	A	T	T	0.436364	N-methylpipecolate	495	-0.663436	0.0632162	9.13e-26	intron
rs4539242	10	100148058	36	other	10:100148058	T	C	C	0.436364	N-methylpipecolate	495	-0.663436	0.0632162	9.13e-26	intron
rs10786415	10	100151266	36	other	10:100151266	A	G	G	0.436364	N-methylpipecolate	495	-0.663436	0.0632162	9.13e-26	intron
rs942814	10	100151305	36	other	10:100151305	A	G	G	0.436364	N-methylpipecolate	495	-0.663436	0.0632162	9.13e-26	intron
rs6584191	10	100152055	36	other	10:100152055	C	G	G	0.436364	N-methylpipecolate	495	-0.663436	0.0632162	9.13e-26	intron
rs942813	10	100153608	36	other	10:100153608	A	C	C	0.436364	N-methylpipecolate	495	-0.663436	0.0632162	9.13e-26	intron
rs7072216	10	100156853	36	other	10:100156853	T	C	C	0.436364	N-methylpipecolate	495	-0.663436	0.0632162	9.13e-26	intron
rs2147896	10	100148176	36	other	c10p100148176	A	G	G	0.436364	N-methylpipecolate	495	-0.663436	0.0632162	9.13e-26	missense
rs10431385	12	121128882	45	other	12:121128882	T	C	C	0.423077	ethylmalonate	585	-0.615285	0.0586659	9.81e-26	intron
rs2239760	12	121163518	45	other	12:121163518	C	A	A	0.426496	ethylmalonate	585	-0.608649	0.0580879	1.09e-25	upstream-gene
rs78492200	2	73768232	5	other	2:73768232	T	G	G	0.301394	N-acetylcitrulline	574	0.67907	0.0648297	1.13e-25	intron
rs1406702	4	69321453	15	other	4:69321453	T	C	C	0.445026	X - 11491	573	-0.628557	0.0600423	1.2e-25	intron
rs2708674	4	69354095	15	other	4:69354095	A	G	G	0.403141	X - 11491	573	-0.671572	0.0641517	1.21e-25	intron
rs2948149	12	121162854	45	other	12:121162854	T	G	G	0.425641	ethylmalonate	585	-0.609342	0.0582424	1.29e-25	upstream-gene
rs7905265	10	100143193	36	other	10:100143193	C	G	G	0.438384	N-methylpipecolate	495	-0.664219	0.0635069	1.33e-25	downstream-gene
rs6726694	2	73847230	5	other	2:73847230	A	G	G	0.310105	N-acetylcitrulline	574	0.672891	0.0643445	1.35e-25	intergenic
rs34760583	2	73847901	5	other	2:73847901	T	G	G	0.310105	N-acetylcitrulline	574	0.672891	0.0643445	1.35e-25	intergenic
rs13391258	2	73848933	5	other	2:73848933	C	T	T	0.310105	N-acetylcitrulline	574	0.672891	0.0643445	1.35e-25	intergenic
rs6705977	2	73849170	5	other	2:73849170	C	G	G	0.310105	N-acetylcitrulline	574	0.672891	0.0643445	1.35e-25	intergenic
rs6546861	2	73849861	5	other	2:73849861	C	T	T	0.310105	N-acetylcitrulline	574	0.672891	0.0643445	1.35e-25	intergenic
rs6711001	2	73850820	5	other	2:73850820	C	G	G	0.310105	N-acetylcitrulline	574	0.672891	0.0643445	1.35e-25	intergenic
rs6546836	2	73677833	5	other	c2p73677833	A	G	G	0.302265	N-acetylcitrulline	574	0.676074	0.0647063	1.49e-25	synonymous
rs13142952	4	69354240	15	other	4:69354240	C	T	T	0.402269	X - 11491	573	-0.671815	0.0643261	1.56e-25	intron
rs3792631	4	69362088	15	other	4:69362088	A	C	C	0.454231	X - 19141	579	-0.605442	0.0579692	1.56e-25	intron
rs2278921	4	69362301	15	other	4:69362301	T	G	G	0.454231	X - 19141	579	-0.605442	0.0579692	1.56e-25	intron
rs2278919	4	69362690	15	other	4:69362690	A	G	G	0.454231	X - 19141	579	-0.605442	0.0579692	1.56e-25	3-prime-UTR
rs34436963	4	69363119	15	other	4:69363119	A	G	G	0.454231	X - 19141	579	-0.605442	0.0579692	1.56e-25	3-prime-UTR
rs4488133	10	100159136	36	other	10:100159136	A	T	T	0.435354	N-methylpipecolate	495	-0.657575	0.0630064	1.69e-25	intron
rs1589576	2	73738804	5	other	2:73738804	A	G	G	0.270906	N-acetylcitrulline	574	0.686446	0.0657743	1.69e-25	intron
rs10186501	2	73697844	5	other	2:73697844	C	T	T	0.312718	N-acetylcitrulline	574	0.666261	0.0638741	1.79e-25	intron
rs10189574	2	73698518	5	other	2:73698518	C	A	A	0.312718	N-acetylcitrulline	574	0.666261	0.0638741	1.79e-25	intron
rs2056486	2	73717567	5	other	c2p73717567	G	T	T	0.311847	N-acetylcitrulline	574	0.666884	0.0639914	1.98e-25	missense
rs10193972	2	73717656	5	other	c2p73717656	A	G	G	0.311847	N-acetylcitrulline	574	0.666884	0.0639914	1.98e-25	missense
rs11901272	2	73720444	5	other	2:73720444	A	G	G	0.311847	N-acetylcitrulline	574	0.666884	0.0639914	1.98e-25	intron
rs58603761	2	73726605	5	other	2:73726605	A	G	G	0.311847	N-acetylcitrulline	574	0.666884	0.0639914	1.98e-25	intron
rs7588169	2	73732096	5	other	2:73732096	G	C	C	0.311847	N-acetylcitrulline	574	0.666884	0.0639914	1.98e-25	intron
rs9753079	2	73733313	5	other	2:73733313	C	T	T	0.311847	N-acetylcitrulline	574	0.666884	0.0639914	1.98e-25	intron
rs10170849	2	73747932	5	other	2:73747932	G	A	A	0.311847	N-acetylcitrulline	574	0.666884	0.0639914	1.98e-25	intron
rs6719753	2	73749054	5	other	2:73749054	T	G	G	0.311847	N-acetylcitrulline	574	0.666884	0.0639914	1.98e-25	intron
rs7567585	2	73751966	5	other	2:73751966	G	A	A	0.311847	N-acetylcitrulline	574	0.666884	0.0639914	1.98e-25	intron
rs7566385	2	73756817	5	other	2:73756817	G	T	T	0.311847	N-acetylcitrulline	574	0.666884	0.0639914	1.98e-25	intron
rs3738848	2	73761881	5	other	2:73761881	G	A	A	0.311847	N-acetylcitrulline	574	0.666884	0.0639914	1.98e-25	intron
rs4500972	2	73767897	5	other	2:73767897	G	A	A	0.311847	N-acetylcitrulline	574	0.666884	0.0639914	1.98e-25	intron
rs141317530	2	73768746	5	other	2:73768746	G	A	A	0.311847	N-acetylcitrulline	574	0.666884	0.0639914	1.98e-25	intron
rs142228821	2	73770910	5	other	2:73770910	G	A	A	0.311847	N-acetylcitrulline	574	0.666884	0.0639914	1.98e-25	intron
rs10496193	2	73773503	5	other	2:73773503	G	A	A	0.311847	N-acetylcitrulline	574	0.666884	0.0639914	1.98e-25	intron
rs11686019	2	73783910	5	other	2:73783910	G	A	A	0.311847	N-acetylcitrulline	574	0.666884	0.0639914	1.98e-25	intron
rs7604682	2	73788026	5	other	2:73788026	G	A	A	0.311847	N-acetylcitrulline	574	0.666884	0.0639914	1.98e-25	intron
rs34109652	4	69354350	15	other	4:69354350	G	A	A	0.455095	X - 19141	579	-0.604394	0.0581002	2.41e-25	intron
rs36124964	4	69354362	15	other	4:69354362	T	C	C	0.455095	X - 19141	579	-0.604394	0.0581002	2.41e-25	intron
rs34248556	4	69354678	15	other	4:69354678	T	C	C	0.455095	X - 19141	579	-0.604394	0.0581002	2.41e-25	intron
rs34164133	4	69355334	15	other	4:69355334	C	T	T	0.455095	X - 19141	579	-0.604394	0.0581002	2.41e-25	intron
rs62317882	4	69355709	15	other	4:69355709	T	C	C	0.455095	X - 19141	579	-0.604394	0.0581002	2.41e-25	intron
rs62317884	4	69356386	15	other	4:69356386	C	A	A	0.455095	X - 19141	579	-0.604394	0.0581002	2.41e-25	intron
rs35088884	4	69357050	15	other	4:69357050	A	C	C	0.455095	X - 19141	579	-0.604394	0.0581002	2.41e-25	intron
rs959510	4	69357573	15	other	4:69357573	T	A	A	0.455095	X - 19141	579	-0.604394	0.0581002	2.41e-25	intron
rs4694429	4	69358041	15	other	4:69358041	A	G	G	0.455095	X - 19141	579	-0.604394	0.0581002	2.41e-25	intron
rs1377867	4	69358593	15	other	4:69358593	C	T	T	0.455095	X - 19141	579	-0.604394	0.0581002	2.41e-25	intron
rs34638591	4	69359223	15	other	4:69359223	T	C	C	0.455095	X - 19141	579	-0.604394	0.0581002	2.41e-25	intron
rs36103218	4	69359253	15	other	4:69359253	C	T	T	0.455095	X - 19141	579	-0.604394	0.0581002	2.41e-25	intron
rs34103191	4	69359280	15	other	4:69359280	A	G	G	0.455095	X - 19141	579	-0.604394	0.0581002	2.41e-25	intron
rs62317895	4	69359620	15	other	4:69359620	A	G	G	0.455095	X - 19141	579	-0.604394	0.0581002	2.41e-25	intron
rs34728672	4	69359821	15	other	4:69359821	G	A	A	0.455095	X - 19141	579	-0.604394	0.0581002	2.41e-25	intron
rs34594059	4	69360760	15	other	4:69360760	C	T	T	0.455095	X - 19141	579	-0.604394	0.0581002	2.41e-25	intron
rs3805207	4	69361118	15	other	4:69361118	C	T	T	0.455095	X - 19141	579	-0.604394	0.0581002	2.41e-25	intron
rs35307342	4	69361389	15	other	4:69361389	C	T	T	0.455095	X - 19141	579	-0.604394	0.0581002	2.41e-25	intron
rs35473170	4	69361441	15	other	4:69361441	G	A	A	0.455095	X - 19141	579	-0.604394	0.0581002	2.41e-25	intron
rs35777071	4	69361445	15	other	4:69361445	T	C	C	0.455095	X - 19141	579	-0.604394	0.0581002	2.41e-25	intron
rs76215734	12	121122474	45	other	12:121122474	A	G	G	0.332474	butyrylcarnitine	582	0.63891	0.0614443	2.53e-25	upstream-gene
rs7607014	2	73730174	5	other	2:73730174	A	G	G	0.283972	N-acetylcitrulline	574	0.680987	0.0655062	2.59e-25	intron
rs6711033	2	73746643	5	other	2:73746643	T	C	C	0.283972	N-acetylcitrulline	574	0.680987	0.0655062	2.59e-25	intron
rs13409668	2	73753187	5	other	2:73753187	C	T	T	0.283972	N-acetylcitrulline	574	0.680987	0.0655062	2.59e-25	intron
rs202146323	12	21364289	43	other	12:21364289	G	T	T	0.226655	glycochenodeoxycholate glucuronide (1)	589	0.754819	0.072624	2.65e-25	intron
rs6718843	2	73852505	5	other	2:73852505	C	A	A	0.310976	N-acetylcitrulline	574	0.668196	0.0643594	2.99e-25	intergenic
rs695949	12	121149736	45	other	12:121149736	A	G	G	0.396581	ethylmalonate	585	-0.619289	0.0597153	3.37e-25	intron
rs6546849	2	73831037	5	other	2:73831037	A	G	G	0.308362	N-acetylcitrulline	574	0.672173	0.0649229	4.04e-25	intron
rs6546850	2	73831147	5	other	2:73831147	A	T	T	0.308362	N-acetylcitrulline	574	0.672173	0.0649229	4.04e-25	intron
rs6546851	2	73833283	5	other	2:73833283	C	T	T	0.308362	N-acetylcitrulline	574	0.672173	0.0649229	4.04e-25	intron
rs6546852	2	73833431	5	other	2:73833431	G	A	A	0.308362	N-acetylcitrulline	574	0.672173	0.0649229	4.04e-25	intron
rs6546853	2	73833739	5	other	2:73833739	G	A	A	0.308362	N-acetylcitrulline	574	0.672173	0.0649229	4.04e-25	intron
rs6546856	2	73837751	5	other	2:73837751	T	C	C	0.308362	N-acetylcitrulline	574	0.672173	0.0649229	4.04e-25	downstream-gene
rs6546858	2	73838613	5	other	2:73838613	G	A	A	0.308362	N-acetylcitrulline	574	0.672173	0.0649229	4.04e-25	downstream-gene
rs6745480	2	73840055	5	other	2:73840055	G	A	A	0.308362	N-acetylcitrulline	574	0.672173	0.0649229	4.04e-25	downstream-gene
rs2421577	2	73840998	5	other	2:73840998	G	T	T	0.308362	N-acetylcitrulline	574	0.672173	0.0649229	4.04e-25	downstream-gene
rs6546859	2	73842055	5	other	2:73842055	C	A	A	0.308362	N-acetylcitrulline	574	0.672173	0.0649229	4.04e-25	intergenic
rs7566364	2	73842889	5	other	2:73842889	T	C	C	0.308362	N-acetylcitrulline	574	0.672173	0.0649229	4.04e-25	intergenic
rs6546860	2	73844249	5	other	2:73844249	G	A	A	0.308362	N-acetylcitrulline	574	0.672173	0.0649229	4.04e-25	intergenic
rs13427832	2	73844818	5	other	2:73844818	G	A	A	0.308362	N-acetylcitrulline	574	0.672173	0.0649229	4.04e-25	intergenic
rs10209517	2	73845392	5	other	2:73845392	C	G	G	0.308362	N-acetylcitrulline	574	0.672173	0.0649229	4.04e-25	intergenic
rs6723247	2	73846749	5	other	2:73846749	A	G	G	0.308362	N-acetylcitrulline	574	0.672173	0.0649229	4.04e-25	intergenic
rs6715819	2	73772309	5	other	2:73772309	T	G	G	0.283101	N-acetylcitrulline	574	0.676841	0.065428	4.42e-25	intron
rs7096654	10	100134036	36	other	10:100134036	C	T	T	0.428283	N-methylpipecolate	495	-0.657667	0.0635932	4.56e-25	intergenic
rs11189581	10	100137700	36	other	10:100137700	T	C	C	0.428283	N-methylpipecolate	495	-0.657667	0.0635932	4.56e-25	intergenic
rs10786414	10	100141027	36	other	10:100141027	T	C	C	0.428283	N-methylpipecolate	495	-0.657667	0.0635932	4.56e-25	downstream-gene
rs11899740	2	73631212	5	other	2:73631212	G	A	A	0.256969	N-acetylcitrulline	574	0.701249	0.0678222	4.67e-25	intron
rs6736866	2	73661986	5	other	2:73661986	C	G	G	0.260453	N-acetylcitrulline	574	0.681038	0.0658994	4.92e-25	intron
rs1881245	2	73649928	5	other	2:73649928	G	A	A	0.308362	N-acetylcitrulline	574	0.664097	0.0643097	5.34e-25	intron
rs6546847	2	73785358	5	other	2:73785358	A	G	G	0.312718	N-acetylcitrulline	574	0.660885	0.0640522	5.85e-25	intron
rs7580750	2	73788126	5	other	2:73788126	A	G	G	0.312718	N-acetylcitrulline	574	0.660885	0.0640522	5.85e-25	intron
rs11126403	2	73796923	5	other	2:73796923	A	G	G	0.312718	N-acetylcitrulline	574	0.660885	0.0640522	5.85e-25	intron
rs11126404	2	73796924	5	other	2:73796924	T	A	A	0.312718	N-acetylcitrulline	574	0.660885	0.0640522	5.85e-25	intron
rs10431384	12	121127347	45	other	12:121127347	A	G	G	0.440722	butyrylcarnitine	582	0.586082	0.0568368	6.24e-25	intron
rs10431386	12	121128926	45	other	12:121128926	C	T	T	0.440722	butyrylcarnitine	582	0.586082	0.0568368	6.24e-25	intron
rs7598419	2	73798223	5	other	2:73798223	A	G	G	0.260453	N-acetylcitrulline	574	0.684485	0.0663814	6.26e-25	intron
rs9749859	2	73811908	5	other	2:73811908	G	C	C	0.310105	N-acetylcitrulline	574	0.66325	0.0643262	6.3e-25	intron
rs10170786	2	73812988	5	other	2:73812988	C	T	T	0.310105	N-acetylcitrulline	574	0.66325	0.0643262	6.3e-25	intron
rs2421555	2	73816955	5	other	2:73816955	G	A	A	0.310105	N-acetylcitrulline	574	0.66325	0.0643262	6.3e-25	intron
rs11065200	12	121109832	45	other	12:121109832	T	C	C	0.391453	ethylmalonate	585	-0.6204	0.0601743	6.35e-25	downstream-gene
rs10849776	12	121110235	45	other	12:121110235	G	A	A	0.391453	ethylmalonate	585	-0.6204	0.0601743	6.35e-25	intergenic
rs73063122	12	21361213	43	other	12:21361213	A	C	C	0.228353	glycochenodeoxycholate glucuronide (1)	589	0.731546	0.0709976	6.77e-25	intron
rs12318075	12	21361587	43	other	12:21361587	T	G	G	0.228353	glycochenodeoxycholate glucuronide (1)	589	0.731546	0.0709976	6.77e-25	intron
rs1918863	2	73644481	5	other	2:73644481	A	G	G	0.309233	N-acetylcitrulline	574	0.658945	0.0640754	8.33e-25	intron
rs10883082	10	100126295	36	other	10:100126295	C	T	T	0.434343	N-methylpipecolate	495	-0.660173	0.0643176	1.02e-24	intergenic
rs11598867	10	100146084	36	other	10:100146084	G	A	A	0.422222	N-methylpipecolate	495	-0.645654	0.0629138	1.04e-24	intron
rs13392872	2	73713072	5	other	2:73713072	G	A	A	0.259582	N-acetylcitrulline	574	0.684626	0.0667154	1.05e-24	intron
rs10187192	2	73713500	5	other	2:73713500	T	C	C	0.259582	N-acetylcitrulline	574	0.684626	0.0667154	1.05e-24	intron
rs11689392	2	73622026	5	other	2:73622026	T	C	C	0.313589	N-acetylcitrulline	574	0.663159	0.0646566	1.11e-24	intron
rs6741067	2	73623882	5	other	2:73623882	T	C	C	0.313589	N-acetylcitrulline	574	0.663159	0.0646566	1.11e-24	intron
rs2901438	2	73665656	5	other	2:73665656	G	A	A	0.310976	N-acetylcitrulline	574	0.66243	0.0645947	1.12e-24	intron
rs7585004	2	73666645	5	other	2:73666645	G	C	C	0.310976	N-acetylcitrulline	574	0.66243	0.0645947	1.12e-24	intron
rs7585124	2	73666724	5	other	2:73666724	G	A	A	0.310976	N-acetylcitrulline	574	0.66243	0.0645947	1.12e-24	intron
rs7598946	2	73666729	5	other	2:73666729	T	C	C	0.310976	N-acetylcitrulline	574	0.66243	0.0645947	1.12e-24	intron
rs77289848	12	21360761	43	other	12:21360761	G	A	A	0.22326	glycochenodeoxycholate glucuronide (1)	589	0.726521	0.0709358	1.29e-24	intron
NA	2	73838762	5	other	2:73838762	G	C	C	0.30662	N-acetylcitrulline	574	0.670268	0.0654505	1.3e-24	downstream-gene
rs6546837	2	73677898	5	other	2:73677898	G	C	C	0.310976	N-acetylcitrulline	574	0.65839	0.0643578	1.45e-24	missense
rs60318946	12	21326728	43	other	12:21326728	A	G	G	0.191002	glycochenodeoxycholate glucuronide (1)	589	0.776736	0.0759726	1.55e-24	intron
rs6546838	2	73679280	5	other	c2p73679280	A	G	G	0.310105	N-acetylcitrulline	574	0.658969	0.0644766	1.61e-24	missense
rs13384952	2	73723959	5	other	2:73723959	A	G	G	0.258711	N-acetylcitrulline	574	0.685419	0.0670977	1.69e-24	intron
rs11693586	2	73733867	5	other	2:73733867	C	T	T	0.258711	N-acetylcitrulline	574	0.685419	0.0670977	1.69e-24	intron
rs13392691	2	73748980	5	other	2:73748980	G	A	A	0.258711	N-acetylcitrulline	574	0.685419	0.0670977	1.69e-24	intron
rs6724782	2	73679990	5	other	c2p73679990	T	A	A	0.311847	N-acetylcitrulline	574	0.657326	0.0643612	1.73e-24	missense
rs6546839	2	73680508	5	other	c2p73680508	G	C	C	0.311847	N-acetylcitrulline	574	0.657326	0.0643612	1.73e-24	missense
rs6546835	2	73664715	5	other	2:73664715	G	A	A	0.311847	N-acetylcitrulline	574	0.657326	0.0643612	1.73e-24	intron
rs10175180	2	73673123	5	other	2:73673123	C	T	T	0.311847	N-acetylcitrulline	574	0.657326	0.0643612	1.73e-24	intron
rs10496191	2	73673798	5	other	2:73673798	C	T	T	0.311847	N-acetylcitrulline	574	0.657326	0.0643612	1.73e-24	intron
rs6756987	2	73687077	5	other	2:73687077	G	T	T	0.311847	N-acetylcitrulline	574	0.657326	0.0643612	1.73e-24	intron
rs10469966	2	73752368	5	other	2:73752368	G	A	A	0.260453	N-acetylcitrulline	574	0.685996	0.0671695	1.74e-24	intron
rs34142813	2	73708783	5	other	2:73708783	G	A	A	0.221254	N-acetylcitrulline	574	0.732608	0.0719512	2.39e-24	intron
rs73949333	2	73907646	5	other	2:73907646	A	G	G	0.256098	N-acetylcitrulline	574	0.684068	0.0677667	5.85e-24	intron
rs62317909	4	69364862	15	other	4:69364862	C	A	A	0.442408	X - 11491	573	0.58912	0.0583905	6.16e-24	downstream-gene
rs62317910	4	69365591	15	other	4:69365591	C	T	T	0.442408	X - 11491	573	0.58912	0.0583905	6.16e-24	downstream-gene
rs62317911	4	69366011	15	other	4:69366011	G	A	A	0.442408	X - 11491	573	0.58912	0.0583905	6.16e-24	downstream-gene
rs62317912	4	69366170	15	other	4:69366170	C	T	T	0.442408	X - 11491	573	0.58912	0.0583905	6.16e-24	downstream-gene
rs35798601	4	69367312	15	other	4:69367312	G	A	A	0.442408	X - 11491	573	0.58912	0.0583905	6.16e-24	downstream-gene
rs35683735	4	69367364	15	other	4:69367364	T	A	A	0.442408	X - 11491	573	0.58912	0.0583905	6.16e-24	downstream-gene
rs62317916	4	69367393	15	other	4:69367393	T	G	G	0.442408	X - 11491	573	0.58912	0.0583905	6.16e-24	downstream-gene
rs35082910	4	69367432	15	other	4:69367432	T	C	C	0.442408	X - 11491	573	0.58912	0.0583905	6.16e-24	downstream-gene
rs34875004	4	69367533	15	other	4:69367533	A	G	G	0.442408	X - 11491	573	0.58912	0.0583905	6.16e-24	downstream-gene
rs62299467	4	69367877	15	other	4:69367877	T	C	C	0.442408	X - 11491	573	0.58912	0.0583905	6.16e-24	downstream-gene
rs35517288	4	69368265	15	other	4:69368265	C	T	T	0.442408	X - 11491	573	0.58912	0.0583905	6.16e-24	downstream-gene
rs62299469	4	69368317	15	other	4:69368317	C	T	T	0.442408	X - 11491	573	0.58912	0.0583905	6.16e-24	downstream-gene
rs4543210	4	69368469	15	other	4:69368469	G	T	T	0.442408	X - 11491	573	0.58912	0.0583905	6.16e-24	intergenic
rs62299470	4	69368776	15	other	4:69368776	C	T	T	0.442408	X - 11491	573	0.58912	0.0583905	6.16e-24	intergenic
rs142431615	4	69369000	15	other	4:69369000	T	A	A	0.442408	X - 11491	573	0.58912	0.0583905	6.16e-24	intergenic
rs62317919	4	69369442	15	other	4:69369442	A	G	G	0.442408	X - 11491	573	0.58912	0.0583905	6.16e-24	intergenic
rs4546319	4	69369611	15	other	4:69369611	G	A	A	0.442408	X - 11491	573	0.58912	0.0583905	6.16e-24	intergenic
rs4464628	4	69369891	15	other	4:69369891	C	T	T	0.442408	X - 11491	573	0.58912	0.0583905	6.16e-24	intergenic
rs57999791	4	69370407	15	other	4:69370407	G	T	T	0.442408	X - 11491	573	0.58912	0.0583905	6.16e-24	intergenic
rs11726019	4	69370642	15	other	4:69370642	G	A	A	0.442408	X - 11491	573	0.58912	0.0583905	6.16e-24	intergenic
rs11722236	4	69370707	15	other	4:69370707	A	G	G	0.442408	X - 11491	573	0.58912	0.0583905	6.16e-24	intergenic
rs11726027	4	69370713	15	other	4:69370713	G	A	A	0.442408	X - 11491	573	0.58912	0.0583905	6.16e-24	intergenic
rs11723082	4	69370755	15	other	4:69370755	A	G	G	0.442408	X - 11491	573	0.58912	0.0583905	6.16e-24	intergenic
rs11726831	4	69370871	15	other	4:69370871	G	A	A	0.442408	X - 11491	573	0.58912	0.0583905	6.16e-24	intergenic
rs11726834	4	69370903	15	other	4:69370903	G	C	C	0.442408	X - 11491	573	0.58912	0.0583905	6.16e-24	intergenic
rs11735363	4	69370904	15	other	4:69370904	C	A	A	0.442408	X - 11491	573	0.58912	0.0583905	6.16e-24	intergenic
rs11735400	4	69371024	15	other	4:69371024	C	T	T	0.442408	X - 11491	573	0.58912	0.0583905	6.16e-24	intergenic
rs149380078	4	69371046	15	other	4:69371046	T	C	C	0.442408	X - 11491	573	0.58912	0.0583905	6.16e-24	intergenic
rs144708168	4	69371054	15	other	4:69371054	C	T	T	0.442408	X - 11491	573	0.58912	0.0583905	6.16e-24	intergenic
rs148531523	4	69371055	15	other	4:69371055	A	G	G	0.442408	X - 11491	573	0.58912	0.0583905	6.16e-24	intergenic
rs113476533	4	69371104	15	other	4:69371104	C	G	G	0.442408	X - 11491	573	0.58912	0.0583905	6.16e-24	intergenic
rs28769681	4	69371230	15	other	4:69371230	T	C	C	0.442408	X - 11491	573	0.58912	0.0583905	6.16e-24	intergenic
rs28893278	4	69371256	15	other	4:69371256	T	C	C	0.442408	X - 11491	573	0.58912	0.0583905	6.16e-24	intergenic
rs28820893	4	69371302	15	other	4:69371302	A	T	T	0.442408	X - 11491	573	0.58912	0.0583905	6.16e-24	intergenic
rs28862079	4	69371370	15	other	4:69371370	G	A	A	0.442408	X - 11491	573	0.58912	0.0583905	6.16e-24	intergenic
rs28794577	4	69371559	15	other	4:69371559	G	A	A	0.442408	X - 11491	573	0.58912	0.0583905	6.16e-24	intergenic
rs28864819	4	69371592	15	other	4:69371592	A	G	G	0.442408	X - 11491	573	0.58912	0.0583905	6.16e-24	intergenic
rs35283635	4	69371900	15	other	4:69371900	C	T	T	0.442408	X - 11491	573	0.58912	0.0583905	6.16e-24	intergenic
rs35744988	4	69371915	15	other	4:69371915	G	C	C	0.442408	X - 11491	573	0.58912	0.0583905	6.16e-24	intergenic
rs62317937	4	69372670	15	other	4:69372670	C	A	A	0.442408	X - 11491	573	0.58912	0.0583905	6.16e-24	intergenic
rs62317939	4	69373588	15	other	4:69373588	T	C	C	0.442408	X - 11491	573	0.58912	0.0583905	6.16e-24	intergenic
rs190291196	12	121120357	45	other	12:121120357	C	A	A	0.35567	butyrylcarnitine	582	0.613471	0.0608228	6.36e-24	upstream-gene
rs34452388	4	69353852	15	other	4:69353852	G	A	A	0.439791	X - 11491	573	0.591793	0.0587029	6.69e-24	intron
rs62317883	4	69355841	15	other	4:69355841	C	T	T	0.438918	X - 11491	573	0.58918	0.0585392	7.91e-24	intron
rs35044049	4	69356798	15	other	4:69356798	C	T	T	0.438918	X - 11491	573	0.58918	0.0585392	7.91e-24	intron
rs35293564	4	69356931	15	other	4:69356931	G	A	A	0.438918	X - 11491	573	0.58918	0.0585392	7.91e-24	intron
rs955292	4	69357514	15	other	4:69357514	A	T	T	0.438918	X - 11491	573	0.58918	0.0585392	7.91e-24	intron
rs145450963	4	69361474	15	other	4:69361474	C	A	A	0.438918	X - 11491	573	0.58918	0.0585392	7.91e-24	intron
rs62317908	4	69364663	15	other	4:69364663	A	C	C	0.438918	X - 11491	573	0.58918	0.0585392	7.91e-24	downstream-gene
rs62299466	4	69366530	15	other	4:69366530	G	A	A	0.438918	X - 11491	573	0.58918	0.0585392	7.91e-24	downstream-gene
rs35057908	4	69372082	15	other	4:69372082	A	T	T	0.438918	X - 11491	573	0.58918	0.0585392	7.91e-24	intergenic
rs62317938	4	69372697	15	other	4:69372697	A	G	G	0.438918	X - 11491	573	0.58918	0.0585392	7.91e-24	intergenic
rs148896974	4	69372998	15	other	4:69372998	G	T	T	0.438918	X - 11491	573	0.58918	0.0585392	7.91e-24	intergenic
rs2278920	4	69362527	15	other	c4p69362527	G	C	C	0.438918	X - 11491	573	0.58918	0.0585392	7.91e-24	3-prime-UTR
rs1534471	2	73647508	5	other	2:73647508	G	A	A	0.312718	N-acetylcitrulline	574	0.647507	0.0643883	8.62e-24	intron
rs6740223	2	73653332	5	other	2:73653332	T	C	C	0.312718	N-acetylcitrulline	574	0.647507	0.0643883	8.62e-24	intron
rs6707722	2	73654363	5	other	2:73654363	G	A	A	0.312718	N-acetylcitrulline	574	0.647507	0.0643883	8.62e-24	intron
rs2421550	2	73658686	5	other	2:73658686	A	G	G	0.312718	N-acetylcitrulline	574	0.647507	0.0643883	8.62e-24	intron
rs3813227	2	73651967	5	other	c2p73651967	C	T	T	0.312718	N-acetylcitrulline	574	0.647507	0.0643883	8.62e-24	5-prime-UTR
rs3915	12	121176679	45	other	c12p121176679	C	T	T	0.352137	ethylmalonate	585	-0.601735	0.059862	9e-24	synonymous
rs708783	12	121173932	45	other	12:121173932	A	G	G	0.351282	ethylmalonate	585	-0.603076	0.0600095	9.22e-24	intron
rs11689588	2	73773691	5	other	2:73773691	A	G	G	0.255226	N-acetylcitrulline	574	0.671741	0.0668654	9.55e-24	intron
rs56672945	2	73622663	5	other	2:73622663	C	T	T	0.293554	N-acetylcitrulline	574	0.641575	0.0639694	1.13e-23	intron
rs60844734	2	73623205	5	other	2:73623205	T	A	A	0.293554	N-acetylcitrulline	574	0.641575	0.0639694	1.13e-23	intron
rs11899902	2	73631564	5	other	2:73631564	G	A	A	0.293554	N-acetylcitrulline	574	0.641575	0.0639694	1.13e-23	intron
rs13428235	2	73633430	5	other	2:73633430	G	A	A	0.293554	N-acetylcitrulline	574	0.641575	0.0639694	1.13e-23	intron
rs2603153	4	69365052	15	other	4:69365052	G	T	T	0.450262	X - 11491	573	0.582844	0.0582466	1.43e-23	downstream-gene
rs3100649	4	69370630	15	other	4:69370630	G	T	T	0.450262	X - 11491	573	0.582844	0.0582466	1.43e-23	intergenic
rs2708661	4	69372252	15	other	4:69372252	T	C	C	0.450262	X - 11491	573	0.582844	0.0582466	1.43e-23	intergenic
rs2603149	4	69373476	15	other	4:69373476	A	G	G	0.450262	X - 11491	573	0.582844	0.0582466	1.43e-23	intergenic
rs695952	12	121178644	45	other	12:121178644	G	A	A	0.353846	ethylmalonate	585	-0.598364	0.0598161	1.47e-23	downstream-gene
rs12317268	12	21352541	43	other	12:21352541	A	G	G	0.250424	glycochenodeoxycholate glucuronide (1)	589	0.676956	0.0678138	1.82e-23	intron
rs11065202	12	121112429	45	other	12:121112429	T	C	C	0.386325	ethylmalonate	585	-0.607804	0.0609743	2.1e-23	intergenic
rs73947808	2	73721250	5	other	2:73721250	A	C	C	0.244774	N-acetylcitrulline	574	0.681481	0.0684174	2.27e-23	intron
rs1403284	2	73726662	5	other	2:73726662	G	A	A	0.244774	N-acetylcitrulline	574	0.681481	0.0684174	2.27e-23	intron
rs376993855	2	73852019	5	other	2:73852019	A	G	G	0.299652	N-acetylcitrulline	574	0.652375	0.0655863	2.6e-23	intergenic
rs696340	12	121173653	45	other	12:121173653	A	T	T	0.394017	ethylmalonate	585	-0.576308	0.0580421	3.11e-23	intron
rs697854	12	121184931	45	other	12:121184931	A	G	G	0.347863	ethylmalonate	585	-0.594144	0.0598407	3.12e-23	intergenic
rs7576245	2	73829678	5	other	2:73829678	C	T	T	0.301394	N-acetylcitrulline	574	0.640448	0.0645553	3.38e-23	intron
rs1052162	2	73829372	5	other	c2p73829372	C	T	T	0.301394	N-acetylcitrulline	574	0.640448	0.0645553	3.38e-23	synonymous
rs57830821	12	121122676	45	other	12:121122676	C	T	T	0.351375	butyrylcarnitine	582	0.602802	0.0608958	4.21e-23	upstream-gene
rs10183818	2	73714556	5	other	2:73714556	A	G	G	0.255226	N-acetylcitrulline	574	0.66487	0.0672187	4.55e-23	intron
rs73079474	12	21340207	43	other	12:21340207	T	C	C	0.16129	glycochenodeoxycholate glucuronide (1)	589	0.796553	0.0805643	4.73e-23	intron
rs10197409	2	73806414	5	other	2:73806414	C	T	T	0.302265	N-acetylcitrulline	574	0.632236	0.0642517	7.57e-23	intron
rs11903916	2	73815328	5	other	2:73815328	G	A	A	0.302265	N-acetylcitrulline	574	0.632236	0.0642517	7.57e-23	intron
rs111267264	2	73907578	5	other	2:73907578	A	G	G	0.251742	N-acetylcitrulline	574	0.672868	0.0683912	7.68e-23	intron
rs1871395	12	21352315	43	other	12:21352315	A	G	G	0.254669	glycochenodeoxycholate glucuronide (1)	589	0.65818	0.0670695	9.86e-23	intron
rs555404	12	121175984	45	other	c12p121175984	T	C	C	0.388889	ethylmalonate	585	-0.565849	0.0576718	1e-22	missense
rs2686556	12	121095331	45	other	12:121095331	C	T	T	0.379725	butyrylcarnitine	582	0.60478	0.0616431	1.01e-22	intron
rs7312316	12	121173031	45	other	12:121173031	T	C	C	0.388034	ethylmalonate	585	-0.566839	0.057799	1.05e-22	intron
rs575437	12	121173431	45	other	12:121173431	T	C	C	0.388034	ethylmalonate	585	-0.566839	0.057799	1.05e-22	intron
rs3914	12	121174899	45	other	c12p121174899	T	C	C	0.388034	ethylmalonate	585	-0.566839	0.057799	1.05e-22	synonymous
rs2900478	12	21368797	43	other	12:21368797	T	A	A	0.231749	glycochenodeoxycholate glucuronide (1)	589	0.697375	0.071465	1.7e-22	intron
rs6755217	2	73641285	5	other	2:73641285	C	T	T	0.254355	N-acetylcitrulline	574	0.66797	0.0685116	1.85e-22	intron
rs2296438	10	100146895	36	other	10:100146895	T	C	C	0.39596	N-methylpipecolate	495	-0.614471	0.0632172	2.48e-22	intron
rs2182170	10	100147421	36	other	10:100147421	A	G	G	0.39596	N-methylpipecolate	495	-0.614471	0.0632172	2.48e-22	intron
rs2147897	10	100147813	36	other	10:100147813	G	T	T	0.39596	N-methylpipecolate	495	-0.614471	0.0632172	2.48e-22	intron
rs4345897	10	100147060	36	other	c10p100147060	A	G	G	0.39596	N-methylpipecolate	495	-0.614471	0.0632172	2.48e-22	synonymous
rs2603186	4	69340782	15	other	4:69340782	A	G	G	0.455497	X - 11491	573	-0.57197	0.0588736	2.6e-22	intron
rs2708699	4	69341037	15	other	4:69341037	T	C	C	0.455497	X - 11491	573	-0.57197	0.0588736	2.6e-22	intron
rs1454247	4	69341579	15	other	4:69341579	C	T	T	0.455497	X - 11491	573	-0.57197	0.0588736	2.6e-22	intron
rs2603187	4	69340500	15	other	c4p69340500	A	G	G	0.455497	X - 11491	573	-0.57197	0.0588736	2.6e-22	intron
rs983745	4	69342169	15	other	c4p69342169	G	C	C	0.455497	X - 11491	573	-0.57197	0.0588736	2.6e-22	intron
rs2140093	12	121123277	45	other	12:121123277	A	G	G	0.499145	ethylmalonate	585	0.564518	0.0581716	2.89e-22	upstream-gene
rs60673338	2	73838758	5	other	2:73838758	T	C	C	0.22561	N-acetylcitrulline	574	0.67475	0.0695334	2.9e-22	downstream-gene
rs145765524	4	69372878	15	other	4:69372878	A	G	G	0.427574	X - 11491	573	0.572023	0.0590193	3.26e-22	intergenic
rs113715693	12	121105987	45	other	12:121105987	C	T	T	0.342784	butyrylcarnitine	582	0.598315	0.0617409	3.3e-22	downstream-gene
rs7082192	10	100151844	36	other	10:100151844	T	C	C	0.394949	N-methylpipecolate	495	-0.610163	0.0630709	3.88e-22	intron
rs696339	12	121169436	45	other	12:121169436	A	T	T	0.32906	ethylmalonate	585	-0.592875	0.0613497	4.29e-22	intron
rs60858026	12	121107543	45	other	12:121107543	T	G	G	0.360825	butyrylcarnitine	582	0.59665	0.0617502	4.36e-22	downstream-gene
rs11065223	12	121155511	45	other	12:121155511	A	G	G	0.329915	ethylmalonate	585	-0.594604	0.0615675	4.56e-22	intron
rs696337	12	121159380	45	other	12:121159380	T	C	C	0.329915	ethylmalonate	585	-0.594604	0.0615675	4.56e-22	3-prime-UTR
rs658521	12	121162414	45	other	12:121162414	G	T	T	0.329915	ethylmalonate	585	-0.594604	0.0615675	4.56e-22	upstream-gene
rs1464515	12	121122661	45	other	12:121122661	C	A	A	0.500855	ethylmalonate	585	0.563785	0.0583939	4.69e-22	upstream-gene
rs1464516	12	121122766	45	other	12:121122766	A	G	G	0.500855	ethylmalonate	585	0.563785	0.0583939	4.69e-22	upstream-gene
rs34346357	12	121170257	45	other	12:121170257	T	C	C	0.486254	butyrylcarnitine	582	-0.540478	0.0560461	5.24e-22	intron
rs34491494	12	121170339	45	other	12:121170339	C	T	T	0.486254	butyrylcarnitine	582	-0.540478	0.0560461	5.24e-22	intron
rs1151874	12	121092555	45	other	12:121092555	T	C	C	0.292096	butyrylcarnitine	582	0.658326	0.0683493	5.87e-22	intron
rs2182168	10	100148353	36	other	10:100148353	C	G	G	0.391919	N-methylpipecolate	495	-0.606612	0.0632155	8.32e-22	intron
rs4149083	12	21380630	43	other	12:21380630	A	T	T	0.232598	glycochenodeoxycholate glucuronide (1)	589	0.684728	0.0713747	8.52e-22	intron
rs12824150	12	121220031	45	other	12:121220031	G	C	C	0.45641	ethylmalonate	585	0.581752	0.06065	8.64e-22	intron
rs112351333	12	121112969	45	other	12:121112969	C	T	T	0.368557	butyrylcarnitine	582	0.586362	0.0612142	9.81e-22	intergenic
rs2062507	12	121259051	45	other	12:121259051	C	T	T	0.457265	ethylmalonate	585	0.588094	0.0615036	1.16e-21	intron
rs2182169	10	100148004	36	other	10:100148004	T	C	C	0.392929	N-methylpipecolate	495	-0.601321	0.0630164	1.4e-21	intron
rs2147895	10	100148308	36	other	10:100148308	T	G	G	0.392929	N-methylpipecolate	495	-0.601321	0.0630164	1.4e-21	intron
rs11045899	12	21395835	43	other	12:21395835	A	T	T	0.243633	glycochenodeoxycholate glucuronide (1)	589	0.678633	0.071275	1.71e-21	downstream-gene
rs56145559	2	73623439	5	other	2:73623439	C	T	T	0.265679	N-acetylcitrulline	574	0.635096	0.0667168	1.74e-21	intron
rs7916469	10	100148653	36	other	10:100148653	T	C	C	0.391919	N-methylpipecolate	495	-0.597109	0.062872	2.16e-21	intron
rs755126	10	100148951	36	other	10:100148951	G	A	A	0.391919	N-methylpipecolate	495	-0.597109	0.062872	2.16e-21	intron
rs1079179	10	100149346	36	other	10:100149346	T	C	C	0.391919	N-methylpipecolate	495	-0.597109	0.062872	2.16e-21	intron
rs2274247	10	100150148	36	other	10:100150148	G	C	C	0.391919	N-methylpipecolate	495	-0.597109	0.062872	2.16e-21	intron
rs10883084	10	100151189	36	other	10:100151189	T	C	C	0.391919	N-methylpipecolate	495	-0.597109	0.062872	2.16e-21	intron
rs7097824	10	100151799	36	other	10:100151799	A	T	T	0.391919	N-methylpipecolate	495	-0.597109	0.062872	2.16e-21	intron
rs6584192	10	100152373	36	other	c10p100152373	T	G	G	0.391919	N-methylpipecolate	495	-0.597109	0.062872	2.16e-21	intron
rs73069021	12	21399955	43	other	12:21399955	G	A	A	0.235144	glycochenodeoxycholate glucuronide (1)	589	0.692865	0.0730928	2.56e-21	intergenic
rs6759452	2	73878352	5	other	2:73878352	C	T	T	0.218641	N-acetylcitrulline	574	0.666991	0.0707944	4.45e-21	intron
rs17847	12	121149475	45	other	12:121149475	A	G	G	0.32735	ethylmalonate	585	-0.578551	0.061501	5.1e-21	intron
rs7308648	12	121144144	45	other	12:121144144	C	G	G	0.349573	ethylmalonate	585	-0.561891	0.0597475	5.23e-21	upstream-gene
rs7975067	12	121099454	45	other	12:121099454	G	A	A	0.369231	ethylmalonate	585	-0.586322	0.0623555	5.31e-21	intron
rs7976497	12	121135467	45	other	12:121135467	T	C	C	0.332479	ethylmalonate	585	-0.575492	0.0612086	5.35e-21	3-prime-UTR
rs1151873	12	121093238	45	other	12:121093238	G	A	A	0.407216	butyrylcarnitine	582	0.595704	0.0633675	5.42e-21	5-prime-UTR
rs1151872	12	121093301	45	other	12:121093301	A	G	G	0.407216	butyrylcarnitine	582	0.595704	0.0633675	5.42e-21	5-prime-UTR
rs693388	12	121093419	45	other	12:121093419	A	G	G	0.407216	butyrylcarnitine	582	0.595704	0.0633675	5.42e-21	5-prime-UTR
rs12311479	12	121114976	45	other	12:121114976	C	T	T	0.371993	butyrylcarnitine	582	0.574302	0.0612333	6.67e-21	intergenic
rs3829290	12	121126438	45	other	12:121126438	T	C	C	0.334188	ethylmalonate	585	-0.574766	0.0612862	6.7e-21	intron
rs1814851	12	121128633	45	other	12:121128633	C	G	G	0.334188	ethylmalonate	585	-0.574766	0.0612862	6.7e-21	intron
rs11189591	10	100155296	36	other	10:100155296	T	G	G	0.386869	N-methylpipecolate	495	-0.589322	0.0628643	6.95e-21	intron
rs37370	5	35039486	18	sentinel	c5p35039486	C	T	T	0.109966	3-aminoisobutyrate	582	0.80993	0.086588	8.45e-21	missense
rs43160	5	35040154	18	other	5:35040154	G	A	A	0.109966	3-aminoisobutyrate	582	0.80993	0.086588	8.45e-21	intron
rs37371	5	35040230	18	other	5:35040230	A	G	G	0.109966	3-aminoisobutyrate	582	0.80993	0.086588	8.45e-21	intron
rs28305	5	35044298	18	other	5:35044298	C	G	G	0.109966	3-aminoisobutyrate	582	0.80993	0.086588	8.45e-21	intron
rs37376	5	35044716	18	other	5:35044716	G	C	C	0.109966	3-aminoisobutyrate	582	0.80993	0.086588	8.45e-21	intron
rs11519272	12	21362392	43	other	12:21362392	C	A	A	0.190153	glycochenodeoxycholate glucuronide (1)	589	0.750997	0.0803249	8.81e-21	intron
rs569499	12	121094110	45	other	12:121094110	T	C	C	0.476068	ethylmalonate	585	0.575158	0.0616495	1.06e-20	intron
rs568489	12	121094241	45	other	12:121094241	G	C	C	0.476068	ethylmalonate	585	0.575158	0.0616495	1.06e-20	intron
rs6490300	12	121105555	45	other	12:121105555	G	T	T	0.335897	ethylmalonate	585	-0.575558	0.0617592	1.17e-20	downstream-gene
rs6584194	10	100160399	36	other	10:100160399	C	T	T	0.512121	N-methylpipecolate	495	0.577396	0.0619622	1.18e-20	intron
rs56014217	2	73623929	5	other	2:73623929	C	T	T	0.243902	N-acetylcitrulline	574	0.642773	0.0690167	1.24e-20	intron
rs10883085	10	100155613	36	other	10:100155613	A	T	T	0.372727	N-methylpipecolate	495	-0.595327	0.0639758	1.33e-20	intron
rs4551689	10	100157593	36	other	10:100157593	T	C	C	0.372727	N-methylpipecolate	495	-0.595327	0.0639758	1.33e-20	intron
rs77962988	2	73886090	5	other	2:73886090	T	C	C	0.216899	N-acetylcitrulline	574	0.65745	0.0707982	1.6e-20	intron
rs113681054	12	21402979	43	other	12:21402979	T	C	C	0.241087	glycochenodeoxycholate glucuronide (1)	589	0.670521	0.0724426	2.12e-20	intergenic
rs11689164	2	73873906	5	other	2:73873906	A	G	G	0.210801	N-acetylcitrulline	574	0.66476	0.0720266	2.72e-20	intron
rs969114	4	69338311	15	other	4:69338311	A	G	G	0.443281	X - 11491	573	-0.54038	0.0585531	2.73e-20	intron
rs976058	4	69341487	15	other	4:69341487	T	C	C	0.443281	X - 11491	573	-0.54038	0.0585531	2.73e-20	intron
rs58258204	12	21368015	43	other	12:21368015	C	T	T	0.250424	glycochenodeoxycholate glucuronide (1)	589	0.656169	0.0711133	2.78e-20	intron
rs4363657	12	21368722	43	other	12:21368722	T	C	C	0.250424	glycochenodeoxycholate glucuronide (1)	589	0.656169	0.0711133	2.78e-20	intron
rs181856093	9	131695018	34	sentinel	9:131695018	A	G	G	0.442808	X - 22145	577	0.530877	0.0576475	3.29e-20	intron
rs10774566	12	121101152	45	other	12:121101152	A	G	G	0.34188	ethylmalonate	585	-0.569564	0.0618964	3.52e-20	intron
rs7964786	12	121132100	45	other	12:121132100	C	T	T	0.463058	butyrylcarnitine	582	-0.52291	0.0568376	3.58e-20	intron
rs2393749	12	121131891	45	other	c12p121131891	C	T	T	0.463058	butyrylcarnitine	582	-0.52291	0.0568376	3.58e-20	intron-near-splice
rs7582051	2	73866108	5	other	2:73866108	G	A	A	0.20993	N-acetylcitrulline	574	0.667011	0.0725312	3.71e-20	downstream-gene
rs4149080	12	21377559	43	other	12:21377559	G	C	C	0.249576	glycochenodeoxycholate glucuronide (1)	589	0.649973	0.0708235	4.42e-20	intron
rs4149081	12	21378021	43	other	12:21378021	G	A	A	0.249576	glycochenodeoxycholate glucuronide (1)	589	0.649973	0.0708235	4.42e-20	intron
rs58487503	12	21379980	43	other	12:21379980	G	A	A	0.249576	glycochenodeoxycholate glucuronide (1)	589	0.649973	0.0708235	4.42e-20	intron
rs12369359	12	21381191	43	other	12:21381191	T	G	G	0.249576	glycochenodeoxycholate glucuronide (1)	589	0.649973	0.0708235	4.42e-20	intron
rs11045879	12	21382619	43	other	12:21382619	T	C	C	0.249576	glycochenodeoxycholate glucuronide (1)	589	0.649973	0.0708235	4.42e-20	intron
rs11045883	12	21383516	43	other	12:21383516	G	A	A	0.249576	glycochenodeoxycholate glucuronide (1)	589	0.649973	0.0708235	4.42e-20	intron
NA	9	131695030	34	other	9:131695030	C	T	T	0.441075	X - 22145	577	0.533672	0.0583046	5.53e-20	intron
NA	9	131695021	34	other	9:131695021	C	T	T	0.444541	X - 22145	577	0.529045	0.057803	5.56e-20	intron
NA	9	131695025	34	other	9:131695025	T	C	C	0.444541	X - 22145	577	0.529045	0.057803	5.56e-20	intron
NA	9	131695026	34	other	9:131695026	G	T	T	0.444541	X - 22145	577	0.529045	0.057803	5.56e-20	intron
NA	9	131695031	34	other	9:131695031	A	G	G	0.444541	X - 22145	577	0.529045	0.057803	5.56e-20	intron
rs10125724	9	131695596	34	other	9:131695596	T	A	A	0.444541	X - 22145	577	0.529045	0.057803	5.56e-20	intron
rs7849649	9	131696704	34	other	9:131696704	C	A	A	0.444541	X - 22145	577	0.529045	0.057803	5.56e-20	intron
rs12005404	9	131697626	34	other	9:131697626	G	A	A	0.444541	X - 22145	577	0.529045	0.057803	5.56e-20	intron
rs73067080	12	21388829	43	other	12:21388829	T	C	C	0.247878	glycochenodeoxycholate glucuronide (1)	589	0.648845	0.0709986	6.31e-20	intron
rs12369881	12	21391352	43	other	12:21391352	G	A	A	0.247878	glycochenodeoxycholate glucuronide (1)	589	0.648845	0.0709986	6.31e-20	intron
rs12366582	12	21391608	43	other	12:21391608	A	G	G	0.247878	glycochenodeoxycholate glucuronide (1)	589	0.648845	0.0709986	6.31e-20	intron
rs2567600	2	73981598	5	other	2:73981598	G	A	A	0.215157	N-acetylcitrulline	574	0.652442	0.0714328	6.62e-20	intergenic
rs2567601	2	73985167	5	other	2:73985167	T	G	G	0.215157	N-acetylcitrulline	574	0.652442	0.0714328	6.62e-20	downstream-gene
rs2567602	2	73985536	5	other	2:73985536	A	G	G	0.215157	N-acetylcitrulline	574	0.652442	0.0714328	6.62e-20	downstream-gene
rs2567603	2	73986125	5	other	2:73986125	G	C	C	0.215157	N-acetylcitrulline	574	0.652442	0.0714328	6.62e-20	downstream-gene
rs73069028	12	21402439	43	other	12:21402439	G	A	A	0.24618	glycochenodeoxycholate glucuronide (1)	589	0.654348	0.071671	6.86e-20	intergenic
rs59205959	12	21400966	43	other	12:21400966	G	A	A	0.244482	glycochenodeoxycholate glucuronide (1)	589	0.658498	0.072128	6.88e-20	intergenic
rs73069032	12	21403491	43	other	12:21403491	G	A	A	0.240238	glycochenodeoxycholate glucuronide (1)	589	0.664932	0.0728423	6.95e-20	intergenic
rs496212	12	121094555	45	other	12:121094555	A	G	G	0.488034	ethylmalonate	585	0.561383	0.0615173	7.13e-20	intron
rs495265	12	121094661	45	other	12:121094661	G	A	A	0.488034	ethylmalonate	585	0.561383	0.0615173	7.13e-20	intron
rs2686555	12	121095172	45	other	12:121095172	A	G	G	0.488034	ethylmalonate	585	0.561383	0.0615173	7.13e-20	intron
rs2673617	12	121095566	45	other	12:121095566	T	C	C	0.493162	ethylmalonate	585	0.554172	0.060806	7.96e-20	intron
rs62151564	2	73615449	5	other	2:73615449	A	G	G	0.226481	N-acetylcitrulline	574	0.643979	0.0706917	8.26e-20	intron
rs11885217	2	73553208	5	other	2:73553208	A	G	G	0.310976	N-acetylcitrulline	574	0.608365	0.0668274	8.75e-20	intergenic
rs6546821	2	73558881	5	other	2:73558881	G	A	A	0.310976	N-acetylcitrulline	574	0.608365	0.0668274	8.75e-20	intergenic
rs7604588	2	73571417	5	other	2:73571417	G	A	A	0.317073	N-acetylcitrulline	574	0.596871	0.0655907	9.04e-20	intergenic
rs11045886	12	21386493	43	other	12:21386493	A	C	C	0.247029	glycochenodeoxycholate glucuronide (1)	589	0.640503	0.0705034	1.04e-19	intron
rs7896828	10	100170507	36	other	10:100170507	A	T	T	0.468687	N-methylpipecolate	495	-0.562709	0.0619825	1.1e-19	intron
rs7909131	10	100171471	36	other	10:100171471	A	G	G	0.464646	N-methylpipecolate	495	-0.566668	0.0624351	1.13e-19	intron
rs34734847	12	121154221	45	other	12:121154221	T	C	C	0.456186	butyrylcarnitine	582	-0.518099	0.057091	1.14e-19	intron
rs56273049	12	121156041	45	other	12:121156041	A	T	T	0.456186	butyrylcarnitine	582	-0.518099	0.057091	1.14e-19	intron
rs35360964	12	121156290	45	other	12:121156290	T	C	C	0.456186	butyrylcarnitine	582	-0.518099	0.057091	1.14e-19	intron
rs56179458	12	121157535	45	other	12:121157535	G	A	A	0.456186	butyrylcarnitine	582	-0.518099	0.057091	1.14e-19	intron
rs55730005	12	121157536	45	other	12:121157536	C	A	A	0.456186	butyrylcarnitine	582	-0.518099	0.057091	1.14e-19	intron
rs3752531	12	121157851	45	other	12:121157851	A	G	G	0.456186	butyrylcarnitine	582	-0.518099	0.057091	1.14e-19	3-prime-UTR
rs10988158	9	131699159	34	other	9:131699159	T	C	C	0.444541	X - 22145	577	0.522363	0.0576026	1.21e-19	intron
rs2146293	9	131755165	34	other	9:131755165	G	C	C	0.434142	X - 22145	577	0.532045	0.0587222	1.3e-19	intron
rs73069037	12	21404866	43	other	12:21404866	A	C	C	0.240238	glycochenodeoxycholate glucuronide (1)	589	0.659754	0.0728272	1.31e-19	intergenic
rs7573275	2	73552542	5	other	2:73552542	G	A	A	0.308362	N-acetylcitrulline	574	0.606743	0.0669702	1.31e-19	intergenic
rs7856046	9	131686323	34	other	9:131686323	C	G	G	0.44714	X - 22145	577	0.523539	0.0578383	1.41e-19	intron
rs7048932	9	131687338	34	other	9:131687338	T	C	C	0.44714	X - 22145	577	0.523539	0.0578383	1.41e-19	intron
rs12553820	9	131688428	34	other	9:131688428	C	T	T	0.44714	X - 22145	577	0.523539	0.0578383	1.41e-19	intron
rs2417134	9	131689700	34	other	9:131689700	T	G	G	0.44714	X - 22145	577	0.523539	0.0578383	1.41e-19	intron
rs2008526	9	131689703	34	other	9:131689703	G	A	A	0.44714	X - 22145	577	0.523539	0.0578383	1.41e-19	intron
rs28373373	9	131692851	34	other	9:131692851	A	C	C	0.44714	X - 22145	577	0.523539	0.0578383	1.41e-19	intron
rs72758890	9	131693414	34	other	9:131693414	T	G	G	0.44714	X - 22145	577	0.523539	0.0578383	1.41e-19	intron
rs12350820	9	131694203	34	other	9:131694203	T	A	A	0.44714	X - 22145	577	0.523539	0.0578383	1.41e-19	intron
rs751340	9	131689361	34	other	c9p131689361	G	A	A	0.44714	X - 22145	577	0.523539	0.0578383	1.41e-19	synonymous
rs7585119	2	73724679	5	other	2:73724679	A	T	T	0.409408	N-acetylcitrulline	574	0.518178	0.0572896	1.5e-19	intron
rs7562047	2	73725168	5	other	2:73725168	G	T	T	0.409408	N-acetylcitrulline	574	0.518178	0.0572896	1.5e-19	intron
rs62151562	2	73603540	5	other	2:73603540	T	G	G	0.212544	N-acetylcitrulline	574	0.66201	0.0732615	1.62e-19	intergenic
rs10496192	2	73679866	5	other	c2p73679866	T	C	C	0.228223	N-acetylcitrulline	574	0.630931	0.0698516	1.68e-19	missense
rs79370894	2	73683515	5	other	2:73683515	C	A	A	0.228223	N-acetylcitrulline	574	0.630931	0.0698516	1.68e-19	intron
rs62149782	2	73819028	5	other	2:73819028	G	C	C	0.222997	N-acetylcitrulline	574	0.63776	0.0706436	1.75e-19	intron
rs73069030	12	21402569	43	other	12:21402569	A	G	G	0.243633	glycochenodeoxycholate glucuronide (1)	589	0.653486	0.0723935	1.77e-19	intergenic
rs2603192	4	69333810	15	other	4:69333810	T	C	C	0.468048	X - 19141	579	-0.513118	0.0568516	1.79e-19	intron
rs7969341	12	21385604	43	other	12:21385604	A	G	G	0.256367	glycochenodeoxycholate glucuronide (1)	589	0.633711	0.0702206	1.8e-19	intron
rs11693531	2	73608614	5	other	2:73608614	C	G	G	0.300523	N-acetylcitrulline	574	0.587424	0.0651117	1.85e-19	upstream-gene
rs62149804	2	73837006	5	other	2:73837006	T	A	A	0.223868	N-acetylcitrulline	574	0.636328	0.0705646	1.92e-19	3-prime-UTR
rs79234109	2	73848354	5	other	2:73848354	G	A	A	0.223868	N-acetylcitrulline	574	0.636328	0.0705646	1.92e-19	intergenic
rs942810	10	100167860	36	other	10:100167860	G	C	C	0.469697	N-methylpipecolate	495	-0.558109	0.0618959	1.94e-19	intron
rs28561848	9	131763438	34	other	9:131763438	G	A	A	0.441075	X - 22145	577	0.530391	0.0589349	2.27e-19	intron
rs1919903	4	69319692	15	other	4:69319692	A	G	G	0.462867	X - 19141	579	-0.525398	0.0583954	2.31e-19	intron
rs1406701	4	69321971	15	other	4:69321971	C	T	T	0.462867	X - 19141	579	-0.525398	0.0583954	2.31e-19	intron
rs57294583	9	131684836	34	other	9:131684836	A	G	G	0.448873	X - 22145	577	0.517843	0.057596	2.45e-19	intron
rs55758160	9	131685015	34	other	9:131685015	A	G	G	0.448873	X - 22145	577	0.517843	0.057596	2.45e-19	intron
rs11045885	12	21386018	43	other	12:21386018	A	G	G	0.257216	glycochenodeoxycholate glucuronide (1)	589	0.630854	0.0701955	2.54e-19	intron
rs6705203	2	73574600	5	other	2:73574600	T	C	C	0.315331	N-acetylcitrulline	574	0.589816	0.0656336	2.55e-19	intergenic
rs7897357	10	100163597	36	other	10:100163597	C	T	T	0.471717	N-methylpipecolate	495	-0.555675	0.0618677	2.67e-19	intron
rs3830020	10	100176615	36	other	10:100176615	G	C	C	0.463636	N-methylpipecolate	495	-0.560501	0.0624287	2.75e-19	3-prime-UTR
rs6716776	2	73587713	5	other	2:73587713	T	C	C	0.312718	N-acetylcitrulline	574	0.589994	0.065819	3.13e-19	intergenic
rs7850015	9	131777602	34	other	9:131777602	C	T	T	0.436742	X - 22145	577	0.526439	0.058746	3.21e-19	intron
rs10175529	2	73606093	5	other	2:73606093	A	G	G	0.330139	N-acetylcitrulline	574	0.559078	0.0624026	3.27e-19	intergenic
rs1406702	4	69321453	15	other	4:69321453	T	C	C	0.450777	X - 19141	579	-0.524404	0.0585676	3.43e-19	intron
rs56131703	2	73847260	5	other	2:73847260	C	T	T	0.222997	N-acetylcitrulline	574	0.634061	0.0708797	3.7e-19	intergenic
rs2138249	12	121124142	45	other	12:121124142	A	C	C	0.452749	butyrylcarnitine	582	-0.515704	0.0576742	3.83e-19	upstream-gene
rs11686541	2	73704475	5	other	2:73704475	C	G	G	0.226481	N-acetylcitrulline	574	0.62404	0.0698074	3.91e-19	intron
rs11680965	2	73725916	5	other	2:73725916	G	T	T	0.226481	N-acetylcitrulline	574	0.62404	0.0698074	3.91e-19	intron
rs112006497	2	73730530	5	other	2:73730530	C	T	T	0.226481	N-acetylcitrulline	574	0.62404	0.0698074	3.91e-19	intron
rs62153182	2	73748845	5	other	2:73748845	C	G	G	0.226481	N-acetylcitrulline	574	0.62404	0.0698074	3.91e-19	intron
rs11679594	2	73779507	5	other	2:73779507	G	A	A	0.226481	N-acetylcitrulline	574	0.62404	0.0698074	3.91e-19	intron
rs955909	4	69329705	15	other	4:69329705	C	G	G	0.469775	X - 19141	579	-0.509695	0.057088	4.33e-19	intron
rs3866886	9	131758519	34	other	9:131758519	T	C	C	0.443674	X - 22145	577	0.522616	0.0585447	4.39e-19	intron
rs55868600	9	131686624	34	other	9:131686624	G	A	A	0.444541	X - 22145	577	0.513616	0.0576026	4.81e-19	intron
rs151003386	2	73622184	5	other	2:73622184	A	G	G	0.221254	N-acetylcitrulline	574	0.632087	0.0709099	4.92e-19	intron
rs1061123	10	100176997	36	other	10:100176997	A	G	G	0.459596	N-methylpipecolate	495	-0.555989	0.0623843	5e-19	3-prime-UTR
rs1061115	10	100177049	36	other	10:100177049	G	A	A	0.459596	N-methylpipecolate	495	-0.555989	0.0623843	5e-19	3-prime-UTR
rs10196402	2	73572081	5	other	2:73572081	A	C	C	0.324042	N-acetylcitrulline	574	0.575404	0.0645639	5e-19	intergenic
rs37379	5	35045826	18	other	5:35045826	A	G	G	0.115979	3-aminoisobutyrate	582	0.756265	0.0849204	5.31e-19	intron
rs3021338	12	121162989	45	other	12:121162989	A	G	G	0.455326	butyrylcarnitine	582	-0.509436	0.0572079	5.34e-19	upstream-gene
rs56341881	9	131779949	34	other	9:131779949	G	A	A	0.435875	X - 22145	577	0.524117	0.0588791	5.51e-19	intron
rs55688775	12	121121879	45	other	12:121121879	A	T	T	0.412371	butyrylcarnitine	582	-0.544172	0.0611552	5.67e-19	upstream-gene
rs10819457	9	131776041	34	other	9:131776041	T	C	C	0.485269	X - 22145	577	0.511035	0.0574439	5.78e-19	intron
rs78941213	2	73885137	5	other	2:73885137	C	T	T	0.207317	N-acetylcitrulline	574	0.643038	0.0723434	6.18e-19	intron
rs149811264	2	73895763	5	other	2:73895763	C	A	A	0.207317	N-acetylcitrulline	574	0.643038	0.0723434	6.18e-19	intron
rs11519067	12	21412403	43	other	12:21412403	A	T	T	0.239389	glycochenodeoxycholate glucuronide (1)	589	0.647104	0.0728054	6.21e-19	intergenic
rs11519068	12	21412443	43	other	12:21412443	T	C	C	0.239389	glycochenodeoxycholate glucuronide (1)	589	0.647104	0.0728054	6.21e-19	intergenic
rs4149056	12	21331549	43	other	c12p21331549	T	C	C	0.228205	hexadecanedioate	585	0.602219	0.0677799	6.4e-19	missense
rs10786418	10	100157368	36	other	10:100157368	C	T	T	0.341414	N-methylpipecolate	495	-0.579859	0.0652926	6.63e-19	intron
rs7097625	10	100158922	36	other	10:100158922	A	T	T	0.351515	N-methylpipecolate	495	-0.572977	0.0645904	7.25e-19	intron
rs6546826	2	73599808	5	other	2:73599808	C	T	T	0.331882	N-acetylcitrulline	574	0.552583	0.0623068	7.4e-19	intergenic
rs7586361	2	73601606	5	other	2:73601606	G	A	A	0.331882	N-acetylcitrulline	574	0.552583	0.0623068	7.4e-19	intergenic
rs6740173	2	73602266	5	other	2:73602266	C	G	G	0.331882	N-acetylcitrulline	574	0.552583	0.0623068	7.4e-19	intergenic
rs12686860	9	131699847	34	other	9:131699847	G	A	A	0.442808	X - 22145	577	0.512461	0.0578484	8.1e-19	intron
rs10113912	9	131700209	34	other	9:131700209	C	T	T	0.442808	X - 22145	577	0.512461	0.0578484	8.1e-19	intron
rs72758892	9	131700686	34	other	9:131700686	G	T	T	0.442808	X - 22145	577	0.512461	0.0578484	8.1e-19	intron
rs72758894	9	131700708	34	other	9:131700708	G	T	T	0.442808	X - 22145	577	0.512461	0.0578484	8.1e-19	intron
rs11675958	2	73912650	5	other	2:73912650	C	T	T	0.206446	N-acetylcitrulline	574	0.640396	0.0723423	8.57e-19	non-coding-exon
rs4852951	2	73869796	5	other	2:73869796	C	G	G	0.412892	N-acetylcitrulline	574	0.50127	0.0566819	9.27e-19	upstream-gene
rs4852954	2	73870010	5	other	2:73870010	C	T	T	0.412892	N-acetylcitrulline	574	0.50127	0.0566819	9.27e-19	upstream-gene
rs12991161	2	73871371	5	other	2:73871371	G	A	A	0.412892	N-acetylcitrulline	574	0.50127	0.0566819	9.27e-19	upstream-gene
rs34874205	2	73875458	5	other	2:73875458	G	A	A	0.412892	N-acetylcitrulline	574	0.50127	0.0566819	9.27e-19	intron
rs6755948	2	73877621	5	other	2:73877621	G	A	A	0.412892	N-acetylcitrulline	574	0.50127	0.0566819	9.27e-19	intron
rs11126412	2	73887634	5	other	2:73887634	A	T	T	0.242268	N-acetylarginine	582	0.571981	0.0647225	9.79e-19	intron
rs10739740	9	131765987	34	other	9:131765987	T	C	C	0.485269	X - 22145	577	0.511152	0.0578435	9.85e-19	intron
rs2287363	9	131767668	34	other	c9p131767668	A	C	C	0.485269	X - 22145	577	0.511152	0.0578435	9.85e-19	synonymous
rs12472502	2	73859184	5	other	2:73859184	C	T	T	0.413763	N-acetylcitrulline	574	0.501275	0.0567319	9.93e-19	intergenic
rs6546862	2	73860348	5	other	2:73860348	G	A	A	0.413763	N-acetylcitrulline	574	0.501275	0.0567319	9.93e-19	intergenic
rs1522927	2	73556155	5	other	2:73556155	T	G	G	0.326655	N-acetylcitrulline	574	0.573684	0.0649315	9.99e-19	intergenic
rs7560272	2	73561485	5	other	2:73561485	A	T	T	0.326655	N-acetylcitrulline	574	0.573684	0.0649315	9.99e-19	intergenic
rs2091022	2	73564570	5	other	2:73564570	G	A	A	0.326655	N-acetylcitrulline	574	0.573684	0.0649315	9.99e-19	intergenic
rs17349321	2	73643753	5	other	2:73643753	C	T	T	0.229094	N-acetylcitrulline	574	0.616898	0.069894	1.08e-18	intron
rs55952725	9	131717189	34	other	9:131717189	A	G	G	0.441075	X - 22145	577	0.509206	0.057694	1.09e-18	intron
rs56242224	9	131717217	34	other	9:131717217	T	C	C	0.441075	X - 22145	577	0.509206	0.057694	1.09e-18	intron
rs10123283	9	131723191	34	other	9:131723191	T	C	C	0.441075	X - 22145	577	0.509206	0.057694	1.09e-18	intron
rs7870479	9	131724764	34	other	9:131724764	C	G	G	0.441075	X - 22145	577	0.509206	0.057694	1.09e-18	intron
rs62151604	2	73657446	5	other	2:73657446	C	T	T	0.227352	N-acetylcitrulline	574	0.616884	0.0699564	1.16e-18	intron
rs11189587	10	100154545	36	other	10:100154545	G	A	A	0.344444	N-methylpipecolate	495	-0.572419	0.0649524	1.22e-18	intron
rs11189588	10	100154551	36	other	10:100154551	G	A	A	0.344444	N-methylpipecolate	495	-0.572419	0.0649524	1.22e-18	intron
rs11189589	10	100154565	36	other	10:100154565	A	G	G	0.344444	N-methylpipecolate	495	-0.572419	0.0649524	1.22e-18	intron
rs11189590	10	100154605	36	other	10:100154605	T	G	G	0.344444	N-methylpipecolate	495	-0.572419	0.0649524	1.22e-18	intron
rs10883086	10	100155743	36	other	10:100155743	A	G	G	0.344444	N-methylpipecolate	495	-0.572419	0.0649524	1.22e-18	intron
rs7907555	10	100155810	36	other	10:100155810	C	T	T	0.344444	N-methylpipecolate	495	-0.572419	0.0649524	1.22e-18	intron
rs7924209	10	100155927	36	other	10:100155927	T	C	C	0.344444	N-methylpipecolate	495	-0.572419	0.0649524	1.22e-18	intron
rs7924303	10	100155963	36	other	10:100155963	T	C	C	0.344444	N-methylpipecolate	495	-0.572419	0.0649524	1.22e-18	intron
rs7908310	10	100156227	36	other	10:100156227	G	A	A	0.344444	N-methylpipecolate	495	-0.572419	0.0649524	1.22e-18	intron
rs10883087	10	100156990	36	other	10:100156990	T	A	A	0.344444	N-methylpipecolate	495	-0.572419	0.0649524	1.22e-18	intron
rs11819729	10	100157726	36	other	10:100157726	G	C	C	0.344444	N-methylpipecolate	495	-0.572419	0.0649524	1.22e-18	intron
rs10988162	9	131704433	34	other	9:131704433	T	C	C	0.441941	X - 22145	577	0.510776	0.0579731	1.25e-18	downstream-gene
rs12339629	9	131704520	34	other	9:131704520	T	C	C	0.441941	X - 22145	577	0.510776	0.0579731	1.25e-18	downstream-gene
rs9299324	9	131707055	34	other	9:131707055	T	C	C	0.441941	X - 22145	577	0.510776	0.0579731	1.25e-18	upstream-gene
rs72758897	9	131710847	34	other	9:131710847	A	G	G	0.441941	X - 22145	577	0.510776	0.0579731	1.25e-18	intron
rs4149056	12	21331549	43	other	c12p21331549	T	C	C	0.224315	tetradecanedioate	584	0.59792	0.0679352	1.35e-18	missense
rs10988169	9	131749369	34	other	9:131749369	T	A	A	0.461005	X - 22145	577	0.521083	0.0592032	1.35e-18	intron
rs28582867	9	131752005	34	other	9:131752005	A	G	G	0.435009	X - 22145	577	0.515234	0.0585894	1.44e-18	intron
rs2199680	12	21415496	43	other	12:21415496	A	T	T	0.232598	glycochenodeoxycholate glucuronide (1)	589	0.648538	0.07382	1.56e-18	downstream-gene
rs12001663	9	131780594	34	other	9:131780594	T	C	C	0.494801	X - 22145	577	0.508542	0.0579003	1.59e-18	intron
rs1739	10	100176339	36	other	10:100176339	A	G	G	0.461616	N-methylpipecolate	495	-0.54653	0.0622421	1.62e-18	3-prime-UTR
rs1737	10	100176366	36	other	10:100176366	T	C	C	0.461616	N-methylpipecolate	495	-0.54653	0.0622421	1.62e-18	3-prime-UTR
rs79799178	2	73791235	5	other	2:73791235	A	G	G	0.22561	N-acetylcitrulline	574	0.613121	0.069865	1.7e-18	intron
rs17481170	9	131700954	34	other	9:131700954	A	G	G	0.437608	X - 22145	577	0.510064	0.0581984	1.88e-18	intron
rs62153183	2	73763366	5	other	2:73763366	A	G	G	0.218641	N-acetylcitrulline	574	0.622258	0.0710936	2.08e-18	intron
rs74523560	2	73764185	5	other	2:73764185	C	T	T	0.218641	N-acetylcitrulline	574	0.622258	0.0710936	2.08e-18	intron
rs1851546	2	73591127	5	other	2:73591127	C	A	A	0.320557	N-acetylcitrulline	574	0.573864	0.0656008	2.18e-18	intergenic
rs1052161	2	73828538	5	other	c2p73828538	G	A	A	0.412892	N-acetylcitrulline	574	0.502682	0.0574842	2.24e-18	missense
rs62149774	2	73787652	5	other	2:73787652	G	A	A	0.216028	N-acetylcitrulline	574	0.62517	0.0714918	2.24e-18	intron
rs62149777	2	73795364	5	other	2:73795364	G	A	A	0.216028	N-acetylcitrulline	574	0.62517	0.0714918	2.24e-18	intron
rs375811360	2	73870324	5	other	2:73870324	C	G	G	0.268041	N-acetylarginine	582	0.554222	0.0634099	2.32e-18	upstream-gene
rs6546873	2	73966040	5	other	2:73966040	T	A	A	0.24216	N-acetylcitrulline	574	0.610783	0.0698974	2.37e-18	upstream-gene
rs57743625	12	21367633	43	other	12:21367633	G	A	A	0.227504	glycochenodeoxycholate glucuronide (1)	589	0.671851	0.0769351	2.49e-18	intron
rs60801818	9	131694463	34	other	9:131694463	A	T	T	0.480936	X - 22145	577	-0.506257	0.0579791	2.51e-18	intron
rs4852957	2	73872698	5	other	2:73872698	A	C	C	0.415505	N-acetylcitrulline	574	0.499294	0.0572722	2.83e-18	intron
rs6706179	2	73578577	5	other	2:73578577	C	T	T	0.330139	N-acetylcitrulline	574	0.557408	0.063943	2.85e-18	intergenic
rs11686504	2	73579812	5	other	2:73579812	T	C	C	0.330139	N-acetylcitrulline	574	0.557408	0.063943	2.85e-18	intergenic
rs6546823	2	73580691	5	other	2:73580691	A	T	T	0.330139	N-acetylcitrulline	574	0.557408	0.063943	2.85e-18	intergenic
rs6714999	2	73580838	5	other	2:73580838	G	C	C	0.330139	N-acetylcitrulline	574	0.557408	0.063943	2.85e-18	intergenic
rs6743184	2	73580865	5	other	2:73580865	A	T	T	0.330139	N-acetylcitrulline	574	0.557408	0.063943	2.85e-18	intergenic
rs4330127	2	73581320	5	other	2:73581320	A	T	T	0.330139	N-acetylcitrulline	574	0.557408	0.063943	2.85e-18	intergenic
rs10198301	2	73581600	5	other	2:73581600	T	A	A	0.330139	N-acetylcitrulline	574	0.557408	0.063943	2.85e-18	intergenic
rs7573719	2	73582986	5	other	2:73582986	G	A	A	0.330139	N-acetylcitrulline	574	0.557408	0.063943	2.85e-18	intergenic
rs6546824	2	73587331	5	other	2:73587331	G	A	A	0.330139	N-acetylcitrulline	574	0.557408	0.063943	2.85e-18	intergenic
rs4641966	2	73590806	5	other	2:73590806	G	A	A	0.330139	N-acetylcitrulline	574	0.557408	0.063943	2.85e-18	intergenic
rs6546825	2	73592253	5	other	2:73592253	G	C	C	0.330139	N-acetylcitrulline	574	0.557408	0.063943	2.85e-18	intergenic
rs13410232	2	73871689	5	other	2:73871689	A	T	T	0.244845	N-acetylarginine	582	0.561395	0.0643996	2.85e-18	upstream-gene
rs58962779	2	73555801	5	other	2:73555801	T	C	C	0.334495	N-acetylcitrulline	574	0.559949	0.0642561	2.92e-18	intergenic
rs10191517	2	73558403	5	other	2:73558403	G	A	A	0.334495	N-acetylcitrulline	574	0.559949	0.0642561	2.92e-18	intergenic
rs10786416	10	100153600	36	other	10:100153600	G	T	T	0.337374	N-methylpipecolate	495	-0.574618	0.0659531	2.97e-18	intron
rs10786417	10	100153904	36	other	10:100153904	C	T	T	0.337374	N-methylpipecolate	495	-0.574618	0.0659531	2.97e-18	intron
rs11597425	10	100154202	36	other	10:100154202	G	T	T	0.337374	N-methylpipecolate	495	-0.574618	0.0659531	2.97e-18	intron
rs11597428	10	100154247	36	other	10:100154247	G	C	C	0.337374	N-methylpipecolate	495	-0.574618	0.0659531	2.97e-18	intron
rs7576824	2	73611281	5	other	2:73611281	A	G	G	0.313589	N-acetylcitrulline	574	0.553844	0.0635676	2.97e-18	upstream-gene
rs6706235	2	73613558	5	other	2:73613558	C	G	G	0.313589	N-acetylcitrulline	574	0.553844	0.0635676	2.97e-18	intron
rs6546829	2	73613789	5	other	2:73613789	C	G	G	0.313589	N-acetylcitrulline	574	0.553844	0.0635676	2.97e-18	intron
rs11045909	12	21411206	43	other	12:21411206	C	G	G	0.243633	glycochenodeoxycholate glucuronide (1)	589	0.629869	0.0723236	3.06e-18	intergenic
rs7609249	2	73813820	5	other	2:73813820	G	A	A	0.413763	N-acetylcitrulline	574	0.500469	0.0575285	3.33e-18	intron
rs6743576	2	73814333	5	other	2:73814333	G	A	A	0.413763	N-acetylcitrulline	574	0.500469	0.0575285	3.33e-18	intron
rs6722867	2	73816285	5	other	2:73816285	A	G	G	0.413763	N-acetylcitrulline	574	0.500469	0.0575285	3.33e-18	intron
rs7567017	2	73596270	5	other	2:73596270	C	T	T	0.337108	N-acetylcitrulline	574	0.541579	0.062255	3.34e-18	intergenic
rs6710659	2	73607510	5	other	2:73607510	A	G	G	0.337108	N-acetylcitrulline	574	0.541579	0.062255	3.34e-18	intergenic
rs6747145	2	73609177	5	other	2:73609177	G	A	A	0.337108	N-acetylcitrulline	574	0.541579	0.062255	3.34e-18	upstream-gene
rs6748040	2	73609928	5	other	2:73609928	G	A	A	0.337108	N-acetylcitrulline	574	0.541579	0.062255	3.34e-18	upstream-gene
rs12465867	2	73612102	5	other	2:73612102	C	T	T	0.337108	N-acetylcitrulline	574	0.541579	0.062255	3.34e-18	upstream-gene
rs35885918	2	73612234	5	other	2:73612234	T	C	C	0.337108	N-acetylcitrulline	574	0.541579	0.062255	3.34e-18	upstream-gene
rs4286298	2	73882108	5	other	2:73882108	T	A	A	0.412892	N-acetylcitrulline	574	0.490036	0.0563779	3.56e-18	intron
rs2421668	2	73885096	5	other	2:73885096	G	A	A	0.412892	N-acetylcitrulline	574	0.490036	0.0563779	3.56e-18	intron
rs2421670	2	73886661	5	other	2:73886661	T	G	G	0.412892	N-acetylcitrulline	574	0.490036	0.0563779	3.56e-18	intron
rs11065231	12	121169356	45	other	12:121169356	C	A	A	0.426976	butyrylcarnitine	582	-0.491144	0.0565255	3.66e-18	intron
rs695948	12	121149596	45	other	12:121149596	A	G	G	0.426117	butyrylcarnitine	582	-0.511546	0.0589666	4.13e-18	intron
rs548093	12	121152294	45	other	12:121152294	C	T	T	0.426117	butyrylcarnitine	582	-0.511546	0.0589666	4.13e-18	intron
rs556001	12	121152967	45	other	12:121152967	A	G	G	0.426117	butyrylcarnitine	582	-0.511546	0.0589666	4.13e-18	intron
rs73079476	12	21343833	43	other	12:21343833	A	C	C	0.224315	tetradecanedioate	584	0.58647	0.0676053	4.14e-18	intron
rs11899517	2	73573261	5	other	2:73573261	A	G	G	0.357143	N-acetylcitrulline	574	0.550621	0.0635052	4.3e-18	intergenic
rs6718864	2	73574591	5	other	2:73574591	A	G	G	0.357143	N-acetylcitrulline	574	0.550621	0.0635052	4.3e-18	intergenic
rs6546822	2	73575098	5	other	2:73575098	G	A	A	0.357143	N-acetylcitrulline	574	0.550621	0.0635052	4.3e-18	intergenic
rs6709853	2	73576065	5	other	2:73576065	T	A	A	0.357143	N-acetylcitrulline	574	0.550621	0.0635052	4.3e-18	intergenic
rs6720094	2	73588076	5	other	2:73588076	T	C	C	0.357143	N-acetylcitrulline	574	0.550621	0.0635052	4.3e-18	intergenic
rs1522926	2	73591241	5	other	2:73591241	T	C	C	0.357143	N-acetylcitrulline	574	0.550621	0.0635052	4.3e-18	intergenic
rs58310495	12	21357711	43	other	12:21357711	C	T	T	0.235445	tetradecanedioate	584	0.578635	0.066794	4.6e-18	intron
rs55695203	12	21357753	43	other	12:21357753	G	C	C	0.235445	tetradecanedioate	584	0.578635	0.066794	4.6e-18	intron
rs2421664	2	73858881	5	other	2:73858881	C	T	T	0.41899	N-acetylcitrulline	574	0.492628	0.0569244	4.97e-18	intergenic
rs73079476	12	21343833	43	other	12:21343833	A	C	C	0.22735	hexadecanedioate	585	0.579702	0.0669895	4.99e-18	intron
rs11065233	12	121170272	45	other	12:121170272	T	C	C	0.426117	butyrylcarnitine	582	-0.488364	0.0564519	5.11e-18	intron
rs12995595	2	73877064	5	other	2:73877064	G	A	A	0.419861	N-acetylcitrulline	574	0.491532	0.0568209	5.13e-18	intron
rs28768119	2	73583822	5	other	2:73583822	C	T	T	0.324042	N-acetylcitrulline	574	0.564043	0.0652381	5.34e-18	intergenic
rs12478346	2	73584360	5	other	2:73584360	C	T	T	0.324042	N-acetylcitrulline	574	0.564043	0.0652381	5.34e-18	intergenic
rs11189586	10	100154096	36	other	10:100154096	A	G	G	0.336364	N-methylpipecolate	495	-0.569514	0.0658762	5.37e-18	intron
rs6713196	2	73576405	5	other	2:73576405	T	C	C	0.324913	N-acetylcitrulline	574	0.563959	0.0652758	5.64e-18	intergenic
rs140661403	4	69346521	15	other	4:69346521	C	T	T	0.402269	X - 11491	573	0.496947	0.0575269	5.69e-18	intron
rs2421667	2	73832459	5	other	2:73832459	T	C	C	0.426829	N-acetylcitrulline	574	0.483943	0.0562065	7.3e-18	intron
rs7574291	2	73594941	5	other	2:73594941	T	C	C	0.33885	N-acetylcitrulline	574	0.535074	0.0621545	7.38e-18	intergenic
rs6728128	2	73595982	5	other	2:73595982	T	C	C	0.33885	N-acetylcitrulline	574	0.535074	0.0621545	7.38e-18	intergenic
rs7567343	2	73596605	5	other	2:73596605	C	A	A	0.33885	N-acetylcitrulline	574	0.535074	0.0621545	7.38e-18	intergenic
rs62149630	2	73581755	5	other	2:73581755	C	G	G	0.219512	N-acetylcitrulline	574	0.63583	0.0739113	7.79e-18	intergenic
rs62149659	2	73585196	5	other	2:73585196	C	T	T	0.219512	N-acetylcitrulline	574	0.63583	0.0739113	7.79e-18	intergenic
rs6850720	4	69351445	15	other	4:69351445	C	A	A	0.400524	X - 11491	573	0.495518	0.0576612	8.43e-18	intron
rs13538	2	73868328	5	other	c2p73868328	A	G	G	0.2689	N-acetylarginine	582	0.544865	0.0634253	8.65e-18	missense
rs10201159	2	73858965	5	other	2:73858965	T	C	C	0.2689	N-acetylarginine	582	0.544865	0.0634253	8.65e-18	intergenic
rs4547554	2	73867862	5	other	2:73867862	G	C	C	0.2689	N-acetylarginine	582	0.544865	0.0634253	8.65e-18	3-prime-UTR
rs141464980	2	73873502	5	other	2:73873502	C	T	T	0.2689	N-acetylarginine	582	0.544865	0.0634253	8.65e-18	intron
rs13431529	2	73876041	5	other	2:73876041	G	C	C	0.2689	N-acetylarginine	582	0.544865	0.0634253	8.65e-18	intron
rs10189885	2	73877055	5	other	2:73877055	A	G	G	0.2689	N-acetylarginine	582	0.544865	0.0634253	8.65e-18	intron
rs10168931	2	73877219	5	other	2:73877219	G	A	A	0.2689	N-acetylarginine	582	0.544865	0.0634253	8.65e-18	intron
rs6828360	4	69348349	15	other	4:69348349	G	A	A	0.401396	X - 11491	573	0.495352	0.0576914	8.99e-18	intron
rs2421583	2	73898785	5	other	2:73898785	C	G	G	0.41115	N-acetylcitrulline	574	0.488669	0.0569332	9.23e-18	intron
rs2421584	2	73898852	5	other	2:73898852	G	A	A	0.41115	N-acetylcitrulline	574	0.488669	0.0569332	9.23e-18	intron
rs2421586	2	73899719	5	other	2:73899719	C	T	T	0.41115	N-acetylcitrulline	574	0.488669	0.0569332	9.23e-18	intron
rs3794214	12	121168245	45	other	12:121168245	T	C	C	0.426976	butyrylcarnitine	582	-0.484465	0.0565366	1.04e-17	intron
rs4346412	2	73843571	5	other	2:73843571	C	T	T	0.4277	N-acetylcitrulline	574	0.482047	0.0562789	1.08e-17	intergenic
rs10206188	2	73550810	5	other	2:73550810	A	C	C	0.342334	N-acetylcitrulline	574	0.548593	0.0640746	1.11e-17	intergenic
rs1114380	2	73804708	5	other	2:73804708	A	G	G	0.279188	N-delta-acetylornithine	591	-0.543402	0.0634842	1.13e-17	intron
rs7424690	2	73806632	5	other	2:73806632	T	C	C	0.279188	N-delta-acetylornithine	591	-0.543402	0.0634842	1.13e-17	intron
rs10169714	2	73808773	5	other	2:73808773	T	G	G	0.279188	N-delta-acetylornithine	591	-0.543402	0.0634842	1.13e-17	intron
rs7558944	2	73810909	5	other	2:73810909	T	G	G	0.279188	N-delta-acetylornithine	591	-0.543402	0.0634842	1.13e-17	intron
rs13432605	2	73810981	5	other	2:73810981	C	G	G	0.279188	N-delta-acetylornithine	591	-0.543402	0.0634842	1.13e-17	intron
rs9750915	2	73811880	5	other	2:73811880	T	C	C	0.279188	N-delta-acetylornithine	591	-0.543402	0.0634842	1.13e-17	intron
rs62149781	2	73812623	5	other	2:73812623	A	C	C	0.279188	N-delta-acetylornithine	591	-0.543402	0.0634842	1.13e-17	intron
rs28879089	2	73812886	5	other	2:73812886	G	A	A	0.279188	N-delta-acetylornithine	591	-0.543402	0.0634842	1.13e-17	intron
rs7582606	2	73813945	5	other	2:73813945	A	G	G	0.279188	N-delta-acetylornithine	591	-0.543402	0.0634842	1.13e-17	intron
rs7603647	2	73817238	5	other	2:73817238	G	A	A	0.279188	N-delta-acetylornithine	591	-0.543402	0.0634842	1.13e-17	intron
rs13018422	2	73880867	5	other	2:73880867	G	A	A	0.416376	N-acetylcitrulline	574	0.480804	0.0561757	1.14e-17	intron
rs3794215	12	121168083	45	other	12:121168083	T	C	C	0.425258	butyrylcarnitine	582	-0.485639	0.0567719	1.19e-17	intron
rs6732440	2	73827099	5	other	2:73827099	T	G	G	0.424216	N-acetylcitrulline	574	0.482505	0.056409	1.19e-17	intron
rs1320374	2	73828310	5	other	2:73828310	T	C	C	0.424216	N-acetylcitrulline	574	0.482505	0.056409	1.19e-17	intron
rs2273866	9	131702891	34	other	c9p131702891	A	G	G	0.439341	X - 22145	577	0.493655	0.057742	1.24e-17	intron
rs2421488	2	73590625	5	other	2:73590625	C	T	T	0.304878	N-acetylcitrulline	574	0.570344	0.0667435	1.28e-17	intergenic
rs113091018	9	131749371	34	other	9:131749371	T	A	A	0.444541	X - 22145	577	0.506455	0.0592671	1.28e-17	intron
rs12618600	2	73890682	5	other	2:73890682	T	C	C	0.410279	N-acetylcitrulline	574	0.485702	0.0569175	1.42e-17	intron
rs79105219	2	73892519	5	other	2:73892519	A	G	G	0.410279	N-acetylcitrulline	574	0.485702	0.0569175	1.42e-17	intron
rs6546867	2	73894036	5	other	2:73894036	T	C	C	0.410279	N-acetylcitrulline	574	0.485702	0.0569175	1.42e-17	intron
rs4852963	2	73894206	5	other	2:73894206	C	G	G	0.410279	N-acetylcitrulline	574	0.485702	0.0569175	1.42e-17	intron
rs13027816	2	73897691	5	other	2:73897691	C	T	T	0.410279	N-acetylcitrulline	574	0.485702	0.0569175	1.42e-17	intron
rs7570683	2	73898118	5	other	2:73898118	C	T	T	0.410279	N-acetylcitrulline	574	0.485702	0.0569175	1.42e-17	intron
rs4341964	2	73898359	5	other	2:73898359	G	A	A	0.410279	N-acetylcitrulline	574	0.485702	0.0569175	1.42e-17	intron
rs2421582	2	73898420	5	other	2:73898420	A	G	G	0.410279	N-acetylcitrulline	574	0.485702	0.0569175	1.42e-17	intron
rs13408433	2	73883072	5	other	2:73883072	G	A	A	0.268041	N-acetylarginine	582	0.540426	0.0633998	1.54e-17	intron
rs10182082	2	73891957	5	other	2:73891957	C	G	G	0.268041	N-acetylarginine	582	0.540426	0.0633998	1.54e-17	intron
rs6546869	2	73895765	5	other	2:73895765	G	A	A	0.268041	N-acetylarginine	582	0.540426	0.0633998	1.54e-17	intron
rs6744398	2	73897144	5	other	2:73897144	A	G	G	0.268041	N-acetylarginine	582	0.540426	0.0633998	1.54e-17	intron
rs10206899	2	73900900	5	other	2:73900900	T	C	C	0.268041	N-acetylarginine	582	0.540426	0.0633998	1.54e-17	intron
rs145765524	4	69372878	15	other	4:69372878	A	G	G	0.418826	X - 19141	579	0.498959	0.0585335	1.54e-17	intergenic
rs13017182	2	73891004	5	other	2:73891004	G	T	T	0.418118	N-acetylcitrulline	574	0.483766	0.0568292	1.7e-17	intron
rs143287550	12	121121869	45	other	12:121121869	A	G	G	0.42906	ethylmalonate	585	0.537778	0.063197	1.75e-17	upstream-gene
rs4852959	2	73880601	5	other	2:73880601	C	A	A	0.420732	N-acetylcitrulline	574	0.489014	0.0575132	1.85e-17	intron
rs2901437	2	73597024	5	other	2:73597024	T	G	G	0.351916	N-acetylcitrulline	574	0.526756	0.0619631	1.88e-17	intergenic
rs1852644	2	73597718	5	other	2:73597718	A	G	G	0.351916	N-acetylcitrulline	574	0.526756	0.0619631	1.88e-17	intergenic
rs1403412	2	73598092	5	other	2:73598092	T	C	C	0.351916	N-acetylcitrulline	574	0.526756	0.0619631	1.88e-17	intergenic
rs10165862	2	73610743	5	other	2:73610743	C	T	T	0.351916	N-acetylcitrulline	574	0.526756	0.0619631	1.88e-17	upstream-gene
rs7587577	2	73832786	5	other	2:73832786	C	T	T	0.280034	N-delta-acetylornithine	591	-0.539119	0.063445	1.94e-17	intron
rs6546857	2	73837955	5	other	2:73837955	A	G	G	0.280034	N-delta-acetylornithine	591	-0.539119	0.063445	1.94e-17	downstream-gene
rs7596773	2	73846000	5	other	2:73846000	C	T	T	0.280034	N-delta-acetylornithine	591	-0.539119	0.063445	1.94e-17	intergenic
rs62317909	4	69364862	15	other	4:69364862	C	A	A	0.433506	X - 19141	579	0.492034	0.0579041	1.94e-17	downstream-gene
rs62317910	4	69365591	15	other	4:69365591	C	T	T	0.433506	X - 19141	579	0.492034	0.0579041	1.94e-17	downstream-gene
rs62317911	4	69366011	15	other	4:69366011	G	A	A	0.433506	X - 19141	579	0.492034	0.0579041	1.94e-17	downstream-gene
rs62317912	4	69366170	15	other	4:69366170	C	T	T	0.433506	X - 19141	579	0.492034	0.0579041	1.94e-17	downstream-gene
rs35798601	4	69367312	15	other	4:69367312	G	A	A	0.433506	X - 19141	579	0.492034	0.0579041	1.94e-17	downstream-gene
rs35683735	4	69367364	15	other	4:69367364	T	A	A	0.433506	X - 19141	579	0.492034	0.0579041	1.94e-17	downstream-gene
rs62317916	4	69367393	15	other	4:69367393	T	G	G	0.433506	X - 19141	579	0.492034	0.0579041	1.94e-17	downstream-gene
rs35082910	4	69367432	15	other	4:69367432	T	C	C	0.433506	X - 19141	579	0.492034	0.0579041	1.94e-17	downstream-gene
rs34875004	4	69367533	15	other	4:69367533	A	G	G	0.433506	X - 19141	579	0.492034	0.0579041	1.94e-17	downstream-gene
rs62299467	4	69367877	15	other	4:69367877	T	C	C	0.433506	X - 19141	579	0.492034	0.0579041	1.94e-17	downstream-gene
rs35517288	4	69368265	15	other	4:69368265	C	T	T	0.433506	X - 19141	579	0.492034	0.0579041	1.94e-17	downstream-gene
rs62299469	4	69368317	15	other	4:69368317	C	T	T	0.433506	X - 19141	579	0.492034	0.0579041	1.94e-17	downstream-gene
rs4543210	4	69368469	15	other	4:69368469	G	T	T	0.433506	X - 19141	579	0.492034	0.0579041	1.94e-17	intergenic
rs62299470	4	69368776	15	other	4:69368776	C	T	T	0.433506	X - 19141	579	0.492034	0.0579041	1.94e-17	intergenic
rs142431615	4	69369000	15	other	4:69369000	T	A	A	0.433506	X - 19141	579	0.492034	0.0579041	1.94e-17	intergenic
rs62317919	4	69369442	15	other	4:69369442	A	G	G	0.433506	X - 19141	579	0.492034	0.0579041	1.94e-17	intergenic
rs4546319	4	69369611	15	other	4:69369611	G	A	A	0.433506	X - 19141	579	0.492034	0.0579041	1.94e-17	intergenic
rs4464628	4	69369891	15	other	4:69369891	C	T	T	0.433506	X - 19141	579	0.492034	0.0579041	1.94e-17	intergenic
rs57999791	4	69370407	15	other	4:69370407	G	T	T	0.433506	X - 19141	579	0.492034	0.0579041	1.94e-17	intergenic
rs11726019	4	69370642	15	other	4:69370642	G	A	A	0.433506	X - 19141	579	0.492034	0.0579041	1.94e-17	intergenic
rs11722236	4	69370707	15	other	4:69370707	A	G	G	0.433506	X - 19141	579	0.492034	0.0579041	1.94e-17	intergenic
rs11726027	4	69370713	15	other	4:69370713	G	A	A	0.433506	X - 19141	579	0.492034	0.0579041	1.94e-17	intergenic
rs11723082	4	69370755	15	other	4:69370755	A	G	G	0.433506	X - 19141	579	0.492034	0.0579041	1.94e-17	intergenic
rs11726831	4	69370871	15	other	4:69370871	G	A	A	0.433506	X - 19141	579	0.492034	0.0579041	1.94e-17	intergenic
rs11726834	4	69370903	15	other	4:69370903	G	C	C	0.433506	X - 19141	579	0.492034	0.0579041	1.94e-17	intergenic
rs11735363	4	69370904	15	other	4:69370904	C	A	A	0.433506	X - 19141	579	0.492034	0.0579041	1.94e-17	intergenic
rs11735400	4	69371024	15	other	4:69371024	C	T	T	0.433506	X - 19141	579	0.492034	0.0579041	1.94e-17	intergenic
rs149380078	4	69371046	15	other	4:69371046	T	C	C	0.433506	X - 19141	579	0.492034	0.0579041	1.94e-17	intergenic
rs144708168	4	69371054	15	other	4:69371054	C	T	T	0.433506	X - 19141	579	0.492034	0.0579041	1.94e-17	intergenic
rs148531523	4	69371055	15	other	4:69371055	A	G	G	0.433506	X - 19141	579	0.492034	0.0579041	1.94e-17	intergenic
rs113476533	4	69371104	15	other	4:69371104	C	G	G	0.433506	X - 19141	579	0.492034	0.0579041	1.94e-17	intergenic
rs28769681	4	69371230	15	other	4:69371230	T	C	C	0.433506	X - 19141	579	0.492034	0.0579041	1.94e-17	intergenic
rs28893278	4	69371256	15	other	4:69371256	T	C	C	0.433506	X - 19141	579	0.492034	0.0579041	1.94e-17	intergenic
rs28820893	4	69371302	15	other	4:69371302	A	T	T	0.433506	X - 19141	579	0.492034	0.0579041	1.94e-17	intergenic
rs28862079	4	69371370	15	other	4:69371370	G	A	A	0.433506	X - 19141	579	0.492034	0.0579041	1.94e-17	intergenic
rs28794577	4	69371559	15	other	4:69371559	G	A	A	0.433506	X - 19141	579	0.492034	0.0579041	1.94e-17	intergenic
rs28864819	4	69371592	15	other	4:69371592	A	G	G	0.433506	X - 19141	579	0.492034	0.0579041	1.94e-17	intergenic
rs35283635	4	69371900	15	other	4:69371900	C	T	T	0.433506	X - 19141	579	0.492034	0.0579041	1.94e-17	intergenic
rs35744988	4	69371915	15	other	4:69371915	G	C	C	0.433506	X - 19141	579	0.492034	0.0579041	1.94e-17	intergenic
rs62317937	4	69372670	15	other	4:69372670	C	A	A	0.433506	X - 19141	579	0.492034	0.0579041	1.94e-17	intergenic
rs62317939	4	69373588	15	other	4:69373588	T	C	C	0.433506	X - 19141	579	0.492034	0.0579041	1.94e-17	intergenic
rs7599076	2	73585519	5	other	2:73585519	G	T	T	0.340592	N-acetylcitrulline	574	0.537324	0.0632702	2.02e-17	intergenic
rs11126397	2	73588733	5	other	2:73588733	C	T	T	0.340592	N-acetylcitrulline	574	0.537324	0.0632702	2.02e-17	intergenic
rs35890966	4	69345580	15	other	4:69345580	T	A	A	0.404014	X - 11491	573	0.48914	0.0575949	2.02e-17	intron
rs7978125	12	121167039	45	other	12:121167039	A	G	G	0.424399	butyrylcarnitine	582	-0.483192	0.0569074	2.05e-17	intron
rs2708674	4	69354095	15	other	4:69354095	A	G	G	0.409326	X - 19141	579	-0.530867	0.0626118	2.28e-17	intron
rs56014217	2	73623929	5	other	2:73623929	C	T	T	0.239425	N-delta-acetylornithine	591	-0.565934	0.0667765	2.35e-17	intron
rs13408433	2	73883072	5	other	2:73883072	G	A	A	0.270728	N-delta-acetylornithine	591	-0.542952	0.0640847	2.4e-17	intron
rs10182082	2	73891957	5	other	2:73891957	C	G	G	0.270728	N-delta-acetylornithine	591	-0.542952	0.0640847	2.4e-17	intron
rs6546869	2	73895765	5	other	2:73895765	G	A	A	0.270728	N-delta-acetylornithine	591	-0.542952	0.0640847	2.4e-17	intron
rs6744398	2	73897144	5	other	2:73897144	A	G	G	0.270728	N-delta-acetylornithine	591	-0.542952	0.0640847	2.4e-17	intron
rs10206899	2	73900900	5	other	2:73900900	T	C	C	0.270728	N-delta-acetylornithine	591	-0.542952	0.0640847	2.4e-17	intron
rs58310495	12	21357711	43	other	12:21357711	C	T	T	0.238462	hexadecanedioate	585	0.560047	0.0661313	2.48e-17	intron
rs55695203	12	21357753	43	other	12:21357753	G	C	C	0.238462	hexadecanedioate	585	0.560047	0.0661313	2.48e-17	intron
rs2421553	2	73806198	5	other	2:73806198	A	T	T	0.4277	N-acetylcitrulline	574	0.480618	0.0567568	2.5e-17	intron
rs11126399	2	73613341	5	other	2:73613341	G	A	A	0.287456	N-acetylcitrulline	574	0.555058	0.0655519	2.51e-17	intron
NA	12	121121871	45	other	12:121121871	A	G	G	0.454701	ethylmalonate	585	0.509809	0.0602336	2.59e-17	upstream-gene
rs13538	2	73868328	5	other	c2p73868328	A	G	G	0.271574	N-delta-acetylornithine	591	-0.542771	0.0641471	2.64e-17	missense
rs10201159	2	73858965	5	other	2:73858965	T	C	C	0.271574	N-delta-acetylornithine	591	-0.542771	0.0641471	2.64e-17	intergenic
rs4547554	2	73867862	5	other	2:73867862	G	C	C	0.271574	N-delta-acetylornithine	591	-0.542771	0.0641471	2.64e-17	3-prime-UTR
rs141464980	2	73873502	5	other	2:73873502	C	T	T	0.271574	N-delta-acetylornithine	591	-0.542771	0.0641471	2.64e-17	intron
rs13431529	2	73876041	5	other	2:73876041	G	C	C	0.271574	N-delta-acetylornithine	591	-0.542771	0.0641471	2.64e-17	intron
rs10189885	2	73877055	5	other	2:73877055	A	G	G	0.271574	N-delta-acetylornithine	591	-0.542771	0.0641471	2.64e-17	intron
rs10168931	2	73877219	5	other	2:73877219	G	A	A	0.271574	N-delta-acetylornithine	591	-0.542771	0.0641471	2.64e-17	intron
rs62317883	4	69355841	15	other	4:69355841	C	T	T	0.430915	X - 19141	579	0.491493	0.0581097	2.72e-17	intron
rs35044049	4	69356798	15	other	4:69356798	C	T	T	0.430915	X - 19141	579	0.491493	0.0581097	2.72e-17	intron
rs35293564	4	69356931	15	other	4:69356931	G	A	A	0.430915	X - 19141	579	0.491493	0.0581097	2.72e-17	intron
rs955292	4	69357514	15	other	4:69357514	A	T	T	0.430915	X - 19141	579	0.491493	0.0581097	2.72e-17	intron
rs145450963	4	69361474	15	other	4:69361474	C	A	A	0.430915	X - 19141	579	0.491493	0.0581097	2.72e-17	intron
rs62317908	4	69364663	15	other	4:69364663	A	C	C	0.430915	X - 19141	579	0.491493	0.0581097	2.72e-17	downstream-gene
rs62299466	4	69366530	15	other	4:69366530	G	A	A	0.430915	X - 19141	579	0.491493	0.0581097	2.72e-17	downstream-gene
rs35057908	4	69372082	15	other	4:69372082	A	T	T	0.430915	X - 19141	579	0.491493	0.0581097	2.72e-17	intergenic
rs62317938	4	69372697	15	other	4:69372697	A	G	G	0.430915	X - 19141	579	0.491493	0.0581097	2.72e-17	intergenic
rs148896974	4	69372998	15	other	4:69372998	G	T	T	0.430915	X - 19141	579	0.491493	0.0581097	2.72e-17	intergenic
rs2278920	4	69362527	15	other	c4p69362527	G	C	C	0.430915	X - 19141	579	0.491493	0.0581097	2.72e-17	3-prime-UTR
rs4852950	2	73864670	5	other	2:73864670	C	T	T	0.421603	N-acetylcitrulline	574	0.486947	0.057577	2.74e-17	downstream-gene
rs4852952	2	73869907	5	other	2:73869907	T	C	C	0.421603	N-acetylcitrulline	574	0.486947	0.057577	2.74e-17	upstream-gene
rs4852953	2	73869908	5	other	2:73869908	G	A	A	0.421603	N-acetylcitrulline	574	0.486947	0.057577	2.74e-17	upstream-gene
rs13007607	2	73861469	5	other	2:73861469	A	T	T	0.422474	N-acetylcitrulline	574	0.486994	0.0576334	2.92e-17	intergenic
rs13022145	2	73863473	5	other	2:73863473	G	A	A	0.422474	N-acetylcitrulline	574	0.486994	0.0576334	2.92e-17	downstream-gene
rs2603153	4	69365052	15	other	4:69365052	G	T	T	0.441278	X - 19141	579	0.487445	0.0577049	2.98e-17	downstream-gene
rs3100649	4	69370630	15	other	4:69370630	G	T	T	0.441278	X - 19141	579	0.487445	0.0577049	2.98e-17	intergenic
rs2708661	4	69372252	15	other	4:69372252	T	C	C	0.441278	X - 19141	579	0.487445	0.0577049	2.98e-17	intergenic
rs2603149	4	69373476	15	other	4:69373476	A	G	G	0.441278	X - 19141	579	0.487445	0.0577049	2.98e-17	intergenic
rs60673338	2	73838758	5	other	2:73838758	T	C	C	0.220812	N-delta-acetylornithine	591	-0.568478	0.0673304	3.09e-17	downstream-gene
rs6546820	2	73553397	5	other	2:73553397	G	A	A	0.344948	N-acetylcitrulline	574	0.533957	0.0632687	3.19e-17	intergenic
rs11126395	2	73564964	5	other	2:73564964	A	G	G	0.344948	N-acetylcitrulline	574	0.533957	0.0632687	3.19e-17	intergenic
rs11126396	2	73565143	5	other	2:73565143	C	T	T	0.344948	N-acetylcitrulline	574	0.533957	0.0632687	3.19e-17	intergenic
rs11898362	2	73565293	5	other	2:73565293	G	A	A	0.344948	N-acetylcitrulline	574	0.533957	0.0632687	3.19e-17	intergenic
rs111540621	2	73854394	5	other	2:73854394	C	G	G	0.278342	N-delta-acetylornithine	591	-0.537191	0.0636559	3.2e-17	intergenic
rs4852939	2	73856769	5	other	2:73856769	C	G	G	0.423345	N-acetylcitrulline	574	0.475431	0.0564298	3.6e-17	intergenic
rs13391552	2	73818936	5	other	2:73818936	G	A	A	0.277496	N-delta-acetylornithine	591	-0.540014	0.064113	3.67e-17	intron
rs6710438	2	73820108	5	other	2:73820108	G	C	C	0.277496	N-delta-acetylornithine	591	-0.540014	0.064113	3.67e-17	intron
rs6710692	2	73820318	5	other	2:73820318	G	A	A	0.277496	N-delta-acetylornithine	591	-0.540014	0.064113	3.67e-17	intron
rs79145598	2	73821382	5	other	2:73821382	T	A	A	0.277496	N-delta-acetylornithine	591	-0.540014	0.064113	3.67e-17	intron
rs62149783	2	73821384	5	other	2:73821384	T	A	A	0.277496	N-delta-acetylornithine	591	-0.540014	0.064113	3.67e-17	intron
rs6546854	2	73834034	5	other	2:73834034	A	G	G	0.277496	N-delta-acetylornithine	591	-0.540014	0.064113	3.67e-17	intron
rs13409366	2	73846767	5	other	2:73846767	A	G	G	0.277496	N-delta-acetylornithine	591	-0.540014	0.064113	3.67e-17	intergenic
rs73063122	12	21361213	43	other	12:21361213	A	C	C	0.228596	tetradecanedioate	584	0.571278	0.0678571	3.8e-17	intron
rs12318075	12	21361587	43	other	12:21361587	T	G	G	0.228596	tetradecanedioate	584	0.571278	0.0678571	3.8e-17	intron
rs6752270	2	73546044	5	other	2:73546044	G	C	C	0.352787	N-acetylcitrulline	574	0.532389	0.0632695	3.94e-17	intergenic
rs13142952	4	69354240	15	other	4:69354240	C	T	T	0.408463	X - 19141	579	-0.527163	0.0627695	4.53e-17	intron
rs78461713	2	234666208	8	sentinel	2:234666208	G	A	A	0.351789	bilirubin (E,E)*	587	0.483681	0.0576879	5.1e-17	intron
rs2567598	2	74004071	5	other	2:74004071	A	G	G	0.235192	N-acetylcitrulline	574	0.584837	0.069809	5.4e-17	intron
rs569499	12	121094110	45	other	12:121094110	T	C	C	0.479381	butyrylcarnitine	582	0.519413	0.062017	5.51e-17	intron
rs568489	12	121094241	45	other	12:121094241	G	C	C	0.479381	butyrylcarnitine	582	0.519413	0.062017	5.51e-17	intron
rs10195357	2	73713029	5	other	2:73713029	A	G	G	0.291032	N-delta-acetylornithine	591	-0.523916	0.0626012	5.81e-17	intron
rs10195358	2	73713030	5	other	2:73713030	A	G	G	0.291032	N-delta-acetylornithine	591	-0.523916	0.0626012	5.81e-17	intron
rs375811360	2	73870324	5	other	2:73870324	C	G	G	0.270728	N-delta-acetylornithine	591	-0.535559	0.0641213	6.7e-17	upstream-gene
rs111524607	12	121103023	45	other	12:121103023	C	T	T	0.492268	butyrylcarnitine	582	-0.498735	0.059716	6.72e-17	intron
rs67981690	12	21343886	43	other	12:21343886	A	G	G	0.236301	tetradecanedioate	584	0.554505	0.0664716	7.3e-17	intron
rs6546846	2	73770162	5	other	2:73770162	A	C	C	0.420732	N-acetylcitrulline	574	0.479634	0.057523	7.55e-17	intron
rs998727	12	121149064	45	other	12:121149064	T	G	G	0.44244	butyrylcarnitine	582	-0.478786	0.057462	7.93e-17	intron
rs11126402	2	73776582	5	other	2:73776582	G	C	C	0.423345	N-acetylcitrulline	574	0.481134	0.0577812	8.3e-17	intron
rs62317555	4	69332937	15	other	4:69332937	A	G	G	0.405759	X - 11491	573	0.48142	0.0578372	8.52e-17	intron
rs34883218	4	69337448	15	other	4:69337448	G	A	A	0.405759	X - 11491	573	0.48142	0.0578372	8.52e-17	intron
rs1037497	4	69337759	15	other	4:69337759	T	C	C	0.405759	X - 11491	573	0.48142	0.0578372	8.52e-17	intron
rs62317557	4	69338481	15	other	4:69338481	C	T	T	0.405759	X - 11491	573	0.48142	0.0578372	8.52e-17	intron
rs62317559	4	69338734	15	other	4:69338734	G	A	A	0.405759	X - 11491	573	0.48142	0.0578372	8.52e-17	intron
rs62317860	4	69339177	15	other	4:69339177	C	T	T	0.405759	X - 11491	573	0.48142	0.0578372	8.52e-17	intron
rs62317863	4	69340657	15	other	4:69340657	T	G	G	0.405759	X - 11491	573	0.48142	0.0578372	8.52e-17	intron
rs140009857	4	69345334	15	other	4:69345334	T	A	A	0.405759	X - 11491	573	0.48142	0.0578372	8.52e-17	intron
rs40199	5	35037681	18	other	5:35037681	G	A	A	0.114261	3-aminoisobutyrate	582	0.710265	0.0853477	8.65e-17	intron
rs67981690	12	21343886	43	other	12:21343886	A	G	G	0.239316	hexadecanedioate	585	0.544535	0.065451	8.82e-17	intron
rs2947860	2	73855386	5	other	2:73855386	A	G	G	0.274112	N-delta-acetylornithine	591	-0.538548	0.0647593	9.09e-17	intergenic
rs373629120	2	73857134	5	other	2:73857134	C	A	A	0.286082	N-acetylarginine	582	0.520731	0.0626634	9.57e-17	intergenic
rs6546845	2	73770077	5	other	2:73770077	T	G	G	0.28511	N-delta-acetylornithine	591	-0.526216	0.0634097	1.05e-16	intron
rs34452388	4	69353852	15	other	4:69353852	G	A	A	0.431779	X - 19141	579	0.483397	0.0582551	1.06e-16	intron
rs2708675	4	69353919	15	other	4:69353919	G	A	A	0.479058	X - 11491	573	0.494861	0.0596635	1.09e-16	intron
rs2421554	2	73806202	5	other	2:73806202	A	T	T	0.452962	N-acetylcitrulline	574	0.46855	0.0565215	1.13e-16	intron
rs59310550	9	131694460	34	other	9:131694460	A	T	T	0.479203	X - 22145	577	0.489481	0.0590403	1.13e-16	intron
rs11126412	2	73887634	5	other	2:73887634	A	T	T	0.245347	N-delta-acetylornithine	591	-0.538071	0.0649244	1.15e-16	intron
rs7566315	2	73791808	5	other	2:73791808	C	T	T	0.406794	N-acetylcitrulline	574	0.473791	0.0571683	1.16e-16	intron
rs10190002	2	73794054	5	other	2:73794054	C	T	T	0.406794	N-acetylcitrulline	574	0.473791	0.0571683	1.16e-16	intron
rs77289848	12	21360761	43	other	12:21360761	G	A	A	0.223459	tetradecanedioate	584	0.56276	0.0679525	1.21e-16	intron
rs6745560	2	73827117	5	other	2:73827117	A	G	G	0.431185	N-acetylcitrulline	574	0.471363	0.0569712	1.3e-16	intron
rs2005455	12	121128699	45	other	12:121128699	A	G	G	0.440722	butyrylcarnitine	582	-0.478033	0.0577886	1.32e-16	intron
rs6736866	2	73661986	5	other	2:73661986	C	G	G	0.252577	N-acetylarginine	582	0.525011	0.0635138	1.38e-16	intron
rs3915	12	121176679	45	other	c12p121176679	C	T	T	0.347938	butyrylcarnitine	582	-0.495799	0.0599747	1.38e-16	synonymous
rs62153184	2	73773869	5	other	2:73773869	G	C	C	0.432927	N-acetylcitrulline	574	0.468486	0.0566868	1.4e-16	intron
rs6584195	10	100160747	36	other	10:100160747	G	A	A	0.429293	N-methylpipecolate	495	-0.513509	0.0621643	1.45e-16	intron
rs7073632	10	100160846	36	other	10:100160846	G	C	C	0.429293	N-methylpipecolate	495	-0.513509	0.0621643	1.45e-16	intron
rs10883088	10	100160998	36	other	10:100160998	A	G	G	0.429293	N-methylpipecolate	495	-0.513509	0.0621643	1.45e-16	intron
rs6746971	2	73669462	5	other	2:73669462	C	T	T	0.407666	N-acetylcitrulline	574	0.469618	0.0568586	1.46e-16	intron
rs1083923	2	73703374	5	other	2:73703374	A	G	G	0.434669	N-acetylcitrulline	574	0.469862	0.0569009	1.49e-16	intron
rs1083922	2	73704003	5	other	2:73704003	T	C	C	0.434669	N-acetylcitrulline	574	0.469862	0.0569009	1.49e-16	intron
rs1246091	2	73708897	5	other	2:73708897	T	A	A	0.434669	N-acetylcitrulline	574	0.469862	0.0569009	1.49e-16	intron
rs1083921	2	73712642	5	other	2:73712642	C	G	G	0.434669	N-acetylcitrulline	574	0.469862	0.0569009	1.49e-16	intron
rs1083919	2	73713863	5	other	2:73713863	C	G	G	0.434669	N-acetylcitrulline	574	0.469862	0.0569009	1.49e-16	intron
rs10189578	2	73728609	5	other	2:73728609	C	A	A	0.434669	N-acetylcitrulline	574	0.469862	0.0569009	1.49e-16	intron
rs10865398	2	73741497	5	other	2:73741497	G	T	T	0.434669	N-acetylcitrulline	574	0.469862	0.0569009	1.49e-16	intron
rs780391	2	73703904	5	other	2:73703904	C	T	T	0.405923	N-acetylcitrulline	574	0.473205	0.0573226	1.52e-16	intron
rs1246094	2	73707335	5	other	2:73707335	T	C	C	0.405923	N-acetylcitrulline	574	0.473205	0.0573226	1.52e-16	intron
rs73063122	12	21361213	43	other	12:21361213	A	C	C	0.231624	hexadecanedioate	585	0.554886	0.0672767	1.61e-16	intron
rs12318075	12	21361587	43	other	12:21361587	T	G	G	0.231624	hexadecanedioate	585	0.554886	0.0672767	1.61e-16	intron
rs708783	12	121173932	45	other	12:121173932	A	G	G	0.347079	butyrylcarnitine	582	-0.495974	0.0601429	1.63e-16	intron
rs6546827	2	73606493	5	other	2:73606493	C	T	T	0.348432	N-acetylcitrulline	574	0.515885	0.0626512	1.81e-16	intergenic
rs6706409	2	73606508	5	other	2:73606508	A	C	C	0.348432	N-acetylcitrulline	574	0.515885	0.0626512	1.81e-16	intergenic
rs10172677	2	73547613	5	other	2:73547613	G	A	A	0.29878	N-acetylcitrulline	574	0.554315	0.0673295	1.83e-16	intergenic
rs4852308	2	73834035	5	other	2:73834035	T	G	G	0.432056	N-acetylcitrulline	574	0.469373	0.0570378	1.89e-16	intron
rs111741722	2	234665983	8	other	2:234665983	A	G	G	0.337308	bilirubin (E,E)*	587	0.479183	0.0582503	1.93e-16	intron
rs697854	12	121184931	45	other	12:121184931	A	G	G	0.343643	butyrylcarnitine	582	-0.492918	0.0599808	2.07e-16	intergenic
rs12620091	2	73906819	5	other	2:73906819	C	T	T	0.439024	N-acetylcitrulline	574	0.460985	0.0561252	2.15e-16	intron
rs145017004	2	73690467	5	other	2:73690467	C	A	A	0.43554	N-acetylcitrulline	574	0.467322	0.0569076	2.18e-16	intron
rs141764984	2	73690491	5	other	2:73690491	C	A	A	0.43554	N-acetylcitrulline	574	0.467322	0.0569076	2.18e-16	intron
rs142800387	2	73693466	5	other	2:73693466	A	G	G	0.43554	N-acetylcitrulline	574	0.467322	0.0569076	2.18e-16	intron
rs13410232	2	73871689	5	other	2:73871689	A	T	T	0.247885	N-delta-acetylornithine	591	-0.530604	0.0646343	2.22e-16	upstream-gene
rs138978407	2	73691775	5	other	2:73691775	C	G	G	0.412892	N-acetylcitrulline	574	0.465378	0.0567021	2.26e-16	intron
rs780393	2	73701669	5	other	2:73701669	T	A	A	0.405052	N-acetylcitrulline	574	0.46934	0.0572052	2.32e-16	intron
rs111540621	2	73854394	5	other	2:73854394	C	G	G	0.274914	N-acetylarginine	582	0.516183	0.0629156	2.32e-16	intergenic
rs6729468	2	73765253	5	other	2:73765253	C	A	A	0.433798	N-acetylcitrulline	574	0.465468	0.0567495	2.36e-16	intron
rs6744697	2	73765438	5	other	2:73765438	T	C	C	0.433798	N-acetylcitrulline	574	0.465468	0.0567495	2.36e-16	intron
rs13399087	2	73771386	5	other	2:73771386	T	C	C	0.433798	N-acetylcitrulline	574	0.465468	0.0567495	2.36e-16	intron
rs13384756	2	73871665	5	other	2:73871665	C	T	T	0.277491	N-acetylarginine	582	0.51513	0.0628126	2.38e-16	upstream-gene
rs2421546	2	73641077	5	other	2:73641077	A	C	C	0.437282	N-acetylcitrulline	574	0.470334	0.0573516	2.39e-16	intron
rs11189594	10	100161024	36	other	10:100161024	C	A	A	0.427273	N-methylpipecolate	495	-0.508462	0.0620084	2.41e-16	intron
rs11893881	2	73824373	5	other	2:73824373	T	A	A	0.292724	N-delta-acetylornithine	591	-0.508315	0.0620184	2.48e-16	intron
rs142710146	2	73622182	5	other	2:73622182	A	G	G	0.19338	N-acetylcitrulline	574	0.637006	0.0777553	2.56e-16	intron
rs6736118	2	73689126	5	other	2:73689126	A	G	G	0.2978	N-delta-acetylornithine	591	-0.511964	0.0625529	2.73e-16	intron
rs368437928	2	73689973	5	other	2:73689973	A	G	G	0.2978	N-delta-acetylornithine	591	-0.511964	0.0625529	2.73e-16	intron
rs13392872	2	73713072	5	other	2:73713072	G	A	A	0.250859	N-acetylarginine	582	0.527083	0.0644401	2.85e-16	intron
rs10187192	2	73713500	5	other	2:73713500	T	C	C	0.250859	N-acetylarginine	582	0.527083	0.0644401	2.85e-16	intron
rs143079854	9	131694545	34	other	9:131694545	C	A	A	0.414211	X - 22145	577	0.473453	0.0578926	2.88e-16	intron
rs7584575	2	73666402	5	other	2:73666402	C	T	T	0.298646	N-delta-acetylornithine	591	-0.511421	0.0625478	2.92e-16	intron
rs6756885	2	73805172	5	other	2:73805172	A	G	G	0.291032	N-delta-acetylornithine	591	-0.509291	0.0623062	2.98e-16	intron
rs138277714	12	121121867	45	other	12:121121867	A	G	G	0.462393	ethylmalonate	585	-0.488521	0.0597996	3.1e-16	upstream-gene
rs7598419	2	73798223	5	other	2:73798223	A	G	G	0.251718	N-acetylarginine	582	0.523509	0.0641082	3.19e-16	intron
rs7574240	2	73904709	5	other	2:73904709	G	C	C	0.414634	N-acetylcitrulline	574	0.464814	0.0569272	3.21e-16	intron
rs7574268	2	73904872	5	other	2:73904872	C	T	T	0.414634	N-acetylcitrulline	574	0.464814	0.0569272	3.21e-16	intron
rs11126413	2	73906157	5	other	2:73906157	T	A	A	0.414634	N-acetylcitrulline	574	0.464814	0.0569272	3.21e-16	intron
rs12620018	2	73906408	5	other	2:73906408	G	A	A	0.414634	N-acetylcitrulline	574	0.464814	0.0569272	3.21e-16	intron
rs2947860	2	73855386	5	other	2:73855386	A	G	G	0.270619	N-acetylarginine	582	0.523122	0.0640821	3.26e-16	intergenic
rs780395	2	73700853	5	other	2:73700853	G	A	A	0.434669	N-acetylcitrulline	574	0.462914	0.0567545	3.45e-16	intron
rs780394	2	73700930	5	other	2:73700930	A	G	G	0.434669	N-acetylcitrulline	574	0.462914	0.0567545	3.45e-16	intron
rs11899740	2	73631212	5	other	2:73631212	G	A	A	0.249141	N-acetylarginine	582	0.531848	0.0652873	3.75e-16	intron
rs10187416	2	73713741	5	other	2:73713741	T	G	G	0.299492	N-delta-acetylornithine	591	-0.505278	0.0620959	4.05e-16	intron
rs10207264	2	73714097	5	other	2:73714097	G	A	A	0.299492	N-delta-acetylornithine	591	-0.505278	0.0620959	4.05e-16	intron
rs12996463	2	73655496	5	other	2:73655496	T	C	C	0.41115	N-acetylcitrulline	574	0.461644	0.0567374	4.07e-16	intron
rs2178154	2	73661738	5	other	2:73661738	C	T	T	0.41115	N-acetylcitrulline	574	0.461644	0.0567374	4.07e-16	intron
rs13384756	2	73871665	5	other	2:73871665	C	T	T	0.28088	N-delta-acetylornithine	591	-0.518577	0.0637751	4.25e-16	upstream-gene
rs6736866	2	73661986	5	other	2:73661986	C	G	G	0.255499	N-delta-acetylornithine	591	-0.518869	0.063825	4.31e-16	intron
rs9807961	2	73694043	5	other	2:73694043	A	G	G	0.300338	N-delta-acetylornithine	591	-0.504794	0.0620939	4.31e-16	intron
rs6706562	2	73548787	5	other	2:73548787	C	G	G	0.324913	N-acetylcitrulline	574	0.533408	0.0656204	4.34e-16	intergenic
rs37377	5	35045494	18	other	5:35045494	G	T	T	0.128007	3-aminoisobutyrate	582	0.668242	0.0822619	4.53e-16	intron
rs40200	5	35045745	18	other	5:35045745	A	G	G	0.128007	3-aminoisobutyrate	582	0.668242	0.0822619	4.53e-16	intron
rs1815027	2	73831840	5	other	2:73831840	T	C	C	0.437282	N-acetylcitrulline	574	0.465508	0.0573241	4.64e-16	intron
rs13009035	2	73845709	5	other	2:73845709	T	C	C	0.437282	N-acetylcitrulline	574	0.465508	0.0573241	4.64e-16	intergenic
rs13384952	2	73723959	5	other	2:73723959	A	G	G	0.25	N-acetylarginine	582	0.52551	0.0647754	4.95e-16	intron
rs11693586	2	73733867	5	other	2:73733867	C	T	T	0.25	N-acetylarginine	582	0.52551	0.0647754	4.95e-16	intron
rs13392691	2	73748980	5	other	2:73748980	G	A	A	0.25	N-acetylarginine	582	0.52551	0.0647754	4.95e-16	intron
rs10183818	2	73714556	5	other	2:73714556	A	G	G	0.250423	N-delta-acetylornithine	591	-0.527737	0.065055	4.97e-16	intron
rs2421545	2	73639476	5	other	2:73639476	T	C	C	0.412892	N-acetylcitrulline	574	0.462363	0.0570068	5.03e-16	intron
rs2421548	2	73641240	5	other	2:73641240	A	G	G	0.412892	N-acetylcitrulline	574	0.462363	0.0570068	5.03e-16	intron
rs12995433	2	73641326	5	other	2:73641326	C	T	T	0.412892	N-acetylcitrulline	574	0.462363	0.0570068	5.03e-16	intron
rs4852927	2	73641557	5	other	2:73641557	C	T	T	0.412892	N-acetylcitrulline	574	0.462363	0.0570068	5.03e-16	intron
rs1114380	2	73804708	5	other	2:73804708	A	G	G	0.275773	N-acetylarginine	582	0.508192	0.0626875	5.2e-16	intron
rs7424690	2	73806632	5	other	2:73806632	T	C	C	0.275773	N-acetylarginine	582	0.508192	0.0626875	5.2e-16	intron
rs10169714	2	73808773	5	other	2:73808773	T	G	G	0.275773	N-acetylarginine	582	0.508192	0.0626875	5.2e-16	intron
rs7558944	2	73810909	5	other	2:73810909	T	G	G	0.275773	N-acetylarginine	582	0.508192	0.0626875	5.2e-16	intron
rs13432605	2	73810981	5	other	2:73810981	C	G	G	0.275773	N-acetylarginine	582	0.508192	0.0626875	5.2e-16	intron
rs9750915	2	73811880	5	other	2:73811880	T	C	C	0.275773	N-acetylarginine	582	0.508192	0.0626875	5.2e-16	intron
rs62149781	2	73812623	5	other	2:73812623	A	C	C	0.275773	N-acetylarginine	582	0.508192	0.0626875	5.2e-16	intron
rs28879089	2	73812886	5	other	2:73812886	G	A	A	0.275773	N-acetylarginine	582	0.508192	0.0626875	5.2e-16	intron
rs7582606	2	73813945	5	other	2:73813945	A	G	G	0.275773	N-acetylarginine	582	0.508192	0.0626875	5.2e-16	intron
rs7603647	2	73817238	5	other	2:73817238	G	A	A	0.275773	N-acetylarginine	582	0.508192	0.0626875	5.2e-16	intron
rs1528169	2	73669186	5	other	2:73669186	T	C	C	0.433798	N-acetylcitrulline	574	0.462008	0.0570151	5.35e-16	intron
rs2091504	2	73687794	5	other	2:73687794	G	T	T	0.433798	N-acetylcitrulline	574	0.462008	0.0570151	5.35e-16	intron
rs7598901	2	73675844	5	other	c2p73675844	C	T	T	0.433798	N-acetylcitrulline	574	0.462008	0.0570151	5.35e-16	synonymous
rs16899972	5	34998778	18	other	c5p34998778	C	A	A	0.382302	3-aminoisobutyrate	582	-0.446352	0.0551184	5.58e-16	3-prime-UTR
rs11689588	2	73773691	5	other	2:73773691	A	G	G	0.250423	N-delta-acetylornithine	591	-0.523877	0.0647174	5.73e-16	intron
rs73947808	2	73721250	5	other	2:73721250	A	C	C	0.240271	N-delta-acetylornithine	591	-0.534985	0.066144	6.06e-16	intron
rs1403284	2	73726662	5	other	2:73726662	G	A	A	0.240271	N-delta-acetylornithine	591	-0.534985	0.066144	6.06e-16	intron
rs6546836	2	73677833	5	other	c2p73677833	A	G	G	0.296108	N-delta-acetylornithine	591	-0.506206	0.0626068	6.19e-16	synonymous
rs11689164	2	73873906	5	other	2:73873906	A	G	G	0.20643	N-delta-acetylornithine	591	-0.566389	0.0700631	6.27e-16	intron
rs6755217	2	73641285	5	other	2:73641285	C	T	T	0.249577	N-delta-acetylornithine	591	-0.535409	0.0662609	6.46e-16	intron
rs6745368	2	73809974	5	other	2:73809974	C	T	T	0.271574	N-delta-acetylornithine	591	-0.515118	0.063759	6.52e-16	intron
rs10173534	2	73813432	5	other	2:73813432	C	T	T	0.271574	N-delta-acetylornithine	591	-0.515118	0.063759	6.52e-16	intron
rs7607892	2	73818707	5	other	2:73818707	C	T	T	0.267182	N-acetylarginine	582	0.511982	0.063382	6.6e-16	intron
rs2421489	2	73593448	5	other	2:73593448	A	G	G	0.310105	N-acetylcitrulline	574	0.517423	0.0640821	6.78e-16	intergenic
rs2140195	2	73702344	5	other	2:73702344	A	G	G	0.298646	N-delta-acetylornithine	591	-0.500287	0.0619944	7.04e-16	intron
rs13391552	2	73818936	5	other	2:73818936	G	A	A	0.274055	N-acetylarginine	582	0.510756	0.0632922	7.04e-16	intron
rs6710438	2	73820108	5	other	2:73820108	G	C	C	0.274055	N-acetylarginine	582	0.510756	0.0632922	7.04e-16	intron
rs6710692	2	73820318	5	other	2:73820318	G	A	A	0.274055	N-acetylarginine	582	0.510756	0.0632922	7.04e-16	intron
rs79145598	2	73821382	5	other	2:73821382	T	A	A	0.274055	N-acetylarginine	582	0.510756	0.0632922	7.04e-16	intron
rs62149783	2	73821384	5	other	2:73821384	T	A	A	0.274055	N-acetylarginine	582	0.510756	0.0632922	7.04e-16	intron
rs6546854	2	73834034	5	other	2:73834034	A	G	G	0.274055	N-acetylarginine	582	0.510756	0.0632922	7.04e-16	intron
rs13409366	2	73846767	5	other	2:73846767	A	G	G	0.274055	N-acetylarginine	582	0.510756	0.0632922	7.04e-16	intergenic
rs969114	4	69338311	15	other	4:69338311	A	G	G	0.450777	X - 19141	579	-0.462257	0.0572878	7.09e-16	intron
rs976058	4	69341487	15	other	4:69341487	T	C	C	0.450777	X - 19141	579	-0.462257	0.0572878	7.09e-16	intron
rs1246089	2	73711470	5	other	2:73711470	G	C	C	0.442509	N-acetylcitrulline	574	0.455813	0.0564911	7.1e-16	intron
rs78492200	2	73768232	5	other	2:73768232	T	G	G	0.295262	N-delta-acetylornithine	591	-0.505941	0.062728	7.29e-16	intron
rs6745368	2	73809974	5	other	2:73809974	C	T	T	0.268041	N-acetylarginine	582	0.50865	0.0630722	7.35e-16	intron
rs10173534	2	73813432	5	other	2:73813432	C	T	T	0.268041	N-acetylarginine	582	0.50865	0.0630722	7.35e-16	intron
rs56131703	2	73847260	5	other	2:73847260	C	T	T	0.218274	N-delta-acetylornithine	591	-0.555935	0.0689703	7.6e-16	intergenic
rs13392872	2	73713072	5	other	2:73713072	G	A	A	0.254653	N-delta-acetylornithine	591	-0.52033	0.0645874	7.87e-16	intron
rs10187192	2	73713500	5	other	2:73713500	T	C	C	0.254653	N-delta-acetylornithine	591	-0.52033	0.0645874	7.87e-16	intron
rs6759452	2	73878352	5	other	2:73878352	C	T	T	0.212199	N-acetylarginine	582	0.547139	0.0679229	7.93e-16	intron
rs11679042	2	73907311	5	other	2:73907311	A	C	C	0.202091	N-acetylcitrulline	574	0.598636	0.0743186	7.95e-16	intron
rs7606483	2	73735674	5	other	2:73735674	A	G	G	0.441638	N-acetylcitrulline	574	0.461456	0.0572928	7.99e-16	intron
rs11689588	2	73773691	5	other	2:73773691	A	G	G	0.246564	N-acetylarginine	582	0.519255	0.0645101	8.33e-16	intron
rs2239760	12	121163518	45	other	12:121163518	C	A	A	0.42268	butyrylcarnitine	582	-0.471929	0.0586771	8.78e-16	upstream-gene
rs111267264	2	73907578	5	other	2:73907578	A	G	G	0.247039	N-delta-acetylornithine	591	-0.53445	0.0664977	9.2e-16	intron
rs10469966	2	73752368	5	other	2:73752368	G	A	A	0.251718	N-acetylarginine	582	0.520534	0.064781	9.34e-16	intron
rs77289848	12	21360761	43	other	12:21360761	G	A	A	0.226496	hexadecanedioate	585	0.539663	0.0671883	9.58e-16	intron
rs73079474	12	21340207	43	other	12:21340207	T	C	C	0.163248	hexadecanedioate	585	0.621085	0.0773609	9.88e-16	intron
rs6735946	2	73790058	5	other	2:73790058	A	G	G	0.269759	N-acetylarginine	582	0.505395	0.0629653	1e-15	intron
rs17009149	2	73790368	5	other	2:73790368	T	C	C	0.269759	N-acetylarginine	582	0.505395	0.0629653	1e-15	intron
rs10198549	2	73794404	5	other	2:73794404	A	G	G	0.269759	N-acetylarginine	582	0.505395	0.0629653	1e-15	intron
rs9653557	2	73795962	5	other	2:73795962	A	C	C	0.269759	N-acetylarginine	582	0.505395	0.0629653	1e-15	intron
rs10181563	2	73796173	5	other	2:73796173	G	T	T	0.269759	N-acetylarginine	582	0.505395	0.0629653	1e-15	intron
rs10185080	2	73797507	5	other	2:73797507	C	A	A	0.269759	N-acetylarginine	582	0.505395	0.0629653	1e-15	intron
rs10197755	2	73797623	5	other	2:73797623	T	A	A	0.269759	N-acetylarginine	582	0.505395	0.0629653	1e-15	intron
rs17009159	2	73797762	5	other	2:73797762	A	T	T	0.269759	N-acetylarginine	582	0.505395	0.0629653	1e-15	intron
rs7583255	2	73797996	5	other	2:73797996	T	G	G	0.269759	N-acetylarginine	582	0.505395	0.0629653	1e-15	intron
rs7586463	2	73798476	5	other	2:73798476	T	C	C	0.269759	N-acetylarginine	582	0.505395	0.0629653	1e-15	intron
rs7594511	2	73681639	5	other	2:73681639	A	G	G	0.273266	N-delta-acetylornithine	591	-0.504516	0.0628662	1.01e-15	intron
rs150050145	2	73688384	5	other	2:73688384	A	G	G	0.273266	N-delta-acetylornithine	591	-0.504516	0.0628662	1.01e-15	intron
rs144788670	2	73691524	5	other	2:73691524	C	G	G	0.273266	N-delta-acetylornithine	591	-0.504516	0.0628662	1.01e-15	intron
rs146511151	2	73708333	5	other	2:73708333	T	G	G	0.270728	N-delta-acetylornithine	591	-0.512559	0.0638673	1.01e-15	intron
rs1918863	2	73644481	5	other	2:73644481	A	G	G	0.302876	N-delta-acetylornithine	591	-0.49729	0.0619789	1.03e-15	intron
rs7607892	2	73818707	5	other	2:73818707	C	T	T	0.270728	N-delta-acetylornithine	591	-0.513908	0.0640879	1.07e-15	intron
rs13008860	2	73774019	5	other	2:73774019	G	A	A	0.458188	N-acetylcitrulline	574	0.454945	0.0567759	1.12e-15	intron
rs12620074	2	73906598	5	other	2:73906598	C	G	G	0.493031	N-acetylcitrulline	574	0.46202	0.0576696	1.13e-15	intron
rs6546873	2	73966040	5	other	2:73966040	T	A	A	0.236887	N-delta-acetylornithine	591	-0.545597	0.0680996	1.13e-15	upstream-gene
rs7564890	2	73641853	5	other	2:73641853	T	C	C	0.27665	N-delta-acetylornithine	591	-0.49962	0.0623731	1.15e-15	intron
rs11693531	2	73608614	5	other	2:73608614	C	G	G	0.293814	N-acetylarginine	582	0.494872	0.0617888	1.16e-15	upstream-gene
rs7582051	2	73866108	5	other	2:73866108	G	A	A	0.205584	N-delta-acetylornithine	591	-0.564922	0.0705444	1.17e-15	downstream-gene
rs695952	12	121178644	45	other	12:121178644	G	A	A	0.350515	butyrylcarnitine	582	-0.479689	0.0599262	1.2e-15	downstream-gene
rs6705489	2	73648811	5	other	2:73648811	G	T	T	0.275804	N-delta-acetylornithine	591	-0.499051	0.0623686	1.23e-15	intron
rs78941213	2	73885137	5	other	2:73885137	C	T	T	0.203046	N-delta-acetylornithine	591	-0.562693	0.0703569	1.27e-15	intron
rs149811264	2	73895763	5	other	2:73895763	C	A	A	0.203046	N-delta-acetylornithine	591	-0.562693	0.0703569	1.27e-15	intron
rs10190219	2	73658331	5	other	2:73658331	C	T	T	0.27242	N-delta-acetylornithine	591	-0.506049	0.0633161	1.32e-15	intron
rs7598419	2	73798223	5	other	2:73798223	A	G	G	0.255499	N-delta-acetylornithine	591	-0.513473	0.0642714	1.36e-15	intron
rs11675958	2	73912650	5	other	2:73912650	C	T	T	0.2022	N-delta-acetylornithine	591	-0.562126	0.070361	1.36e-15	non-coding-exon
rs1881245	2	73649928	5	other	2:73649928	G	A	A	0.30203	N-delta-acetylornithine	591	-0.496866	0.0622019	1.37e-15	intron
rs2567600	2	73981598	5	other	2:73981598	G	A	A	0.209814	N-delta-acetylornithine	591	-0.555697	0.0695918	1.4e-15	intergenic
rs2567601	2	73985167	5	other	2:73985167	T	G	G	0.209814	N-delta-acetylornithine	591	-0.555697	0.0695918	1.4e-15	downstream-gene
rs2567602	2	73985536	5	other	2:73985536	A	G	G	0.209814	N-delta-acetylornithine	591	-0.555697	0.0695918	1.4e-15	downstream-gene
rs2567603	2	73986125	5	other	2:73986125	G	C	C	0.209814	N-delta-acetylornithine	591	-0.555697	0.0695918	1.4e-15	downstream-gene
rs2603186	4	69340782	15	other	4:69340782	A	G	G	0.463731	X - 19141	579	-0.460937	0.0577202	1.4e-15	intron
rs2708699	4	69341037	15	other	4:69341037	T	C	C	0.463731	X - 19141	579	-0.460937	0.0577202	1.4e-15	intron
rs1454247	4	69341579	15	other	4:69341579	C	T	T	0.463731	X - 19141	579	-0.460937	0.0577202	1.4e-15	intron
rs2603187	4	69340500	15	other	c4p69340500	A	G	G	0.463731	X - 19141	579	-0.460937	0.0577202	1.4e-15	intron
rs983745	4	69342169	15	other	c4p69342169	G	C	C	0.463731	X - 19141	579	-0.460937	0.0577202	1.4e-15	intron
rs73949333	2	73907646	5	other	2:73907646	A	G	G	0.252115	N-delta-acetylornithine	591	-0.52652	0.0659609	1.44e-15	intron
rs4767935	12	121216531	45	other	12:121216531	T	C	C	0.467354	butyrylcarnitine	582	0.475948	0.0596356	1.45e-15	intron
rs10207970	2	73744875	5	other	2:73744875	G	C	C	0.45993	N-acetylcitrulline	574	0.452487	0.0567003	1.46e-15	intron
rs7854927	9	131691173	34	other	9:131691173	G	T	T	0.416811	X - 22145	577	0.460396	0.0576898	1.46e-15	intron
rs7870141	9	131691174	34	other	9:131691174	T	A	A	0.416811	X - 22145	577	0.460396	0.0576898	1.46e-15	intron
rs28414425	9	131692899	34	other	9:131692899	C	A	A	0.416811	X - 22145	577	0.460396	0.0576898	1.46e-15	intron
rs146511151	2	73708333	5	other	2:73708333	T	G	G	0.267182	N-acetylarginine	582	0.506369	0.063466	1.48e-15	intron
rs2948149	12	121162854	45	other	12:121162854	T	G	G	0.421821	butyrylcarnitine	582	-0.469259	0.0588276	1.5e-15	upstream-gene
rs7598660	2	73740425	5	other	2:73740425	G	A	A	0.460801	N-acetylcitrulline	574	0.452876	0.0567772	1.51e-15	intron
rs17452428	9	131735559	34	other	c9p131735559	T	C	C	0.405546	X - 22145	577	0.46304	0.0580557	1.51e-15	intron
rs12555901	9	131699540	34	other	9:131699540	G	T	T	0.408146	X - 22145	577	0.461305	0.0578407	1.52e-15	intron
rs62149813	2	73857135	5	other	2:73857135	A	C	C	0.463415	N-acetylcitrulline	574	0.453443	0.0568825	1.57e-15	intergenic
rs13384952	2	73723959	5	other	2:73723959	A	G	G	0.253807	N-delta-acetylornithine	591	-0.517625	0.0649418	1.58e-15	intron
rs11693586	2	73733867	5	other	2:73733867	C	T	T	0.253807	N-delta-acetylornithine	591	-0.517625	0.0649418	1.58e-15	intron
rs13392691	2	73748980	5	other	2:73748980	G	A	A	0.253807	N-delta-acetylornithine	591	-0.517625	0.0649418	1.58e-15	intron
rs7602980	2	73711964	5	other	2:73711964	G	A	A	0.268041	N-acetylarginine	582	0.503384	0.0631661	1.6e-15	intron
rs13421462	2	73719875	5	other	2:73719875	A	C	C	0.268041	N-acetylarginine	582	0.503384	0.0631661	1.6e-15	intron
rs13398956	2	73720258	5	other	2:73720258	C	A	A	0.268041	N-acetylarginine	582	0.503384	0.0631661	1.6e-15	intron
rs56154726	2	73721767	5	other	2:73721767	C	T	T	0.268041	N-acetylarginine	582	0.503384	0.0631661	1.6e-15	intron
rs7572722	2	73724675	5	other	2:73724675	T	C	C	0.268041	N-acetylarginine	582	0.503384	0.0631661	1.6e-15	intron
rs13400985	2	73733071	5	other	2:73733071	A	G	G	0.268041	N-acetylarginine	582	0.503384	0.0631661	1.6e-15	intron
rs11693588	2	73733875	5	other	2:73733875	C	T	T	0.268041	N-acetylarginine	582	0.503384	0.0631661	1.6e-15	intron
rs148924788	2	73734130	5	other	2:73734130	A	T	T	0.268041	N-acetylarginine	582	0.503384	0.0631661	1.6e-15	intron
rs145733937	2	73734133	5	other	2:73734133	G	A	A	0.268041	N-acetylarginine	582	0.503384	0.0631661	1.6e-15	intron
rs9309473	2	73743982	5	other	2:73743982	A	G	G	0.268041	N-acetylarginine	582	0.503384	0.0631661	1.6e-15	intron
rs2421552	2	73758803	5	other	2:73758803	C	T	T	0.268041	N-acetylarginine	582	0.503384	0.0631661	1.6e-15	intron
rs6740766	2	73780913	5	other	2:73780913	A	G	G	0.268041	N-acetylarginine	582	0.503384	0.0631661	1.6e-15	intron
rs13431267	2	73782200	5	other	2:73782200	A	G	G	0.268041	N-acetylarginine	582	0.503384	0.0631661	1.6e-15	intron
rs10207220	2	73785046	5	other	2:73785046	G	C	C	0.268041	N-acetylarginine	582	0.503384	0.0631661	1.6e-15	intron
rs10169213	2	73787234	5	other	2:73787234	G	C	C	0.268041	N-acetylarginine	582	0.503384	0.0631661	1.6e-15	intron
rs375811360	2	73870324	5	other	2:73870324	C	G	G	0.276316	N-acetylglutamine	570	0.529217	0.0664075	1.6e-15	upstream-gene
rs1589576	2	73738804	5	other	2:73738804	A	G	G	0.262027	N-acetylarginine	582	0.506306	0.0635574	1.64e-15	intron
rs7602980	2	73711964	5	other	2:73711964	G	A	A	0.271574	N-delta-acetylornithine	591	-0.50631	0.0635859	1.68e-15	intron
rs13421462	2	73719875	5	other	2:73719875	A	C	C	0.271574	N-delta-acetylornithine	591	-0.50631	0.0635859	1.68e-15	intron
rs13398956	2	73720258	5	other	2:73720258	C	A	A	0.271574	N-delta-acetylornithine	591	-0.50631	0.0635859	1.68e-15	intron
rs56154726	2	73721767	5	other	2:73721767	C	T	T	0.271574	N-delta-acetylornithine	591	-0.50631	0.0635859	1.68e-15	intron
rs7572722	2	73724675	5	other	2:73724675	T	C	C	0.271574	N-delta-acetylornithine	591	-0.50631	0.0635859	1.68e-15	intron
rs13400985	2	73733071	5	other	2:73733071	A	G	G	0.271574	N-delta-acetylornithine	591	-0.50631	0.0635859	1.68e-15	intron
rs11693588	2	73733875	5	other	2:73733875	C	T	T	0.271574	N-delta-acetylornithine	591	-0.50631	0.0635859	1.68e-15	intron
rs148924788	2	73734130	5	other	2:73734130	A	T	T	0.271574	N-delta-acetylornithine	591	-0.50631	0.0635859	1.68e-15	intron
rs145733937	2	73734133	5	other	2:73734133	G	A	A	0.271574	N-delta-acetylornithine	591	-0.50631	0.0635859	1.68e-15	intron
rs9309473	2	73743982	5	other	2:73743982	A	G	G	0.271574	N-delta-acetylornithine	591	-0.50631	0.0635859	1.68e-15	intron
rs2421552	2	73758803	5	other	2:73758803	C	T	T	0.271574	N-delta-acetylornithine	591	-0.50631	0.0635859	1.68e-15	intron
rs6740766	2	73780913	5	other	2:73780913	A	G	G	0.271574	N-delta-acetylornithine	591	-0.50631	0.0635859	1.68e-15	intron
rs13431267	2	73782200	5	other	2:73782200	A	G	G	0.271574	N-delta-acetylornithine	591	-0.50631	0.0635859	1.68e-15	intron
rs10207220	2	73785046	5	other	2:73785046	G	C	C	0.271574	N-delta-acetylornithine	591	-0.50631	0.0635859	1.68e-15	intron
rs10169213	2	73787234	5	other	2:73787234	G	C	C	0.271574	N-delta-acetylornithine	591	-0.50631	0.0635859	1.68e-15	intron
rs7587577	2	73832786	5	other	2:73832786	C	T	T	0.276632	N-acetylarginine	582	0.497927	0.0625527	1.72e-15	intron
rs6546857	2	73837955	5	other	2:73837955	A	G	G	0.276632	N-acetylarginine	582	0.497927	0.0625527	1.72e-15	downstream-gene
rs7596773	2	73846000	5	other	2:73846000	C	T	T	0.276632	N-acetylarginine	582	0.497927	0.0625527	1.72e-15	intergenic
rs61692394	2	73783772	5	other	2:73783772	G	T	T	0.270619	N-acetylarginine	582	0.505752	0.063597	1.83e-15	intron
rs62151652	2	73700131	5	other	2:73700131	A	C	C	0.267182	N-acetylarginine	582	0.501564	0.0631326	1.95e-15	intron
rs10199224	2	73761446	5	other	2:73761446	C	G	G	0.267182	N-acetylarginine	582	0.501564	0.0631326	1.95e-15	intron
rs10178678	2	73762236	5	other	2:73762236	A	G	G	0.267182	N-acetylarginine	582	0.501564	0.0631326	1.95e-15	intron
rs6704782	2	73766454	5	other	2:73766454	A	T	T	0.267182	N-acetylarginine	582	0.501564	0.0631326	1.95e-15	intron
rs6757996	2	73772251	5	other	2:73772251	G	A	A	0.414634	N-acetylcitrulline	574	0.448816	0.0564925	1.95e-15	intron
rs77962988	2	73886090	5	other	2:73886090	T	C	C	0.210481	N-acetylarginine	582	0.540036	0.0679756	1.95e-15	intron
rs7594511	2	73681639	5	other	2:73681639	A	G	G	0.270619	N-acetylarginine	582	0.494913	0.0623099	1.98e-15	intron
rs150050145	2	73688384	5	other	2:73688384	A	G	G	0.270619	N-acetylarginine	582	0.494913	0.0623099	1.98e-15	intron
rs144788670	2	73691524	5	other	2:73691524	C	G	G	0.270619	N-acetylarginine	582	0.494913	0.0623099	1.98e-15	intron
rs10469966	2	73752368	5	other	2:73752368	G	A	A	0.255499	N-delta-acetylornithine	591	-0.516185	0.0649977	2e-15	intron
rs62149774	2	73787652	5	other	2:73787652	G	A	A	0.211506	N-delta-acetylornithine	591	-0.551746	0.06948	2e-15	intron
rs62149777	2	73795364	5	other	2:73795364	G	A	A	0.211506	N-delta-acetylornithine	591	-0.551746	0.06948	2e-15	intron
rs17455218	9	131697198	34	other	9:131697198	G	A	A	0.405546	X - 22145	577	0.45933	0.0578526	2.03e-15	intron
rs12685767	9	131766352	34	other	9:131766352	C	T	T	0.403813	X - 22145	577	0.468206	0.0589712	2.03e-15	intron
rs12683687	9	131766427	34	other	9:131766427	A	G	G	0.403813	X - 22145	577	0.468206	0.0589712	2.03e-15	intron
rs7607014	2	73730174	5	other	2:73730174	A	G	G	0.278342	N-delta-acetylornithine	591	-0.503584	0.0634318	2.04e-15	intron
rs6711033	2	73746643	5	other	2:73746643	T	C	C	0.278342	N-delta-acetylornithine	591	-0.503584	0.0634318	2.04e-15	intron
rs13409668	2	73753187	5	other	2:73753187	C	T	T	0.278342	N-delta-acetylornithine	591	-0.503584	0.0634318	2.04e-15	intron
rs73947818	2	73852127	5	other	2:73852127	A	G	G	0.296108	N-delta-acetylornithine	591	-0.501777	0.0632241	2.08e-15	intergenic
rs368575921	2	73690883	5	other	2:73690883	A	G	G	0.178571	N-acetylcitrulline	574	0.615081	0.0775201	2.11e-15	intron
rs695949	12	121149736	45	other	12:121149736	A	G	G	0.393471	butyrylcarnitine	582	-0.480468	0.0605565	2.12e-15	intron
rs11689164	2	73873906	5	other	2:73873906	A	G	G	0.204467	N-acetylarginine	582	0.547088	0.0689616	2.14e-15	intron
rs7598396	2	73652628	5	other	2:73652628	A	G	G	0.275804	N-delta-acetylornithine	591	-0.496479	0.0626003	2.18e-15	intron
rs6753344	2	73653138	5	other	2:73653138	A	G	G	0.275804	N-delta-acetylornithine	591	-0.496479	0.0626003	2.18e-15	intron
rs7849529	9	131696692	34	other	9:131696692	A	G	G	0.407279	X - 22145	577	0.459623	0.0579794	2.24e-15	intron
rs17452484	9	131759248	34	other	9:131759248	C	T	T	0.405546	X - 22145	577	0.466702	0.0588898	2.28e-15	intron
rs12553276	9	131762723	34	other	9:131762723	G	A	A	0.405546	X - 22145	577	0.466702	0.0588898	2.28e-15	intron
rs6755217	2	73641285	5	other	2:73641285	C	T	T	0.246564	N-acetylarginine	582	0.521436	0.0658044	2.3e-15	intron
rs10179134	2	73637519	5	other	2:73637519	A	G	G	0.273196	N-acetylarginine	582	0.491095	0.0619812	2.31e-15	intron
rs10431385	12	121128882	45	other	12:121128882	T	C	C	0.419244	butyrylcarnitine	582	-0.469277	0.0592569	2.39e-15	intron
rs35528262	2	73955125	5	other	2:73955125	G	C	C	0.466899	N-acetylcitrulline	574	0.436698	0.0551458	2.39e-15	downstream-gene
rs10120352	9	131705337	34	other	9:131705337	A	G	G	0.410745	X - 22145	577	0.459502	0.0580348	2.42e-15	upstream-gene
rs10179134	2	73637519	5	other	2:73637519	A	G	G	0.275804	N-delta-acetylornithine	591	-0.494477	0.0624572	2.43e-15	intron
rs6546845	2	73770077	5	other	2:73770077	T	G	G	0.280928	N-acetylarginine	582	0.498914	0.0630417	2.49e-15	intron
rs11899740	2	73631212	5	other	2:73631212	G	A	A	0.252115	N-delta-acetylornithine	591	-0.519559	0.0656549	2.5e-15	intron
rs60318946	12	21326728	43	other	12:21326728	A	G	G	0.194017	hexadecanedioate	585	0.575303	0.0727113	2.53e-15	intron
rs696340	12	121173653	45	other	12:121173653	A	T	T	0.390034	butyrylcarnitine	582	-0.463709	0.0586207	2.57e-15	intron
rs2900478	12	21368797	43	other	12:21368797	T	A	A	0.235043	hexadecanedioate	585	0.536489	0.0678979	2.76e-15	intron
rs9749859	2	73811908	5	other	2:73811908	G	C	C	0.304569	N-delta-acetylornithine	591	-0.492425	0.0623226	2.76e-15	intron
rs10170786	2	73812988	5	other	2:73812988	C	T	T	0.304569	N-delta-acetylornithine	591	-0.492425	0.0623226	2.76e-15	intron
rs2421555	2	73816955	5	other	2:73816955	G	A	A	0.304569	N-delta-acetylornithine	591	-0.492425	0.0623226	2.76e-15	intron
rs62151652	2	73700131	5	other	2:73700131	A	C	C	0.270728	N-delta-acetylornithine	591	-0.501825	0.0635245	2.8e-15	intron
rs10199224	2	73761446	5	other	2:73761446	C	G	G	0.270728	N-delta-acetylornithine	591	-0.501825	0.0635245	2.8e-15	intron
rs10178678	2	73762236	5	other	2:73762236	A	G	G	0.270728	N-delta-acetylornithine	591	-0.501825	0.0635245	2.8e-15	intron
rs6704782	2	73766454	5	other	2:73766454	A	T	T	0.270728	N-delta-acetylornithine	591	-0.501825	0.0635245	2.8e-15	intron
NA	2	73857137	5	other	2:73857137	C	A	A	0.466899	N-acetylcitrulline	574	0.453013	0.0573662	2.86e-15	intergenic
rs369368545	9	131700953	34	other	9:131700953	C	T	T	0.403813	X - 22145	577	0.45901	0.0581337	2.89e-15	intron
rs6755241	2	73641364	5	other	2:73641364	C	T	T	0.275804	N-delta-acetylornithine	591	-0.495553	0.062799	3e-15	intron
rs11688718	2	73760939	5	other	2:73760939	C	T	T	0.413763	N-acetylcitrulline	574	0.446941	0.0566468	3.02e-15	intron
rs77962988	2	73886090	5	other	2:73886090	T	C	C	0.212352	N-delta-acetylornithine	591	-0.543668	0.0689134	3.04e-15	intron
rs7582051	2	73866108	5	other	2:73866108	G	A	A	0.203608	N-acetylarginine	582	0.547629	0.0694198	3.05e-15	downstream-gene
rs6730785	2	73642403	5	other	2:73642403	A	C	C	0.439895	N-acetylcitrulline	574	0.452201	0.0573566	3.17e-15	intron
rs1881246	2	73650122	5	other	2:73650122	T	A	A	0.439895	N-acetylcitrulline	574	0.452201	0.0573566	3.17e-15	intron
rs13386124	2	73771695	5	other	2:73771695	G	C	C	0.412892	N-acetylcitrulline	574	0.451677	0.0573231	3.29e-15	intron
rs6715819	2	73772309	5	other	2:73772309	T	G	G	0.277496	N-delta-acetylornithine	591	-0.498937	0.0633588	3.41e-15	intron
rs11519272	12	21362392	43	other	12:21362392	C	A	A	0.190068	tetradecanedioate	584	0.60156	0.0764124	3.48e-15	intron
rs6546837	2	73677898	5	other	2:73677898	G	C	C	0.304569	N-delta-acetylornithine	591	-0.489673	0.0622173	3.54e-15	missense
rs13538	2	73868328	5	other	c2p73868328	A	G	G	0.277193	N-acetylglutamine	570	0.522714	0.0664323	3.59e-15	missense
rs10201159	2	73858965	5	other	2:73858965	T	C	C	0.277193	N-acetylglutamine	570	0.522714	0.0664323	3.59e-15	intergenic
rs4547554	2	73867862	5	other	2:73867862	G	C	C	0.277193	N-acetylglutamine	570	0.522714	0.0664323	3.59e-15	3-prime-UTR
rs141464980	2	73873502	5	other	2:73873502	C	T	T	0.277193	N-acetylglutamine	570	0.522714	0.0664323	3.59e-15	intron
rs13431529	2	73876041	5	other	2:73876041	G	C	C	0.277193	N-acetylglutamine	570	0.522714	0.0664323	3.59e-15	intron
rs10189885	2	73877055	5	other	2:73877055	A	G	G	0.277193	N-acetylglutamine	570	0.522714	0.0664323	3.59e-15	intron
rs10168931	2	73877219	5	other	2:73877219	G	A	A	0.277193	N-acetylglutamine	570	0.522714	0.0664323	3.59e-15	intron
rs496212	12	121094555	45	other	12:121094555	A	G	G	0.491409	butyrylcarnitine	582	0.48706	0.0619147	3.64e-15	intron
rs495265	12	121094661	45	other	12:121094661	G	A	A	0.491409	butyrylcarnitine	582	0.48706	0.0619147	3.64e-15	intron
rs2686555	12	121095172	45	other	12:121095172	A	G	G	0.491409	butyrylcarnitine	582	0.48706	0.0619147	3.64e-15	intron
rs6546835	2	73664715	5	other	2:73664715	G	A	A	0.305415	N-delta-acetylornithine	591	-0.489191	0.0622155	3.76e-15	intron
rs10175180	2	73673123	5	other	2:73673123	C	T	T	0.305415	N-delta-acetylornithine	591	-0.489191	0.0622155	3.76e-15	intron
rs10496191	2	73673798	5	other	2:73673798	C	T	T	0.305415	N-delta-acetylornithine	591	-0.489191	0.0622155	3.76e-15	intron
rs6756987	2	73687077	5	other	2:73687077	G	T	T	0.305415	N-delta-acetylornithine	591	-0.489191	0.0622155	3.76e-15	intron
rs6724782	2	73679990	5	other	c2p73679990	T	A	A	0.305415	N-delta-acetylornithine	591	-0.489191	0.0622155	3.76e-15	missense
rs6546839	2	73680508	5	other	c2p73680508	G	C	C	0.305415	N-delta-acetylornithine	591	-0.489191	0.0622155	3.76e-15	missense
rs4291366	9	131737747	34	other	9:131737747	C	T	T	0.406412	X - 22145	577	0.456962	0.0581195	3.77e-15	intron
rs17455384	9	131739518	34	other	9:131739518	C	A	A	0.406412	X - 22145	577	0.456962	0.0581195	3.77e-15	intron
rs12685210	9	131764857	34	other	9:131764857	G	A	A	0.409012	X - 22145	577	0.463362	0.0589449	3.81e-15	intron
rs12683155	9	131764969	34	other	9:131764969	A	G	G	0.409012	X - 22145	577	0.463362	0.0589449	3.81e-15	intron
rs2302810	9	131765378	34	other	9:131765378	T	C	C	0.409012	X - 22145	577	0.463362	0.0589449	3.81e-15	intron
rs6735946	2	73790058	5	other	2:73790058	A	G	G	0.273266	N-delta-acetylornithine	591	-0.499139	0.0634972	3.82e-15	intron
rs17009149	2	73790368	5	other	2:73790368	T	C	C	0.273266	N-delta-acetylornithine	591	-0.499139	0.0634972	3.82e-15	intron
rs10198549	2	73794404	5	other	2:73794404	A	G	G	0.273266	N-delta-acetylornithine	591	-0.499139	0.0634972	3.82e-15	intron
rs9653557	2	73795962	5	other	2:73795962	A	C	C	0.273266	N-delta-acetylornithine	591	-0.499139	0.0634972	3.82e-15	intron
rs10181563	2	73796173	5	other	2:73796173	G	T	T	0.273266	N-delta-acetylornithine	591	-0.499139	0.0634972	3.82e-15	intron
rs10185080	2	73797507	5	other	2:73797507	C	A	A	0.273266	N-delta-acetylornithine	591	-0.499139	0.0634972	3.82e-15	intron
rs10197755	2	73797623	5	other	2:73797623	T	A	A	0.273266	N-delta-acetylornithine	591	-0.499139	0.0634972	3.82e-15	intron
rs17009159	2	73797762	5	other	2:73797762	A	T	T	0.273266	N-delta-acetylornithine	591	-0.499139	0.0634972	3.82e-15	intron
rs7583255	2	73797996	5	other	2:73797996	T	G	G	0.273266	N-delta-acetylornithine	591	-0.499139	0.0634972	3.82e-15	intron
rs7586463	2	73798476	5	other	2:73798476	T	C	C	0.273266	N-delta-acetylornithine	591	-0.499139	0.0634972	3.82e-15	intron
rs2900478	12	21368797	43	other	12:21368797	T	A	A	0.232021	tetradecanedioate	584	0.540381	0.0688183	4.09e-15	intron
rs2004632	9	131761437	34	other	9:131761437	A	G	G	0.410745	X - 22145	577	0.461942	0.0588681	4.26e-15	intron
rs2302813	9	131761659	34	other	9:131761659	A	G	G	0.410745	X - 22145	577	0.461942	0.0588681	4.26e-15	intron
rs2302812	9	131761716	34	other	9:131761716	A	T	T	0.410745	X - 22145	577	0.461942	0.0588681	4.26e-15	intron
rs12554574	9	131762380	34	other	9:131762380	T	C	C	0.410745	X - 22145	577	0.461942	0.0588681	4.26e-15	intron
rs12555806	9	131762710	34	other	9:131762710	A	G	G	0.410745	X - 22145	577	0.461942	0.0588681	4.26e-15	intron
rs2302811	9	131761899	34	other	c9p131761899	A	G	G	0.410745	X - 22145	577	0.461942	0.0588681	4.26e-15	intron-near-splice
rs6759452	2	73878352	5	other	2:73878352	C	T	T	0.214044	N-delta-acetylornithine	591	-0.540617	0.0689032	4.29e-15	intron
rs17455398	9	131744186	34	other	9:131744186	G	A	A	0.405546	X - 22145	577	0.456825	0.0582609	4.47e-15	intron
rs10195357	2	73713029	5	other	2:73713029	A	G	G	0.286942	N-acetylarginine	582	0.485835	0.0619818	4.57e-15	intron
rs10195358	2	73713030	5	other	2:73713030	A	G	G	0.286942	N-acetylarginine	582	0.485835	0.0619818	4.57e-15	intron
rs4837333	9	131785903	34	other	9:131785903	C	T	T	0.441941	X - 22145	577	-0.460874	0.0588036	4.6e-15	intron
rs10988177	9	131786700	34	other	9:131786700	T	C	C	0.441941	X - 22145	577	-0.460874	0.0588036	4.6e-15	intron
rs7874044	9	131788926	34	other	9:131788926	C	T	T	0.441941	X - 22145	577	-0.460874	0.0588036	4.6e-15	intron
rs2673617	12	121095566	45	other	12:121095566	T	C	C	0.496564	butyrylcarnitine	582	0.479231	0.0611809	4.76e-15	intron
rs2901438	2	73665656	5	other	2:73665656	G	A	A	0.304569	N-delta-acetylornithine	591	-0.48865	0.0624377	5.03e-15	intron
rs7585004	2	73666645	5	other	2:73666645	G	C	C	0.304569	N-delta-acetylornithine	591	-0.48865	0.0624377	5.03e-15	intron
rs7585124	2	73666724	5	other	2:73666724	G	A	A	0.304569	N-delta-acetylornithine	591	-0.48865	0.0624377	5.03e-15	intron
rs7598946	2	73666729	5	other	2:73666729	T	C	C	0.304569	N-delta-acetylornithine	591	-0.48865	0.0624377	5.03e-15	intron
rs10186501	2	73697844	5	other	2:73697844	C	T	T	0.306261	N-delta-acetylornithine	591	-0.483296	0.0617623	5.07e-15	intron
rs10189574	2	73698518	5	other	2:73698518	C	A	A	0.306261	N-delta-acetylornithine	591	-0.483296	0.0617623	5.07e-15	intron
rs112954190	9	131702123	34	other	9:131702123	A	G	G	0.407279	X - 22145	577	0.45199	0.0577772	5.16e-15	intron
rs11884776	2	73746923	5	other	c2p73746923	C	T	T	0.270728	N-delta-acetylornithine	591	-0.501412	0.0641304	5.34e-15	synonymous
rs10786419	10	100180940	36	other	10:100180940	T	C	C	0.4	N-methylpipecolate	495	-0.496193	0.063482	5.44e-15	intron
rs6546844	2	73769974	5	other	2:73769974	A	G	G	0.303723	N-delta-acetylornithine	591	-0.482443	0.0617803	5.76e-15	intron
rs11884776	2	73746923	5	other	c2p73746923	C	T	T	0.267182	N-acetylarginine	582	0.497474	0.0637365	5.94e-15	synonymous
rs10183818	2	73714556	5	other	2:73714556	A	G	G	0.246564	N-acetylarginine	582	0.505933	0.0648372	6.04e-15	intron
rs12685378	9	131747711	34	other	9:131747711	A	G	G	0.404679	X - 22145	577	0.458934	0.0588238	6.1e-15	intron
rs13408433	2	73883072	5	other	2:73883072	G	A	A	0.276316	N-acetylglutamine	570	0.517927	0.0663905	6.13e-15	intron
rs10182082	2	73891957	5	other	2:73891957	C	G	G	0.276316	N-acetylglutamine	570	0.517927	0.0663905	6.13e-15	intron
rs6546869	2	73895765	5	other	2:73895765	G	A	A	0.276316	N-acetylglutamine	570	0.517927	0.0663905	6.13e-15	intron
rs6744398	2	73897144	5	other	2:73897144	A	G	G	0.276316	N-acetylglutamine	570	0.517927	0.0663905	6.13e-15	intron
rs10206899	2	73900900	5	other	2:73900900	T	C	C	0.276316	N-acetylglutamine	570	0.517927	0.0663905	6.13e-15	intron
rs112602765	9	131702129	34	other	9:131702129	T	C	C	0.409012	X - 22145	577	0.44991	0.0577034	6.34e-15	intron
rs73947808	2	73721250	5	other	2:73721250	A	C	C	0.237113	N-acetylarginine	582	0.512298	0.0657379	6.54e-15	intron
rs1403284	2	73726662	5	other	2:73726662	G	A	A	0.237113	N-acetylarginine	582	0.512298	0.0657379	6.54e-15	intron
rs113073633	9	131702154	34	other	9:131702154	A	G	G	0.408146	X - 22145	577	0.450722	0.0578407	6.57e-15	intron
rs111982280	9	131702157	34	other	9:131702157	T	C	C	0.408146	X - 22145	577	0.450722	0.0578407	6.57e-15	intron
rs17432839	9	131705763	34	other	9:131705763	G	A	A	0.408146	X - 22145	577	0.450722	0.0578407	6.57e-15	upstream-gene
rs62298455	4	69336016	15	other	4:69336016	T	C	C	0.323735	X - 11491	573	0.485452	0.0623043	6.62e-15	intron
rs6546838	2	73679280	5	other	c2p73679280	A	G	G	0.303723	N-delta-acetylornithine	591	-0.48488	0.0623403	7.37e-15	missense
rs75495038	2	74034201	5	other	2:74034201	G	A	A	0.36324	N-acetylcitrulline	574	0.452212	0.0581417	7.38e-15	intron
rs2417131	9	131722038	34	other	9:131722038	C	T	T	0.409012	X - 22145	577	0.450367	0.0579049	7.39e-15	intron
rs11679809	2	73624844	5	other	2:73624844	C	T	T	0.27242	N-delta-acetylornithine	591	-0.490149	0.0630238	7.42e-15	intron
rs13383871	2	73631779	5	other	2:73631779	T	C	C	0.27242	N-delta-acetylornithine	591	-0.490149	0.0630238	7.42e-15	intron
rs61692394	2	73783772	5	other	2:73783772	G	T	T	0.274958	N-delta-acetylornithine	591	-0.496108	0.0638111	7.57e-15	intron
rs62153183	2	73763366	5	other	2:73763366	A	G	G	0.214044	N-delta-acetylornithine	591	-0.537004	0.0691036	7.79e-15	intron
rs74523560	2	73764185	5	other	2:73764185	C	T	T	0.214044	N-delta-acetylornithine	591	-0.537004	0.0691036	7.79e-15	intron
rs7598396	2	73652628	5	other	2:73652628	A	G	G	0.273196	N-acetylarginine	582	0.482159	0.0620636	7.92e-15	intron
rs6753344	2	73653138	5	other	2:73653138	A	G	G	0.273196	N-acetylarginine	582	0.482159	0.0620636	7.92e-15	intron
rs719703	9	131745548	34	other	c9p131745548	T	C	C	0.409012	X - 22145	577	0.449732	0.0579049	8.05e-15	intron
rs6755241	2	73641364	5	other	2:73641364	C	T	T	0.273196	N-acetylarginine	582	0.483799	0.062298	8.11e-15	intron
rs10190219	2	73658331	5	other	2:73658331	C	T	T	0.269759	N-acetylarginine	582	0.487641	0.0628177	8.31e-15	intron
rs1129098	9	131771505	34	other	c9p131771505	C	T	T	0.39948	X - 22145	577	0.455059	0.0586495	8.56e-15	synonymous
rs1534471	2	73647508	5	other	2:73647508	G	A	A	0.306261	N-delta-acetylornithine	591	-0.482844	0.0622405	8.65e-15	intron
rs6740223	2	73653332	5	other	2:73653332	T	C	C	0.306261	N-delta-acetylornithine	591	-0.482844	0.0622405	8.65e-15	intron
rs6707722	2	73654363	5	other	2:73654363	G	A	A	0.306261	N-delta-acetylornithine	591	-0.482844	0.0622405	8.65e-15	intron
rs2421550	2	73658686	5	other	2:73658686	A	G	G	0.306261	N-delta-acetylornithine	591	-0.482844	0.0622405	8.65e-15	intron
rs3813227	2	73651967	5	other	c2p73651967	C	T	T	0.306261	N-delta-acetylornithine	591	-0.482844	0.0622405	8.65e-15	5-prime-UTR
rs6546849	2	73831037	5	other	2:73831037	A	G	G	0.302876	N-delta-acetylornithine	591	-0.487729	0.0628877	8.8e-15	intron
rs6546850	2	73831147	5	other	2:73831147	A	T	T	0.302876	N-delta-acetylornithine	591	-0.487729	0.0628877	8.8e-15	intron
rs6546851	2	73833283	5	other	2:73833283	C	T	T	0.302876	N-delta-acetylornithine	591	-0.487729	0.0628877	8.8e-15	intron
rs6546852	2	73833431	5	other	2:73833431	G	A	A	0.302876	N-delta-acetylornithine	591	-0.487729	0.0628877	8.8e-15	intron
rs6546853	2	73833739	5	other	2:73833739	G	A	A	0.302876	N-delta-acetylornithine	591	-0.487729	0.0628877	8.8e-15	intron
rs6546856	2	73837751	5	other	2:73837751	T	C	C	0.302876	N-delta-acetylornithine	591	-0.487729	0.0628877	8.8e-15	downstream-gene
rs6546858	2	73838613	5	other	2:73838613	G	A	A	0.302876	N-delta-acetylornithine	591	-0.487729	0.0628877	8.8e-15	downstream-gene
rs6745480	2	73840055	5	other	2:73840055	G	A	A	0.302876	N-delta-acetylornithine	591	-0.487729	0.0628877	8.8e-15	downstream-gene
rs2421577	2	73840998	5	other	2:73840998	G	T	T	0.302876	N-delta-acetylornithine	591	-0.487729	0.0628877	8.8e-15	downstream-gene
rs6546859	2	73842055	5	other	2:73842055	C	A	A	0.302876	N-delta-acetylornithine	591	-0.487729	0.0628877	8.8e-15	intergenic
rs7566364	2	73842889	5	other	2:73842889	T	C	C	0.302876	N-delta-acetylornithine	591	-0.487729	0.0628877	8.8e-15	intergenic
rs6546860	2	73844249	5	other	2:73844249	G	A	A	0.302876	N-delta-acetylornithine	591	-0.487729	0.0628877	8.8e-15	intergenic
rs13427832	2	73844818	5	other	2:73844818	G	A	A	0.302876	N-delta-acetylornithine	591	-0.487729	0.0628877	8.8e-15	intergenic
rs10209517	2	73845392	5	other	2:73845392	C	G	G	0.302876	N-delta-acetylornithine	591	-0.487729	0.0628877	8.8e-15	intergenic
rs6723247	2	73846749	5	other	2:73846749	A	G	G	0.302876	N-delta-acetylornithine	591	-0.487729	0.0628877	8.8e-15	intergenic
rs6546847	2	73785358	5	other	2:73785358	A	G	G	0.307107	N-delta-acetylornithine	591	-0.481384	0.0620717	8.81e-15	intron
rs7580750	2	73788126	5	other	2:73788126	A	G	G	0.307107	N-delta-acetylornithine	591	-0.481384	0.0620717	8.81e-15	intron
rs11126403	2	73796923	5	other	2:73796923	A	G	G	0.307107	N-delta-acetylornithine	591	-0.481384	0.0620717	8.81e-15	intron
rs11126404	2	73796924	5	other	2:73796924	T	A	A	0.307107	N-delta-acetylornithine	591	-0.481384	0.0620717	8.81e-15	intron
rs11686019	2	73783910	5	other	2:73783910	G	A	A	0.306261	N-delta-acetylornithine	591	-0.480648	0.0620155	9.16e-15	intron
rs7604682	2	73788026	5	other	2:73788026	G	A	A	0.306261	N-delta-acetylornithine	591	-0.480648	0.0620155	9.16e-15	intron
rs73949333	2	73907646	5	other	2:73907646	A	G	G	0.25	N-acetylarginine	582	0.503324	0.0649463	9.2e-15	intron
rs56165099	12	21357731	43	other	12:21357731	C	T	T	0.350594	glycochenodeoxycholate glucuronide (1)	589	0.492812	0.0636089	9.37e-15	intron
rs36030967	4	69315548	15	other	4:69315548	G	T	T	0.356894	X - 11491	573	-0.515047	0.0665087	9.63e-15	intron
rs11679809	2	73624844	5	other	2:73624844	C	T	T	0.269759	N-acetylarginine	582	0.483962	0.0625242	9.91e-15	intron
rs13383871	2	73631779	5	other	2:73631779	T	C	C	0.269759	N-acetylarginine	582	0.483962	0.0625242	9.91e-15	intron
rs887829	2	234668570	8	other	2:234668570	C	T	T	0.330494	bilirubin (E,E)*	587	0.463558	0.0599012	1e-14	intron
rs6742078	2	234672639	8	other	2:234672639	G	T	T	0.330494	bilirubin (E,E)*	587	0.463558	0.0599012	1e-14	intron
rs4148324	2	234672722	8	other	2:234672722	T	G	G	0.330494	bilirubin (E,E)*	587	0.463558	0.0599012	1e-14	intron
rs4148325	2	234673309	8	other	2:234673309	C	T	T	0.330494	bilirubin (E,E)*	587	0.463558	0.0599012	1e-14	intron
rs17350056	2	73922877	5	other	2:73922877	G	A	A	0.412021	N-acetylcitrulline	574	0.444051	0.0573895	1.01e-14	downstream-gene
rs4149083	12	21380630	43	other	12:21380630	A	T	T	0.233733	tetradecanedioate	584	0.53218	0.0687947	1.03e-14	intron
rs11901272	2	73720444	5	other	2:73720444	A	G	G	0.305415	N-delta-acetylornithine	591	-0.478563	0.0618835	1.05e-14	intron
rs58603761	2	73726605	5	other	2:73726605	A	G	G	0.305415	N-delta-acetylornithine	591	-0.478563	0.0618835	1.05e-14	intron
rs7588169	2	73732096	5	other	2:73732096	G	C	C	0.305415	N-delta-acetylornithine	591	-0.478563	0.0618835	1.05e-14	intron
rs9753079	2	73733313	5	other	2:73733313	C	T	T	0.305415	N-delta-acetylornithine	591	-0.478563	0.0618835	1.05e-14	intron
rs10170849	2	73747932	5	other	2:73747932	G	A	A	0.305415	N-delta-acetylornithine	591	-0.478563	0.0618835	1.05e-14	intron
rs6719753	2	73749054	5	other	2:73749054	T	G	G	0.305415	N-delta-acetylornithine	591	-0.478563	0.0618835	1.05e-14	intron
rs7567585	2	73751966	5	other	2:73751966	G	A	A	0.305415	N-delta-acetylornithine	591	-0.478563	0.0618835	1.05e-14	intron
rs7566385	2	73756817	5	other	2:73756817	G	T	T	0.305415	N-delta-acetylornithine	591	-0.478563	0.0618835	1.05e-14	intron
rs3738848	2	73761881	5	other	2:73761881	G	A	A	0.305415	N-delta-acetylornithine	591	-0.478563	0.0618835	1.05e-14	intron
rs4500972	2	73767897	5	other	2:73767897	G	A	A	0.305415	N-delta-acetylornithine	591	-0.478563	0.0618835	1.05e-14	intron
rs141317530	2	73768746	5	other	2:73768746	G	A	A	0.305415	N-delta-acetylornithine	591	-0.478563	0.0618835	1.05e-14	intron
rs142228821	2	73770910	5	other	2:73770910	G	A	A	0.305415	N-delta-acetylornithine	591	-0.478563	0.0618835	1.05e-14	intron
rs10496193	2	73773503	5	other	2:73773503	G	A	A	0.305415	N-delta-acetylornithine	591	-0.478563	0.0618835	1.05e-14	intron
rs10178409	2	73855507	5	other	2:73855507	G	T	T	0.263959	N-delta-acetylornithine	591	-0.500748	0.0647526	1.05e-14	intergenic
rs2056486	2	73717567	5	other	c2p73717567	G	T	T	0.305415	N-delta-acetylornithine	591	-0.478563	0.0618835	1.05e-14	missense
rs10193972	2	73717656	5	other	c2p73717656	A	G	G	0.305415	N-delta-acetylornithine	591	-0.478563	0.0618835	1.05e-14	missense
rs4149032	12	21317791	43	other	c12p21317791	C	T	T	0.351443	glycochenodeoxycholate glucuronide (1)	589	-0.475793	0.0615614	1.09e-14	intron
rs376993855	2	73852019	5	other	2:73852019	A	G	G	0.29357	N-delta-acetylornithine	591	-0.491839	0.0636467	1.1e-14	intergenic
rs7034952	9	131722642	34	other	9:131722642	G	A	A	0.407279	X - 22145	577	0.448025	0.0579794	1.1e-14	intron
rs12317268	12	21352541	43	other	12:21352541	A	G	G	0.25	tetradecanedioate	584	0.501306	0.0649043	1.13e-14	intron
rs7607014	2	73730174	5	other	2:73730174	A	G	G	0.274055	N-acetylarginine	582	0.487568	0.0631603	1.17e-14	intron
rs6711033	2	73746643	5	other	2:73746643	T	C	C	0.274055	N-acetylarginine	582	0.487568	0.0631603	1.17e-14	intron
rs13409668	2	73753187	5	other	2:73753187	C	T	T	0.274055	N-acetylarginine	582	0.487568	0.0631603	1.17e-14	intron
rs28638136	2	73862575	5	other	2:73862575	T	C	C	0.290378	N-acetylarginine	582	0.481092	0.0623336	1.18e-14	intergenic
rs6756885	2	73805172	5	other	2:73805172	A	G	G	0.286942	N-acetylarginine	582	0.473193	0.0613435	1.22e-14	intron
rs79370894	2	73683515	5	other	2:73683515	C	A	A	0.22335	N-delta-acetylornithine	591	-0.523477	0.0679507	1.32e-14	intron
rs10496192	2	73679866	5	other	c2p73679866	T	C	C	0.22335	N-delta-acetylornithine	591	-0.523477	0.0679507	1.32e-14	missense
rs2199766	12	21319526	43	other	12:21319526	G	A	A	0.334465	glycochenodeoxycholate glucuronide (1)	589	-0.48523	0.0630163	1.36e-14	intron
rs555404	12	121175984	45	other	c12p121175984	T	C	C	0.38488	butyrylcarnitine	582	-0.448402	0.0582527	1.39e-14	missense
rs11045899	12	21395835	43	other	12:21395835	A	T	T	0.244007	tetradecanedioate	584	0.528785	0.0687027	1.4e-14	downstream-gene
rs6715819	2	73772309	5	other	2:73772309	T	G	G	0.273196	N-acetylarginine	582	0.485617	0.0631172	1.43e-14	intron
rs4149083	12	21380630	43	other	12:21380630	A	T	T	0.236752	hexadecanedioate	585	0.521326	0.0677699	1.44e-14	intron
rs4149056	12	21331549	43	other	c12p21331549	T	C	C	0.230375	X - 11905	586	0.523686	0.068112	1.49e-14	missense
rs4852976	2	73936322	5	other	2:73936322	T	C	C	0.408537	N-acetylcitrulline	574	0.440822	0.0573385	1.49e-14	intergenic
rs73079474	12	21340207	43	other	12:21340207	T	C	C	0.159247	tetradecanedioate	584	0.604213	0.0785946	1.5e-14	intron
rs7312316	12	121173031	45	other	12:121173031	T	C	C	0.384021	butyrylcarnitine	582	-0.448174	0.0583975	1.66e-14	intron
rs575437	12	121173431	45	other	12:121173431	T	C	C	0.384021	butyrylcarnitine	582	-0.448174	0.0583975	1.66e-14	intron
rs3914	12	121174899	45	other	c12p121174899	T	C	C	0.384021	butyrylcarnitine	582	-0.448174	0.0583975	1.66e-14	synonymous
rs7564890	2	73641853	5	other	2:73641853	T	C	C	0.274055	N-acetylarginine	582	0.474445	0.0618269	1.67e-14	intron
rs35791379	2	73979482	5	other	2:73979482	G	A	A	0.382404	N-acetylcitrulline	574	0.444501	0.0579276	1.68e-14	intergenic
rs2421559	2	73999654	5	other	2:73999654	G	A	A	0.381533	N-acetylcitrulline	574	0.443226	0.057816	1.77e-14	intron
rs60318946	12	21326728	43	other	12:21326728	A	G	G	0.190068	tetradecanedioate	584	0.564772	0.0737243	1.85e-14	intron
rs11065200	12	121109832	45	other	12:121109832	T	C	C	0.388316	butyrylcarnitine	582	-0.465841	0.0608326	1.89e-14	downstream-gene
rs10849776	12	121110235	45	other	12:121110235	G	A	A	0.388316	butyrylcarnitine	582	-0.465841	0.0608326	1.89e-14	intergenic
rs202146323	12	21364289	43	other	12:21364289	G	T	T	0.230769	hexadecanedioate	585	0.525757	0.0686679	1.91e-14	intron
rs1066694	2	73711911	5	other	2:73711911	C	T	T	0.449477	N-acetylcitrulline	574	0.433686	0.0566942	2.02e-14	intron
rs1246092	2	73707995	5	other	2:73707995	T	C	C	0.424216	N-acetylcitrulline	574	0.433233	0.056642	2.03e-14	intron
rs6726694	2	73847230	5	other	2:73847230	A	G	G	0.304569	N-delta-acetylornithine	591	-0.476676	0.0623323	2.05e-14	intergenic
rs34760583	2	73847901	5	other	2:73847901	T	G	G	0.304569	N-delta-acetylornithine	591	-0.476676	0.0623323	2.05e-14	intergenic
rs13391258	2	73848933	5	other	2:73848933	C	T	T	0.304569	N-delta-acetylornithine	591	-0.476676	0.0623323	2.05e-14	intergenic
rs6705977	2	73849170	5	other	2:73849170	C	G	G	0.304569	N-delta-acetylornithine	591	-0.476676	0.0623323	2.05e-14	intergenic
rs6546861	2	73849861	5	other	2:73849861	C	T	T	0.304569	N-delta-acetylornithine	591	-0.476676	0.0623323	2.05e-14	intergenic
rs6711001	2	73850820	5	other	2:73850820	C	G	G	0.304569	N-delta-acetylornithine	591	-0.476676	0.0623323	2.05e-14	intergenic
rs4149056	12	21331549	43	other	c12p21331549	T	C	C	0.227966	glycocholenate sulfate*	590	0.51319	0.0671245	2.08e-14	missense
rs79799178	2	73791235	5	other	2:73791235	A	G	G	0.220812	N-delta-acetylornithine	591	-0.519419	0.0679634	2.13e-14	intron
rs28638136	2	73862575	5	other	2:73862575	T	C	C	0.294416	N-delta-acetylornithine	591	-0.485219	0.0635002	2.15e-14	intergenic
rs62149782	2	73819028	5	other	2:73819028	G	C	C	0.218274	N-delta-acetylornithine	591	-0.524788	0.0687004	2.19e-14	intron
rs111540621	2	73854394	5	other	2:73854394	C	G	G	0.284211	N-acetylglutamine	570	0.50363	0.0659306	2.19e-14	intergenic
rs192194074	9	131695011	34	other	9:131695011	T	C	C	0.370017	X - 22145	577	0.467828	0.0613115	2.34e-14	intron
rs73069028	12	21402439	43	other	12:21402439	G	A	A	0.248288	tetradecanedioate	584	0.523921	0.0686895	2.4e-14	intergenic
rs11893881	2	73824373	5	other	2:73824373	T	A	A	0.28866	N-acetylarginine	582	0.464916	0.0609657	2.42e-14	intron
rs1589576	2	73738804	5	other	2:73738804	A	G	G	0.265651	N-delta-acetylornithine	591	-0.485718	0.0637214	2.49e-14	intron
rs7563785	2	73711775	5	other	2:73711775	T	C	C	0.256014	N-acetylarginine	582	0.498119	0.0653519	2.5e-14	intron
NA	2	73838762	5	other	2:73838762	G	C	C	0.301184	N-delta-acetylornithine	591	-0.482982	0.0633945	2.56e-14	downstream-gene
rs73079476	12	21343833	43	other	12:21343833	A	C	C	0.229522	X - 11905	586	0.513273	0.0674398	2.72e-14	intron
rs4852306	2	73688784	5	other	2:73688784	T	C	C	0.458188	N-acetylcitrulline	574	0.443652	0.0583094	2.77e-14	intron
rs2462127	2	74048826	5	other	2:74048826	A	G	G	0.432927	N-acetylcitrulline	574	0.442866	0.0582225	2.82e-14	downstream-gene
rs732778	2	74049341	5	other	2:74049341	A	G	G	0.432927	N-acetylcitrulline	574	0.442866	0.0582225	2.82e-14	intergenic
rs10178409	2	73855507	5	other	2:73855507	G	T	T	0.261168	N-acetylarginine	582	0.487801	0.0641384	2.84e-14	intergenic
rs11519272	12	21362392	43	other	12:21362392	C	A	A	0.192308	hexadecanedioate	585	0.579396	0.076212	2.91e-14	intron
rs7576824	2	73611281	5	other	2:73611281	A	G	G	0.306701	N-acetylarginine	582	0.458684	0.0603365	2.91e-14	upstream-gene
rs6706235	2	73613558	5	other	2:73613558	C	G	G	0.306701	N-acetylarginine	582	0.458684	0.0603365	2.91e-14	intron
rs6546829	2	73613789	5	other	2:73613789	C	G	G	0.306701	N-acetylarginine	582	0.458684	0.0603365	2.91e-14	intron
rs62151604	2	73657446	5	other	2:73657446	C	T	T	0.222504	N-delta-acetylornithine	591	-0.516886	0.0680453	3.05e-14	intron
rs78941213	2	73885137	5	other	2:73885137	C	T	T	0.201031	N-acetylarginine	582	0.52568	0.069207	3.06e-14	intron
rs149811264	2	73895763	5	other	2:73895763	C	A	A	0.201031	N-acetylarginine	582	0.52568	0.069207	3.06e-14	intron
rs6705489	2	73648811	5	other	2:73648811	G	T	T	0.273196	N-acetylarginine	582	0.469184	0.0618172	3.2e-14	intron
rs17349321	2	73643753	5	other	2:73643753	C	T	T	0.224196	N-delta-acetylornithine	591	-0.515897	0.067977	3.22e-14	intron
rs73069021	12	21399955	43	other	12:21399955	G	A	A	0.238014	tetradecanedioate	584	0.529683	0.0698028	3.24e-14	intergenic
rs62149804	2	73837006	5	other	2:73837006	T	A	A	0.216495	N-acetylarginine	582	0.511641	0.067449	3.31e-14	3-prime-UTR
rs79234109	2	73848354	5	other	2:73848354	G	A	A	0.216495	N-acetylarginine	582	0.511641	0.067449	3.31e-14	intergenic
rs11674602	2	73723185	5	other	2:73723185	A	T	T	0.278351	N-acetylarginine	582	0.467761	0.0616786	3.35e-14	intron
rs6708766	2	73737204	5	other	2:73737204	A	T	T	0.278351	N-acetylarginine	582	0.467761	0.0616786	3.35e-14	intron
rs373629120	2	73857134	5	other	2:73857134	C	A	A	0.288494	N-delta-acetylornithine	591	-0.480533	0.0634445	3.62e-14	intergenic
rs1114380	2	73804708	5	other	2:73804708	A	G	G	0.285088	N-acetylglutamine	570	0.497562	0.0657086	3.67e-14	intron
rs7424690	2	73806632	5	other	2:73806632	T	C	C	0.285088	N-acetylglutamine	570	0.497562	0.0657086	3.67e-14	intron
rs10169714	2	73808773	5	other	2:73808773	T	G	G	0.285088	N-acetylglutamine	570	0.497562	0.0657086	3.67e-14	intron
rs7558944	2	73810909	5	other	2:73810909	T	G	G	0.285088	N-acetylglutamine	570	0.497562	0.0657086	3.67e-14	intron
rs13432605	2	73810981	5	other	2:73810981	C	G	G	0.285088	N-acetylglutamine	570	0.497562	0.0657086	3.67e-14	intron
rs9750915	2	73811880	5	other	2:73811880	T	C	C	0.285088	N-acetylglutamine	570	0.497562	0.0657086	3.67e-14	intron
rs62149781	2	73812623	5	other	2:73812623	A	C	C	0.285088	N-acetylglutamine	570	0.497562	0.0657086	3.67e-14	intron
rs28879089	2	73812886	5	other	2:73812886	G	A	A	0.285088	N-acetylglutamine	570	0.497562	0.0657086	3.67e-14	intron
rs7582606	2	73813945	5	other	2:73813945	A	G	G	0.285088	N-acetylglutamine	570	0.497562	0.0657086	3.67e-14	intron
rs7603647	2	73817238	5	other	2:73817238	G	A	A	0.285088	N-acetylglutamine	570	0.497562	0.0657086	3.67e-14	intron
rs13384756	2	73871665	5	other	2:73871665	C	T	T	0.285965	N-acetylglutamine	570	0.499422	0.0659751	3.74e-14	upstream-gene
rs2567598	2	74004071	5	other	2:74004071	A	G	G	0.230118	N-delta-acetylornithine	591	-0.513654	0.0678661	3.77e-14	intron
rs6718843	2	73852505	5	other	2:73852505	C	A	A	0.305415	N-delta-acetylornithine	591	-0.471799	0.0623463	3.81e-14	intergenic
rs11674602	2	73723185	5	other	2:73723185	A	T	T	0.281726	N-delta-acetylornithine	591	-0.47065	0.0622105	3.87e-14	intron
rs6708766	2	73737204	5	other	2:73737204	A	T	T	0.281726	N-delta-acetylornithine	591	-0.47065	0.0622105	3.87e-14	intron
NA	9	131700971	34	other	9:131700971	G	A	A	0.390815	X - 22145	577	0.455262	0.0602027	3.96e-14	intron
rs11045899	12	21395835	43	other	12:21395835	A	T	T	0.247009	hexadecanedioate	585	0.511634	0.0677176	4.18e-14	downstream-gene
rs2947860	2	73855386	5	other	2:73855386	A	G	G	0.279825	N-acetylglutamine	570	0.506756	0.0670861	4.23e-14	intergenic
rs4149033	12	21317810	43	other	c12p21317810	A	G	G	0.268251	glycochenodeoxycholate glucuronide (1)	589	0.498635	0.0660132	4.23e-14	intron
rs11126399	2	73613341	5	other	2:73613341	G	A	A	0.281787	N-acetylarginine	582	0.469074	0.0621386	4.39e-14	intron
rs13391552	2	73818936	5	other	2:73818936	G	A	A	0.283333	N-acetylglutamine	570	0.500699	0.0663491	4.47e-14	intron
rs6710438	2	73820108	5	other	2:73820108	G	C	C	0.283333	N-acetylglutamine	570	0.500699	0.0663491	4.47e-14	intron
rs6710692	2	73820318	5	other	2:73820318	G	A	A	0.283333	N-acetylglutamine	570	0.500699	0.0663491	4.47e-14	intron
rs79145598	2	73821382	5	other	2:73821382	T	A	A	0.283333	N-acetylglutamine	570	0.500699	0.0663491	4.47e-14	intron
rs62149783	2	73821384	5	other	2:73821384	T	A	A	0.283333	N-acetylglutamine	570	0.500699	0.0663491	4.47e-14	intron
rs6546854	2	73834034	5	other	2:73834034	A	G	G	0.283333	N-acetylglutamine	570	0.500699	0.0663491	4.47e-14	intron
rs13409366	2	73846767	5	other	2:73846767	A	G	G	0.283333	N-acetylglutamine	570	0.500699	0.0663491	4.47e-14	intergenic
rs2567600	2	73981598	5	other	2:73981598	G	A	A	0.207904	N-acetylarginine	582	0.518051	0.0686607	4.52e-14	intergenic
rs2567601	2	73985167	5	other	2:73985167	T	G	G	0.207904	N-acetylarginine	582	0.518051	0.0686607	4.52e-14	downstream-gene
rs2567602	2	73985536	5	other	2:73985536	A	G	G	0.207904	N-acetylarginine	582	0.518051	0.0686607	4.52e-14	downstream-gene
rs2567603	2	73986125	5	other	2:73986125	G	C	C	0.207904	N-acetylarginine	582	0.518051	0.0686607	4.52e-14	downstream-gene
rs10184268	2	73627044	5	other	2:73627044	C	T	T	0.304569	N-delta-acetylornithine	591	-0.472723	0.062656	4.53e-14	intron
rs11045886	12	21386493	43	other	12:21386493	A	C	C	0.247432	tetradecanedioate	584	0.513005	0.0680141	4.61e-14	intron
rs373629120	2	73857134	5	other	2:73857134	C	A	A	0.292982	N-acetylglutamine	570	0.496416	0.0658395	4.71e-14	intergenic
rs929596	2	234674476	8	other	2:234674476	A	G	G	0.30494	bilirubin (E,E)*	587	0.468568	0.0621493	4.72e-14	intron
rs11126412	2	73887634	5	other	2:73887634	A	T	T	0.25	N-acetylglutamine	570	0.507977	0.0673928	4.79e-14	intron
rs1377870	4	69345132	15	other	4:69345132	A	G	G	0.39267	X - 11491	573	-0.454286	0.0602751	4.81e-14	intron
rs1377869	4	69345142	15	other	4:69345142	A	G	G	0.39267	X - 11491	573	-0.454286	0.0602751	4.81e-14	intron
rs35258587	4	69345659	15	other	4:69345659	A	C	C	0.39267	X - 11491	573	-0.454286	0.0602751	4.81e-14	intron
rs59205959	12	21400966	43	other	12:21400966	G	A	A	0.246575	tetradecanedioate	584	0.520322	0.0690391	4.82e-14	intergenic
rs4149034	12	21317922	43	other	c12p21317922	G	A	A	0.342954	glycochenodeoxycholate glucuronide (1)	589	-0.467076	0.06198	4.85e-14	intron
rs11686541	2	73704475	5	other	2:73704475	C	G	G	0.221658	N-delta-acetylornithine	591	-0.511573	0.0679052	4.93e-14	intron
rs11680965	2	73725916	5	other	2:73725916	G	T	T	0.221658	N-delta-acetylornithine	591	-0.511573	0.0679052	4.93e-14	intron
rs112006497	2	73730530	5	other	2:73730530	C	T	T	0.221658	N-delta-acetylornithine	591	-0.511573	0.0679052	4.93e-14	intron
rs62153182	2	73748845	5	other	2:73748845	C	G	G	0.221658	N-delta-acetylornithine	591	-0.511573	0.0679052	4.93e-14	intron
rs11679594	2	73779507	5	other	2:73779507	G	A	A	0.221658	N-delta-acetylornithine	591	-0.511573	0.0679052	4.93e-14	intron
rs4852967	2	73911445	5	other	2:73911445	A	C	C	0.408537	N-acetylcitrulline	574	0.429148	0.0570033	5.13e-14	intron
rs12997018	2	73912899	5	other	2:73912899	A	G	G	0.408537	N-acetylcitrulline	574	0.429148	0.0570033	5.13e-14	downstream-gene
rs7608328	2	73914019	5	other	2:73914019	G	A	A	0.408537	N-acetylcitrulline	574	0.429148	0.0570033	5.13e-14	downstream-gene
rs73069037	12	21404866	43	other	12:21404866	A	C	C	0.242295	tetradecanedioate	584	0.525222	0.0697673	5.14e-14	intergenic
rs11689392	2	73622026	5	other	2:73622026	T	C	C	0.307107	N-delta-acetylornithine	591	-0.470511	0.0625093	5.19e-14	intron
rs6741067	2	73623882	5	other	2:73623882	T	C	C	0.307107	N-delta-acetylornithine	591	-0.470511	0.0625093	5.19e-14	intron
rs60673338	2	73838758	5	other	2:73838758	T	C	C	0.217354	N-acetylarginine	582	0.504618	0.0670872	5.4e-14	downstream-gene
rs202146323	12	21364289	43	other	12:21364289	G	T	T	0.22774	tetradecanedioate	584	0.523298	0.0695914	5.5e-14	intron
rs73079476	12	21343833	43	other	12:21343833	A	C	C	0.227119	glycocholenate sulfate*	590	0.499551	0.066444	5.55e-14	intron
rs73069030	12	21402569	43	other	12:21402569	A	G	G	0.245719	tetradecanedioate	584	0.521503	0.0693932	5.68e-14	intergenic
rs113681054	12	21402979	43	other	12:21402979	T	C	C	0.243151	tetradecanedioate	584	0.521579	0.0694051	5.69e-14	intergenic
rs7587577	2	73832786	5	other	2:73832786	C	T	T	0.285965	N-acetylglutamine	570	0.492849	0.0656202	5.88e-14	intron
rs6546857	2	73837955	5	other	2:73837955	A	G	G	0.285965	N-acetylglutamine	570	0.492849	0.0656202	5.88e-14	downstream-gene
rs7596773	2	73846000	5	other	2:73846000	C	T	T	0.285965	N-acetylglutamine	570	0.492849	0.0656202	5.88e-14	intergenic
rs34330040	4	69348038	15	other	4:69348038	A	G	G	0.391798	X - 11491	573	-0.45407	0.0604557	5.88e-14	intron
rs35274454	4	69348155	15	other	4:69348155	A	C	C	0.391798	X - 11491	573	-0.45407	0.0604557	5.88e-14	intron
rs67470022	4	69348700	15	other	4:69348700	T	A	A	0.391798	X - 11491	573	-0.45407	0.0604557	5.88e-14	intron
rs13114070	4	69349893	15	other	4:69349893	T	C	C	0.391798	X - 11491	573	-0.45407	0.0604557	5.88e-14	intron
rs11675958	2	73912650	5	other	2:73912650	C	T	T	0.200172	N-acetylarginine	582	0.519541	0.0692249	6.14e-14	non-coding-exon
rs4514898	2	73966271	5	other	2:73966271	C	T	T	0.0984321	N-acetylcitrulline	574	0.717138	0.095628	6.42e-14	upstream-gene
rs201151876	4	69343867	15	other	4:69343867	C	T	T	0.393543	X - 11491	573	-0.452179	0.0603184	6.55e-14	intron
rs11045909	12	21411206	43	other	12:21411206	C	G	G	0.245719	tetradecanedioate	584	0.520143	0.0693932	6.6e-14	intergenic
rs1349849	4	69337945	15	other	4:69337945	T	A	A	0.390925	X - 11491	573	-0.452686	0.060406	6.68e-14	intron
rs11519067	12	21412403	43	other	12:21412403	A	T	T	0.241438	tetradecanedioate	584	0.522665	0.0697732	6.84e-14	intergenic
rs11519068	12	21412443	43	other	12:21412443	T	C	C	0.241438	tetradecanedioate	584	0.522665	0.0697732	6.84e-14	intergenic
rs73067080	12	21388829	43	other	12:21388829	T	C	C	0.248288	tetradecanedioate	584	0.51187	0.0683486	6.93e-14	intron
rs12369881	12	21391352	43	other	12:21391352	G	A	A	0.248288	tetradecanedioate	584	0.51187	0.0683486	6.93e-14	intron
rs12366582	12	21391608	43	other	12:21391608	A	G	G	0.248288	tetradecanedioate	584	0.51187	0.0683486	6.93e-14	intron
rs10196402	2	73572081	5	other	2:73572081	A	C	C	0.31701	N-acetylarginine	582	0.458186	0.0612202	7.2e-14	intergenic
rs62151564	2	73615449	5	other	2:73615449	A	G	G	0.219931	N-acetylarginine	582	0.506136	0.0676533	7.36e-14	intron
rs10178409	2	73855507	5	other	2:73855507	G	T	T	0.269298	N-acetylglutamine	570	0.50292	0.0672397	7.46e-14	intergenic
rs2272051	2	74007136	5	other	c2p74007136	T	C	C	0.371951	N-acetylcitrulline	574	0.432121	0.0577874	7.56e-14	missense
rs3813228	2	74007345	5	other	2:74007345	A	G	G	0.371951	N-acetylcitrulline	574	0.432121	0.0577874	7.56e-14	upstream-gene
rs13022149	2	73641515	5	other	2:73641515	T	A	A	0.4277	N-acetylcitrulline	574	0.426112	0.0569895	7.6e-14	intron
rs7604588	2	73571417	5	other	2:73571417	G	A	A	0.310137	N-acetylarginine	582	0.463921	0.0620559	7.67e-14	intergenic
rs13410232	2	73871689	5	other	2:73871689	A	T	T	0.252632	N-acetylglutamine	570	0.501463	0.0670878	7.74e-14	upstream-gene
rs73947818	2	73852127	5	other	2:73852127	A	G	G	0.292096	N-acetylarginine	582	0.462284	0.0618579	7.82e-14	intergenic
rs10929302	2	234665782	8	other	2:234665782	G	A	A	0.294719	bilirubin (E,E)*	587	0.459338	0.0614698	7.86e-14	intron
rs1871395	12	21352315	43	other	12:21352315	A	G	G	0.254281	tetradecanedioate	584	0.480703	0.0643385	7.93e-14	intron
rs73069032	12	21403491	43	other	12:21403491	G	A	A	0.242295	tetradecanedioate	584	0.521238	0.0697673	7.95e-14	intergenic
rs7580825	2	73635148	5	other	2:73635148	G	A	A	0.278351	N-acetylarginine	582	0.462161	0.0618989	8.24e-14	intron
rs7370264	2	73949994	5	other	2:73949994	A	G	G	0.391986	N-acetylcitrulline	574	0.430293	0.0576565	8.45e-14	intergenic
rs62151564	2	73615449	5	other	2:73615449	A	G	G	0.221658	N-delta-acetylornithine	591	-0.513221	0.0687783	8.52e-14	intron
rs201434368	12	21366075	43	other	12:21366075	C	T	T	0.305603	glycochenodeoxycholate glucuronide (1)	589	0.480652	0.0644142	8.53e-14	intron
rs11894953	2	73964631	5	other	2:73964631	C	T	T	0.377178	N-acetylcitrulline	574	0.433579	0.0581612	9e-14	5-prime-UTR
rs7573275	2	73552542	5	other	2:73552542	G	A	A	0.301546	N-acetylarginine	582	0.472311	0.0633653	9.07e-14	intergenic
rs174560	11	61581764	39	sentinel	11:61581764	T	C	C	0.30541	X - 24439	573	0.457365	0.061363	9.09e-14	intron
rs10496192	2	73679866	5	other	c2p73679866	T	C	C	0.221649	N-acetylarginine	582	0.497571	0.0667739	9.22e-14	missense
rs79370894	2	73683515	5	other	2:73683515	C	A	A	0.221649	N-acetylarginine	582	0.497571	0.0667739	9.22e-14	intron
rs7580825	2	73635148	5	other	2:73635148	G	A	A	0.28088	N-delta-acetylornithine	591	-0.466007	0.0625393	9.23e-14	intron
rs7563785	2	73711775	5	other	2:73711775	T	C	C	0.258037	N-delta-acetylornithine	591	-0.488992	0.0656397	9.36e-14	intron
rs13137188	4	69351336	15	other	4:69351336	G	A	A	0.390925	X - 11491	573	-0.451909	0.0606735	9.46e-14	intron
rs13143784	4	69352134	15	other	4:69352134	G	A	A	0.390925	X - 11491	573	-0.451909	0.0606735	9.46e-14	intron
rs35065844	4	69352321	15	other	4:69352321	T	C	C	0.390925	X - 11491	573	-0.451909	0.0606735	9.46e-14	intron
rs7975067	12	121099454	45	other	12:121099454	G	A	A	0.364261	butyrylcarnitine	582	-0.469404	0.063025	9.48e-14	intron
rs111321729	2	73944056	5	other	2:73944056	T	A	A	0.0949477	N-acetylcitrulline	574	0.725558	0.0974491	9.66e-14	intergenic
rs192793035	11	61591915	39	other	11:61591915	G	A	A	0.3726	X - 24439	573	0.46903	0.0630151	9.83e-14	intron
rs13003035	2	73957227	5	other	2:73957227	T	A	A	0.398084	N-acetylcitrulline	574	0.428022	0.057511	9.88e-14	intron
rs12992607	2	73959960	5	other	2:73959960	G	T	T	0.398084	N-acetylcitrulline	574	0.428022	0.057511	9.88e-14	intron
rs891696	2	73982974	5	other	2:73982974	C	T	T	0.398084	N-acetylcitrulline	574	0.428022	0.057511	9.88e-14	intergenic
rs12233112	2	73931764	5	other	2:73931764	G	A	A	0.405052	N-acetylcitrulline	574	0.423524	0.0569104	9.92e-14	upstream-gene
rs4852975	2	73932465	5	other	2:73932465	C	T	T	0.405052	N-acetylcitrulline	574	0.423524	0.0569104	9.92e-14	upstream-gene
rs78339407	2	73691144	5	other	2:73691144	A	C	C	0.453833	N-acetylcitrulline	574	0.431854	0.0580524	1.01e-13	intron
rs891695	2	73982940	5	other	2:73982940	T	C	C	0.373693	N-acetylcitrulline	574	0.430619	0.0578809	1.01e-13	intergenic
rs12624267	2	73986931	5	other	2:73986931	C	T	T	0.373693	N-acetylcitrulline	574	0.430619	0.0578809	1.01e-13	downstream-gene
rs9309476	2	73990824	5	other	2:73990824	C	T	T	0.373693	N-acetylcitrulline	574	0.430619	0.0578809	1.01e-13	intron
rs11892172	2	73997952	5	other	2:73997952	G	A	A	0.373693	N-acetylcitrulline	574	0.430619	0.0578809	1.01e-13	intron
rs13033744	2	73998973	5	other	2:73998973	G	A	A	0.373693	N-acetylcitrulline	574	0.430619	0.0578809	1.01e-13	intron
rs2116367	2	74000701	5	other	2:74000701	C	T	T	0.373693	N-acetylcitrulline	574	0.430619	0.0578809	1.01e-13	intron
rs56014217	2	73623929	5	other	2:73623929	C	T	T	0.237113	N-acetylarginine	582	0.493019	0.0663039	1.04e-13	intron
rs274554	5	131724950	21	sentinel	5:131724950	T	C	C	0.42024	tryptophan betaine	583	-0.430134	0.0578522	1.05e-13	intron
rs12317268	12	21352541	43	other	12:21352541	A	G	G	0.252991	hexadecanedioate	585	0.478877	0.0644374	1.07e-13	intron
rs62149782	2	73819028	5	other	2:73819028	G	C	C	0.215636	N-acetylarginine	582	0.501586	0.0674982	1.08e-13	intron
rs56131703	2	73847260	5	other	2:73847260	C	T	T	0.215636	N-acetylarginine	582	0.503659	0.067779	1.08e-13	intergenic
rs6722076	2	234647317	8	other	2:234647317	G	A	A	0.280239	bilirubin (E,E)*	587	0.464882	0.062573	1.09e-13	intron
rs62151562	2	73603540	5	other	2:73603540	T	G	G	0.208122	N-delta-acetylornithine	591	-0.529065	0.0712287	1.11e-13	intergenic
rs11695484	2	234654449	8	other	2:234654449	A	G	G	0.300681	bilirubin (E,E)*	587	0.456753	0.0615313	1.14e-13	intron
rs174528	11	61543499	39	other	c11p61543499	T	C	C	0.347295	X - 24439	573	0.452692	0.0610025	1.16e-13	intron
rs174548	11	61571348	39	other	11:61571348	C	G	G	0.306283	X - 24439	573	0.453184	0.0610827	1.18e-13	intron
rs58310495	12	21357711	43	other	12:21357711	C	T	T	0.240614	X - 11905	586	0.49375	0.0665806	1.21e-13	intron
rs55695203	12	21357753	43	other	12:21357753	G	C	C	0.240614	X - 11905	586	0.49375	0.0665806	1.21e-13	intron
rs62149804	2	73837006	5	other	2:73837006	T	A	A	0.21912	N-delta-acetylornithine	591	-0.508826	0.0686298	1.22e-13	3-prime-UTR
rs79234109	2	73848354	5	other	2:73848354	G	A	A	0.21912	N-delta-acetylornithine	591	-0.508826	0.0686298	1.22e-13	intergenic
rs73069021	12	21399955	43	other	12:21399955	G	A	A	0.240171	hexadecanedioate	585	0.51208	0.069083	1.24e-13	intergenic
rs10187416	2	73713741	5	other	2:73713741	T	G	G	0.295533	N-acetylarginine	582	0.454259	0.0612994	1.26e-13	intron
rs10207264	2	73714097	5	other	2:73714097	G	A	A	0.295533	N-acetylarginine	582	0.454259	0.0612994	1.26e-13	intron
rs4518366	5	34997389	18	other	5:34997389	G	A	A	0.260309	3-aminoisobutyrate	582	0.451772	0.0610812	1.4e-13	downstream-gene
rs4357012	5	34997883	18	other	5:34997883	T	C	C	0.260309	3-aminoisobutyrate	582	0.451772	0.0610812	1.4e-13	downstream-gene
rs16899975	5	34999057	18	other	5:34999057	G	C	C	0.260309	3-aminoisobutyrate	582	0.451772	0.0610812	1.4e-13	intron
rs16899974	5	34998877	18	other	c5p34998877	C	A	A	0.260309	3-aminoisobutyrate	582	0.451772	0.0610812	1.4e-13	missense
rs1246090	2	73710477	5	other	2:73710477	G	C	C	0.481707	N-acetylcitrulline	574	0.442907	0.0598892	1.41e-13	intron
rs79799178	2	73791235	5	other	2:73791235	A	G	G	0.218213	N-acetylarginine	582	0.495067	0.066943	1.41e-13	intron
rs274550	5	131728712	21	other	5:131728712	G	T	T	0.421098	tryptophan betaine	583	-0.428139	0.0579087	1.43e-13	intron
rs6893782	5	131739433	21	other	5:131739433	C	A	A	0.421098	tryptophan betaine	583	-0.428139	0.0579087	1.43e-13	intergenic
rs10193032	2	74051612	5	other	2:74051612	T	C	C	0.399826	N-acetylcitrulline	574	0.43805	0.0592455	1.43e-13	upstream-gene
rs6716776	2	73587713	5	other	2:73587713	T	C	C	0.305842	N-acetylarginine	582	0.460918	0.0623523	1.44e-13	intergenic
rs2405522	5	131741696	21	other	5:131741696	A	G	G	0.42024	tryptophan betaine	583	-0.428933	0.0580295	1.45e-13	upstream-gene
rs10197409	2	73806414	5	other	2:73806414	C	T	T	0.296954	N-delta-acetylornithine	591	-0.460222	0.0622769	1.47e-13	intron
rs11903916	2	73815328	5	other	2:73815328	G	A	A	0.296954	N-delta-acetylornithine	591	-0.460222	0.0622769	1.47e-13	intron
rs6705203	2	73574600	5	other	2:73574600	T	C	C	0.308419	N-acetylarginine	582	0.459213	0.0621555	1.49e-13	intergenic
rs79814134	2	74034185	5	other	2:74034185	G	T	T	0.36324	N-acetylcitrulline	574	0.430079	0.0582357	1.52e-13	intron
rs2140195	2	73702344	5	other	2:73702344	A	G	G	0.294674	N-acetylarginine	582	0.452114	0.0612362	1.55e-13	intron
rs78492200	2	73768232	5	other	2:73768232	T	G	G	0.291237	N-acetylarginine	582	0.456946	0.0618976	1.56e-13	intron
rs11686541	2	73704475	5	other	2:73704475	C	G	G	0.219072	N-acetylarginine	582	0.493682	0.066906	1.6e-13	intron
rs11680965	2	73725916	5	other	2:73725916	G	T	T	0.219072	N-acetylarginine	582	0.493682	0.066906	1.6e-13	intron
rs112006497	2	73730530	5	other	2:73730530	C	T	T	0.219072	N-acetylarginine	582	0.493682	0.066906	1.6e-13	intron
rs62153182	2	73748845	5	other	2:73748845	C	G	G	0.219072	N-acetylarginine	582	0.493682	0.066906	1.6e-13	intron
rs11679594	2	73779507	5	other	2:73779507	G	A	A	0.219072	N-acetylarginine	582	0.493682	0.066906	1.6e-13	intron
rs11885217	2	73553208	5	other	2:73553208	A	G	G	0.304124	N-acetylarginine	582	0.46617	0.063201	1.63e-13	intergenic
rs6546821	2	73558881	5	other	2:73558881	G	A	A	0.304124	N-acetylarginine	582	0.46617	0.063201	1.63e-13	intergenic
rs4852317	2	73978633	5	other	2:73978633	G	T	T	0.369338	N-acetylcitrulline	574	0.429317	0.05824	1.69e-13	intergenic
rs11045885	12	21386018	43	other	12:21386018	A	G	G	0.257705	tetradecanedioate	584	0.501267	0.0680347	1.73e-13	intron
rs9807961	2	73694043	5	other	2:73694043	A	G	G	0.296392	N-acetylarginine	582	0.451383	0.0613106	1.81e-13	intron
rs151190343	2	73692823	5	other	2:73692823	G	C	C	0.432056	N-acetylcitrulline	574	0.425231	0.0577664	1.82e-13	intron
rs6736118	2	73689126	5	other	2:73689126	A	G	G	0.294674	N-acetylarginine	582	0.452969	0.0615703	1.88e-13	intron
rs368437928	2	73689973	5	other	2:73689973	A	G	G	0.294674	N-acetylarginine	582	0.452969	0.0615703	1.88e-13	intron
rs274553	5	131725832	21	other	5:131725832	G	C	C	0.409091	tryptophan betaine	583	-0.420919	0.0572198	1.89e-13	intron
rs13168774	5	131740656	21	other	5:131740656	A	C	C	0.409091	tryptophan betaine	583	-0.420919	0.0572198	1.89e-13	intergenic
rs11045886	12	21386493	43	other	12:21386493	A	C	C	0.250427	hexadecanedioate	585	0.492659	0.0670017	1.94e-13	intron
rs6596075	5	131742228	21	other	5:131742228	G	C	C	0.418525	tryptophan betaine	583	-0.427095	0.0581009	1.97e-13	upstream-gene
rs6749841	2	73946097	5	other	2:73946097	C	T	T	0.390244	N-acetylcitrulline	574	0.42261	0.0574932	1.97e-13	intergenic
rs6750877	2	73946813	5	other	2:73946813	G	A	A	0.390244	N-acetylcitrulline	574	0.42261	0.0574932	1.97e-13	intergenic
rs7368570	2	73949635	5	other	2:73949635	C	T	T	0.390244	N-acetylcitrulline	574	0.42261	0.0574932	1.97e-13	intergenic
rs145073463	2	73950075	5	other	2:73950075	C	T	T	0.390244	N-acetylcitrulline	574	0.42261	0.0574932	1.97e-13	intergenic
rs12713792	2	73954393	5	other	2:73954393	G	A	A	0.390244	N-acetylcitrulline	574	0.42261	0.0574932	1.97e-13	downstream-gene
rs2421674	2	73955432	5	other	2:73955432	G	A	A	0.390244	N-acetylcitrulline	574	0.42261	0.0574932	1.97e-13	downstream-gene
rs58310495	12	21357711	43	other	12:21357711	C	T	T	0.238136	glycocholenate sulfate*	590	0.481997	0.0655891	2e-13	intron
rs55695203	12	21357753	43	other	12:21357753	G	C	C	0.238136	glycocholenate sulfate*	590	0.481997	0.0655891	2e-13	intron
rs7969341	12	21385604	43	other	12:21385604	A	G	G	0.256849	tetradecanedioate	584	0.499926	0.0680298	2e-13	intron
rs111267264	2	73907578	5	other	2:73907578	A	G	G	0.244845	N-acetylarginine	582	0.483327	0.0657763	2.01e-13	intron
rs3771341	2	234673239	8	other	2:234673239	G	A	A	0.307496	bilirubin (E,E)*	587	0.452792	0.0616834	2.13e-13	intron
rs17862875	2	234649302	8	other	2:234649302	G	A	A	0.301533	bilirubin (E,E)*	587	0.443226	0.0603932	2.15e-13	intron
rs274548	5	131730807	21	other	5:131730807	T	C	C	0.42024	tryptophan betaine	583	-0.421947	0.0575047	2.17e-13	3-prime-UTR
rs274547	5	131731304	21	other	5:131731304	A	T	T	0.42024	tryptophan betaine	583	-0.421947	0.0575047	2.17e-13	3-prime-UTR
rs7705826	5	131732456	21	other	5:131732456	T	G	G	0.42024	tryptophan betaine	583	-0.421947	0.0575047	2.17e-13	downstream-gene
rs274552	5	131727346	21	other	5:131727346	G	C	C	0.412521	tryptophan betaine	583	-0.421758	0.0575118	2.24e-13	intron
rs274551	5	131727680	21	other	5:131727680	T	C	C	0.412521	tryptophan betaine	583	-0.421758	0.0575118	2.24e-13	intron
rs34352510	2	234650562	8	other	2:234650562	T	C	C	0.316014	bilirubin (E,E)*	587	0.44152	0.0602352	2.3e-13	intron
rs6546836	2	73677833	5	other	c2p73677833	A	G	G	0.292955	N-acetylarginine	582	0.450744	0.0614999	2.32e-13	synonymous
rs2199680	12	21415496	43	other	12:21415496	A	T	T	0.233733	tetradecanedioate	584	0.522819	0.0713451	2.34e-13	downstream-gene
rs7576245	2	73829678	5	other	2:73829678	C	T	T	0.296108	N-delta-acetylornithine	591	-0.458262	0.0625652	2.4e-13	intron
rs1052162	2	73829372	5	other	c2p73829372	C	T	T	0.296108	N-delta-acetylornithine	591	-0.458262	0.0625652	2.4e-13	synonymous
rs174566	11	61592362	39	other	11:61592362	A	G	G	0.304538	X - 24439	573	0.456842	0.0623824	2.42e-13	intron
rs174567	11	61593005	39	other	11:61593005	A	G	G	0.304538	X - 24439	573	0.456842	0.0623824	2.42e-13	intron
rs2062507	12	121259051	45	other	12:121259051	C	T	T	0.460481	butyrylcarnitine	582	0.452051	0.0617286	2.42e-13	intron
rs139571257	2	73952062	5	other	2:73952062	C	T	T	0.392857	N-acetylcitrulline	574	0.420447	0.0574384	2.48e-13	downstream-gene
rs17864701	2	234652717	8	other	2:234652717	C	T	T	0.306644	bilirubin (E,E)*	587	0.440658	0.0602185	2.52e-13	intron
rs17349321	2	73643753	5	other	2:73643753	C	T	T	0.222509	N-acetylarginine	582	0.488848	0.0668203	2.56e-13	intron
rs12713793	2	73956114	5	other	2:73956114	T	C	C	0.391115	N-acetylcitrulline	574	0.419342	0.0573231	2.57e-13	3-prime-UTR
rs2140093	12	121123277	45	other	12:121123277	A	G	G	0.500859	butyrylcarnitine	582	0.426419	0.0583387	2.68e-13	upstream-gene
rs7584575	2	73666402	5	other	2:73666402	C	T	T	0.295533	N-acetylarginine	582	0.450046	0.0615802	2.71e-13	intron
rs11676929	2	73918187	5	other	2:73918187	A	G	G	0.489547	N-acetylcitrulline	574	0.42376	0.0580219	2.8e-13	intergenic
rs6749680	2	73685852	5	other	2:73685852	A	G	G	0.45122	N-acetylcitrulline	574	0.422241	0.05785	2.9e-13	intron
rs2091503	2	73687865	5	other	2:73687865	G	A	A	0.45122	N-acetylcitrulline	574	0.422241	0.05785	2.9e-13	intron
rs4852930	2	73688318	5	other	2:73688318	C	G	G	0.45122	N-acetylcitrulline	574	0.422241	0.05785	2.9e-13	intron
rs1464515	12	121122661	45	other	12:121122661	C	A	A	0.502577	butyrylcarnitine	582	0.427337	0.0585533	2.92e-13	upstream-gene
rs1464516	12	121122766	45	other	12:121122766	A	G	G	0.502577	butyrylcarnitine	582	0.427337	0.0585533	2.92e-13	upstream-gene
rs35767294	2	73922834	5	other	2:73922834	A	G	G	0.396341	N-acetylcitrulline	574	0.413325	0.0566713	3.02e-13	downstream-gene
rs7597302	2	74037131	5	other	2:74037131	T	G	G	0.417247	N-acetylcitrulline	574	0.424377	0.058186	3.02e-13	intron
rs7419346	2	74037469	5	other	2:74037469	A	G	G	0.417247	N-acetylcitrulline	574	0.424377	0.058186	3.02e-13	intron
rs2885296	2	234659061	8	other	2:234659061	A	C	C	0.302385	bilirubin (E,E)*	587	0.445371	0.0610798	3.06e-13	intron
rs274549	5	131729118	21	other	5:131729118	A	C	C	0.413379	tryptophan betaine	583	-0.419722	0.057564	3.07e-13	intron
rs4705940	5	131737385	21	other	5:131737385	G	A	A	0.413379	tryptophan betaine	583	-0.419722	0.057564	3.07e-13	intergenic
rs4705941	5	131740448	21	other	5:131740448	T	C	C	0.413379	tryptophan betaine	583	-0.419722	0.057564	3.07e-13	intergenic
rs2897160	5	131741498	21	other	5:131741498	C	T	T	0.412521	tryptophan betaine	583	-0.420533	0.0576869	3.1e-13	upstream-gene
rs62149774	2	73787652	5	other	2:73787652	G	A	A	0.208763	N-acetylarginine	582	0.496472	0.0681313	3.17e-13	intron
rs62149777	2	73795364	5	other	2:73795364	G	A	A	0.208763	N-acetylarginine	582	0.496472	0.0681313	3.17e-13	intron
rs1522927	2	73556155	5	other	2:73556155	T	G	G	0.319588	N-acetylarginine	582	0.447197	0.0613858	3.22e-13	intergenic
rs7560272	2	73561485	5	other	2:73561485	A	T	T	0.319588	N-acetylarginine	582	0.447197	0.0613858	3.22e-13	intergenic
rs2091022	2	73564570	5	other	2:73564570	G	A	A	0.319588	N-acetylarginine	582	0.447197	0.0613858	3.22e-13	intergenic
rs62151604	2	73657446	5	other	2:73657446	C	T	T	0.22079	N-acetylarginine	582	0.487042	0.0668584	3.22e-13	intron
rs10175529	2	73606093	5	other	2:73606093	A	G	G	0.323024	N-acetylarginine	582	0.431025	0.0592118	3.35e-13	intergenic
rs13006598	2	74010592	5	other	2:74010592	T	C	C	0.388502	N-acetylcitrulline	574	0.415778	0.057121	3.37e-13	upstream-gene
rs11899740	2	73631212	5	other	2:73631212	G	A	A	0.25614	N-acetylglutamine	570	0.496592	0.0682312	3.39e-13	intron
rs58258204	12	21368015	43	other	12:21368015	C	T	T	0.253846	hexadecanedioate	585	0.491791	0.0676059	3.48e-13	intron
rs4363657	12	21368722	43	other	12:21368722	T	C	C	0.253846	hexadecanedioate	585	0.491791	0.0676059	3.48e-13	intron
rs113681054	12	21402979	43	other	12:21402979	T	C	C	0.245299	hexadecanedioate	585	0.498685	0.0685685	3.52e-13	intergenic
rs1105880	2	234601965	8	other	c2p234601965	A	G	G	0.369676	bilirubin (E,E)*	587	0.412347	0.0567138	3.58e-13	intron
rs4149067	12	21353911	43	other	12:21353911	C	G	G	0.364177	glycochenodeoxycholate glucuronide (1)	589	0.455387	0.0626801	3.72e-13	intron
rs75444879	2	234587848	8	other	2:234587848	G	A	A	0.368825	bilirubin (E,E)*	587	0.411716	0.0566702	3.73e-13	intron
rs28456	11	61589481	39	other	11:61589481	A	G	G	0.294939	X - 24439	573	0.454648	0.0625901	3.76e-13	intron
rs151003386	2	73622184	5	other	2:73622184	A	G	G	0.215636	N-acetylarginine	582	0.494094	0.068038	3.81e-13	intron
rs7567468	2	234642838	8	other	2:234642838	C	T	T	0.303237	bilirubin (E,E)*	587	0.435329	0.0599599	3.86e-13	intron
rs73069028	12	21402439	43	other	12:21402439	G	A	A	0.250427	hexadecanedioate	585	0.492714	0.0678651	3.87e-13	intergenic
rs2421672	2	73955540	5	other	2:73955540	G	A	A	0.388502	N-acetylcitrulline	574	0.416742	0.0574162	3.92e-13	downstream-gene
rs2741045	2	234580140	8	other	2:234580140	C	T	T	0.277683	bilirubin (E,E)*	587	0.464179	0.0639727	3.99e-13	intron
rs2741046	2	234580249	8	other	2:234580249	T	C	C	0.277683	bilirubin (E,E)*	587	0.464179	0.0639727	3.99e-13	intron
rs4400721	10	100147097	36	other	c10p100147097	G	A	A	0.310101	N-methylpipecolate	495	-0.47254	0.0651547	4.09e-13	intron
rs62153183	2	73763366	5	other	2:73763366	A	G	G	0.21134	N-acetylarginine	582	0.492574	0.0679351	4.15e-13	intron
rs74523560	2	73764185	5	other	2:73764185	C	T	T	0.21134	N-acetylarginine	582	0.492574	0.0679351	4.15e-13	intron
rs174535	11	61551356	39	other	c11p61551356	T	C	C	0.301047	X - 24439	573	0.446207	0.0615495	4.18e-13	synonymous
rs77289848	12	21360761	43	other	12:21360761	G	A	A	0.227119	glycocholenate sulfate*	590	0.483014	0.0666476	4.25e-13	intron
rs7308648	12	121144144	45	other	12:121144144	C	G	G	0.34622	butyrylcarnitine	582	-0.435648	0.0601408	4.36e-13	upstream-gene
rs151003386	2	73622184	5	other	2:73622184	A	G	G	0.216582	N-delta-acetylornithine	591	-0.5	0.0690368	4.4e-13	intron
rs7563785	2	73711775	5	other	2:73711775	T	C	C	0.263158	N-acetylglutamine	570	0.494951	0.0683396	4.4e-13	intron
rs2421677	2	73965917	5	other	2:73965917	G	T	T	0.37108	N-acetylcitrulline	574	0.420838	0.0581059	4.4e-13	upstream-gene
rs2421676	2	73966087	5	other	2:73966087	G	A	A	0.37108	N-acetylcitrulline	574	0.420838	0.0581059	4.4e-13	upstream-gene
rs202146323	12	21364289	43	other	12:21364289	G	T	T	0.229661	glycocholenate sulfate*	590	0.4947	0.0683138	4.43e-13	intron
rs1871395	12	21352315	43	other	12:21352315	A	G	G	0.257265	hexadecanedioate	585	0.461784	0.0637782	4.47e-13	intron
rs11126416	2	73973877	5	other	2:73973877	A	G	G	0.370209	N-acetylcitrulline	574	0.419892	0.0580101	4.55e-13	intergenic
rs10172044	2	73979051	5	other	2:73979051	G	A	A	0.370209	N-acetylcitrulline	574	0.419892	0.0580101	4.55e-13	intergenic
rs12713797	2	73983180	5	other	2:73983180	A	G	G	0.370209	N-acetylcitrulline	574	0.419892	0.0580101	4.55e-13	intergenic
rs2741044	2	234579368	8	other	2:234579368	G	A	A	0.274276	bilirubin (E,E)*	587	0.467101	0.0645463	4.6e-13	intron
rs73063122	12	21361213	43	other	12:21361213	A	C	C	0.231356	glycocholenate sulfate*	590	0.482641	0.0667074	4.65e-13	intron
rs12318075	12	21361587	43	other	12:21361587	T	G	G	0.231356	glycocholenate sulfate*	590	0.482641	0.0667074	4.65e-13	intron
rs6756885	2	73805172	5	other	2:73805172	A	G	G	0.296491	N-acetylglutamine	570	0.466055	0.0644648	4.84e-13	intron
rs62151562	2	73603540	5	other	2:73603540	T	G	G	0.206186	N-acetylarginine	582	0.504478	0.0698054	4.94e-13	intergenic
rs13020517	2	73956744	5	other	2:73956744	C	T	T	0.388502	N-acetylcitrulline	574	0.412455	0.0570813	4.98e-13	intron
rs12997568	2	73956881	5	other	2:73956881	T	C	C	0.388502	N-acetylcitrulline	574	0.412455	0.0570813	4.98e-13	intron
rs12713795	2	73959935	5	other	2:73959935	T	A	A	0.388502	N-acetylcitrulline	574	0.412455	0.0570813	4.98e-13	intron
rs17350188	2	73964842	5	other	2:73964842	G	C	C	0.388502	N-acetylcitrulline	574	0.412455	0.0570813	4.98e-13	upstream-gene
rs67627529	2	73968223	5	other	2:73968223	G	A	A	0.388502	N-acetylcitrulline	574	0.412455	0.0570813	4.98e-13	upstream-gene
rs2272178	2	73977609	5	other	2:73977609	C	T	T	0.388502	N-acetylcitrulline	574	0.412455	0.0570813	4.98e-13	intergenic
rs12713798	2	73986421	5	other	2:73986421	C	T	T	0.388502	N-acetylcitrulline	574	0.412455	0.0570813	4.98e-13	downstream-gene
rs9309475	2	73990641	5	other	2:73990641	G	A	A	0.388502	N-acetylcitrulline	574	0.412455	0.0570813	4.98e-13	intron
rs7210	2	73957124	5	other	c2p73957124	A	G	G	0.388502	N-acetylcitrulline	574	0.412455	0.0570813	4.98e-13	synonymous
rs11065223	12	121155511	45	other	12:121155511	A	G	G	0.32646	butyrylcarnitine	582	-0.447559	0.0619447	5.01e-13	intron
rs696337	12	121159380	45	other	12:121159380	T	C	C	0.32646	butyrylcarnitine	582	-0.447559	0.0619447	5.01e-13	3-prime-UTR
rs658521	12	121162414	45	other	12:121162414	G	T	T	0.32646	butyrylcarnitine	582	-0.447559	0.0619447	5.01e-13	upstream-gene
rs6747843	2	234664354	8	other	2:234664354	G	A	A	0.298126	bilirubin (E,E)*	587	0.443763	0.0614221	5.02e-13	intron
rs6714634	2	234664765	8	other	2:234664765	T	C	C	0.298126	bilirubin (E,E)*	587	0.443763	0.0614221	5.02e-13	intron
rs606241	5	34994143	18	other	5:34994143	G	A	A	0.361684	3-aminoisobutyrate	582	-0.409047	0.0566214	5.04e-13	downstream-gene
rs11189600	10	100179274	36	other	10:100179274	C	T	T	0.377778	N-methylpipecolate	495	-0.475504	0.0658225	5.05e-13	intron
rs99780	11	61596633	39	other	11:61596633	C	T	T	0.311518	X - 24439	573	0.445874	0.061743	5.14e-13	intron
rs696339	12	121169436	45	other	12:121169436	A	T	T	0.325601	butyrylcarnitine	582	-0.445399	0.0616966	5.23e-13	intron
rs11893881	2	73824373	5	other	2:73824373	T	A	A	0.298246	N-acetylglutamine	570	0.462464	0.0641304	5.54e-13	intron
rs7530513	1	89409911	2	sentinel	1:89409911	G	A	A	0.288889	imidazole lactate	585	0.425297	0.0589875	5.6e-13	intron
rs12144640	1	89412372	2	other	1:89412372	G	A	A	0.288889	imidazole lactate	585	0.425297	0.0589875	5.6e-13	intron
rs73067080	12	21388829	43	other	12:21388829	T	C	C	0.251282	hexadecanedioate	585	0.486304	0.0674541	5.62e-13	intron
rs12369881	12	21391352	43	other	12:21391352	G	A	A	0.251282	hexadecanedioate	585	0.486304	0.0674541	5.62e-13	intron
rs12366582	12	21391608	43	other	12:21391608	A	G	G	0.251282	hexadecanedioate	585	0.486304	0.0674541	5.62e-13	intron
rs6546826	2	73599808	5	other	2:73599808	C	T	T	0.324742	N-acetylarginine	582	0.42688	0.0592179	5.65e-13	intergenic
rs7586361	2	73601606	5	other	2:73601606	G	A	A	0.324742	N-acetylarginine	582	0.42688	0.0592179	5.65e-13	intergenic
rs6740173	2	73602266	5	other	2:73602266	C	G	G	0.324742	N-acetylarginine	582	0.42688	0.0592179	5.65e-13	intergenic
rs6663465	1	89413353	2	other	1:89413353	C	T	T	0.289744	imidazole lactate	585	0.425338	0.0590053	5.66e-13	intron
rs2390675	1	89413873	2	other	1:89413873	C	T	T	0.289744	imidazole lactate	585	0.425338	0.0590053	5.66e-13	intron
rs2893083	1	89413920	2	other	1:89413920	A	G	G	0.289744	imidazole lactate	585	0.425338	0.0590053	5.66e-13	intron
rs1325923	1	89415576	2	other	1:89415576	T	C	C	0.289744	imidazole lactate	585	0.425338	0.0590053	5.66e-13	intron
rs6673179	1	89416516	2	other	1:89416516	T	C	C	0.289744	imidazole lactate	585	0.425338	0.0590053	5.66e-13	intron
rs6428487	1	89417315	2	other	1:89417315	T	A	A	0.289744	imidazole lactate	585	0.425338	0.0590053	5.66e-13	intron
rs1409151	1	89418231	2	other	1:89418231	G	A	A	0.289744	imidazole lactate	585	0.425338	0.0590053	5.66e-13	intron
rs1325924	1	89420315	2	other	1:89420315	T	C	C	0.289744	imidazole lactate	585	0.425338	0.0590053	5.66e-13	intron
rs10801697	1	89422084	2	other	1:89422084	T	A	A	0.289744	imidazole lactate	585	0.425338	0.0590053	5.66e-13	intron
rs10801698	1	89422173	2	other	1:89422173	C	A	A	0.289744	imidazole lactate	585	0.425338	0.0590053	5.66e-13	intron
rs28633936	1	89425806	2	other	1:89425806	C	T	T	0.289744	imidazole lactate	585	0.425338	0.0590053	5.66e-13	intron
rs17472737	1	89425939	2	other	1:89425939	C	T	T	0.289744	imidazole lactate	585	0.425338	0.0590053	5.66e-13	intron
rs17472779	1	89425966	2	other	1:89425966	T	C	C	0.289744	imidazole lactate	585	0.425338	0.0590053	5.66e-13	intron
rs10922529	1	89426277	2	other	1:89426277	C	T	T	0.289744	imidazole lactate	585	0.425338	0.0590053	5.66e-13	intron
rs3820242	1	89428107	2	other	1:89428107	A	G	G	0.289744	imidazole lactate	585	0.425338	0.0590053	5.66e-13	intron
rs58962779	2	73555801	5	other	2:73555801	T	C	C	0.32732	N-acetylarginine	582	0.437979	0.0607584	5.66e-13	intergenic
rs10191517	2	73558403	5	other	2:73558403	G	A	A	0.32732	N-acetylarginine	582	0.437979	0.0607584	5.66e-13	intergenic
rs7532151	1	89388944	2	other	1:89388944	A	C	C	0.292308	imidazole lactate	585	0.425693	0.0590612	5.69e-13	intergenic
rs1105879	2	234602202	8	other	c2p234602202	A	C	C	0.366269	bilirubin (E,E)*	587	0.408434	0.0566795	5.76e-13	intron
rs13189284	5	131744101	21	other	5:131744101	A	C	C	0.345626	tryptophan betaine	583	-0.436653	0.0606178	5.87e-13	upstream-gene
rs12659258	5	35970215	19	sentinel	5:35970215	G	A	A	0.102518	X - 24348	556	-0.71472	0.0992477	5.96e-13	intron
rs113590482	5	35979545	19	other	5:35979545	G	T	T	0.102518	X - 24348	556	-0.71472	0.0992477	5.96e-13	intron
rs12130865	1	89396447	2	other	1:89396447	T	A	A	0.291453	imidazole lactate	585	0.425045	0.0590421	6.06e-13	intergenic
NA	11	61591968	39	other	11:61591968	A	G	G	0.284468	X - 24439	573	0.453417	0.0629927	6.11e-13	intron
rs59205959	12	21400966	43	other	12:21400966	G	A	A	0.248718	hexadecanedioate	585	0.491414	0.068278	6.14e-13	intergenic
rs174564	11	61588305	39	other	11:61588305	A	G	G	0.306283	X - 24439	573	0.448641	0.0623499	6.22e-13	intron
rs1409148	1	89429039	2	other	1:89429039	T	A	A	0.288889	imidazole lactate	585	0.424405	0.0589875	6.25e-13	intron
rs1409149	1	89429149	2	other	1:89429149	T	C	C	0.288889	imidazole lactate	585	0.424405	0.0589875	6.25e-13	intron
rs7526419	1	89431277	2	other	1:89431277	C	T	T	0.288889	imidazole lactate	585	0.424405	0.0589875	6.25e-13	intron
rs3753679	1	89435414	2	other	1:89435414	A	G	G	0.288889	imidazole lactate	585	0.424405	0.0589875	6.25e-13	intron
rs7539070	1	89435778	2	other	1:89435778	T	C	C	0.288889	imidazole lactate	585	0.424405	0.0589875	6.25e-13	intron
rs4142616	1	89438113	2	other	1:89438113	A	T	T	0.288889	imidazole lactate	585	0.424405	0.0589875	6.25e-13	intron
rs7556189	1	89438598	2	other	1:89438598	G	C	C	0.288889	imidazole lactate	585	0.424405	0.0589875	6.25e-13	intron
rs10922531	1	89442732	2	other	1:89442732	T	C	C	0.288889	imidazole lactate	585	0.424405	0.0589875	6.25e-13	intron
rs7517036	1	89443967	2	other	1:89443967	A	T	T	0.288889	imidazole lactate	585	0.424405	0.0589875	6.25e-13	intron
rs4655890	1	89444965	2	other	1:89444965	C	T	T	0.288889	imidazole lactate	585	0.424405	0.0589875	6.25e-13	intron
rs4869450	5	35968843	19	other	5:35968843	T	A	A	0.103417	X - 24348	556	-0.712127	0.0989762	6.25e-13	intron
rs10070851	5	35974188	19	other	5:35974188	A	T	T	0.103417	X - 24348	556	-0.712127	0.0989762	6.25e-13	intron
rs3756669	5	35965970	19	other	c5p35965970	A	C	C	0.103417	X - 24348	556	-0.712127	0.0989762	6.25e-13	missense
rs34461701	2	73918047	5	other	2:73918047	A	G	G	0.413763	N-acetylcitrulline	574	0.408994	0.0568945	6.54e-13	intergenic
rs7075655	10	100142068	36	other	10:100142068	A	G	G	0.309091	N-methylpipecolate	495	-0.471543	0.0656048	6.59e-13	downstream-gene
rs3829290	12	121126438	45	other	12:121126438	T	C	C	0.330756	butyrylcarnitine	582	-0.443433	0.061696	6.6e-13	intron
rs1814851	12	121128633	45	other	12:121128633	C	G	G	0.330756	butyrylcarnitine	582	-0.443433	0.061696	6.6e-13	intron
rs2810876	1	89435523	2	other	1:89435523	T	A	A	0.295726	imidazole lactate	585	0.423415	0.0589146	6.63e-13	intron
rs76197226	2	73842218	5	other	2:73842218	A	G	G	0.109756	N-acetylcitrulline	574	0.662667	0.0922765	6.9e-13	intergenic
rs7607892	2	73818707	5	other	2:73818707	C	T	T	0.276316	N-acetylglutamine	570	0.476384	0.0663467	6.96e-13	intron
rs11693531	2	73608614	5	other	2:73608614	C	G	G	0.302632	N-acetylglutamine	570	0.466572	0.0650266	7.23e-13	upstream-gene
rs6745368	2	73809974	5	other	2:73809974	C	T	T	0.277193	N-acetylglutamine	570	0.473441	0.066014	7.4e-13	intron
rs10173534	2	73813432	5	other	2:73813432	C	T	T	0.277193	N-acetylglutamine	570	0.473441	0.066014	7.4e-13	intron
rs58258204	12	21368015	43	other	12:21368015	C	T	T	0.250856	tetradecanedioate	584	0.492589	0.0686886	7.43e-13	intron
rs4363657	12	21368722	43	other	12:21368722	T	C	C	0.250856	tetradecanedioate	584	0.492589	0.0686886	7.43e-13	intron
rs2421574	2	73908767	5	other	2:73908767	C	G	G	0.393728	N-acetylcitrulline	574	0.403453	0.0562996	7.71e-13	intron
rs34878974	4	69324750	15	other	4:69324750	A	G	G	0.273124	X - 11491	573	0.508012	0.0708902	7.71e-13	intron
rs17009372	2	73955571	5	other	2:73955571	G	A	A	0.295296	N-acetylcitrulline	574	0.446397	0.0623355	8e-13	downstream-gene
rs34168560	4	69325415	15	other	4:69325415	C	G	G	0.272251	X - 11491	573	0.507781	0.0709081	8e-13	intron
rs4694077	4	69326683	15	other	4:69326683	C	T	T	0.273124	X - 11491	573	0.505164	0.0705415	8e-13	intron
rs2421488	2	73590625	5	other	2:73590625	C	T	T	0.29811	N-acetylarginine	582	0.452456	0.0631854	8.02e-13	intergenic
rs4149032	12	21317791	43	other	c12p21317791	C	T	T	0.350847	glycocholenate sulfate*	590	-0.423513	0.0591439	8.03e-13	intron
rs3962040	2	73950719	5	other	2:73950719	C	T	T	0.379791	N-acetylcitrulline	574	0.409928	0.0572493	8.04e-13	intergenic
rs35716175	2	73954655	5	other	2:73954655	A	T	T	0.398084	N-acetylcitrulline	574	0.409366	0.0571723	8.06e-13	downstream-gene
rs1052161	2	73828538	5	other	c2p73828538	G	A	A	0.415789	N-acetylglutamine	570	0.41438	0.0578741	8.07e-13	missense
rs12729558	1	89402960	2	other	1:89402960	C	G	G	0.290598	imidazole lactate	585	0.422397	0.0590235	8.28e-13	intron
rs35023423	1	89403478	2	other	1:89403478	G	A	A	0.290598	imidazole lactate	585	0.422397	0.0590235	8.28e-13	intron
rs73069030	12	21402569	43	other	12:21402569	A	G	G	0.247863	hexadecanedioate	585	0.490304	0.0685273	8.38e-13	intergenic
rs11065202	12	121112429	45	other	12:121112429	T	C	C	0.382302	butyrylcarnitine	582	-0.441692	0.0617418	8.44e-13	intergenic
rs12824150	12	121220031	45	other	12:121220031	G	C	C	0.459622	butyrylcarnitine	582	0.434746	0.0607941	8.61e-13	intron
rs2602376	2	234582051	8	other	2:234582051	C	T	T	0.28109	bilirubin (E,E)*	587	0.457526	0.0640334	8.99e-13	intron
rs2421489	2	73593448	5	other	2:73593448	A	G	G	0.303265	N-acetylarginine	582	0.434477	0.0608085	9e-13	intergenic
rs28811724	2	73953753	5	other	2:73953753	C	T	T	0.414634	N-acetylcitrulline	574	0.402047	0.0562842	9.12e-13	downstream-gene
rs174568	11	61593816	39	other	c11p61593816	C	T	T	0.282723	X - 24439	573	0.449638	0.0629542	9.18e-13	intron
rs10760583	9	131737339	34	other	9:131737339	T	C	C	0.356153	X - 22145	577	-0.471177	0.0659729	9.2e-13	intron
rs1535	11	61597972	39	other	11:61597972	A	G	G	0.283595	X - 24439	573	0.448798	0.062879	9.51e-13	intron
rs55895806	5	35012118	18	other	5:35012118	A	G	G	0.122852	3-aminoisobutyrate	582	0.619709	0.0868341	9.56e-13	intron
rs57743625	12	21367633	43	other	12:21367633	G	A	A	0.229452	tetradecanedioate	584	0.527007	0.0738512	9.6e-13	intron
rs2567598	2	74004071	5	other	2:74004071	A	G	G	0.228522	N-acetylarginine	582	0.473706	0.0663871	9.64e-13	intron
rs9787133	1	89382664	2	other	1:89382664	C	G	G	0.292308	imidazole lactate	585	0.419574	0.0588354	9.94e-13	intergenic
rs9787377	1	89383098	2	other	1:89383098	G	T	T	0.292308	imidazole lactate	585	0.419574	0.0588354	9.94e-13	intergenic
rs174561	11	61582708	39	other	c11p61582708	T	C	C	0.273124	X - 24439	573	0.450878	0.0632288	9.97e-13	non-coding-exon
rs73079474	12	21340207	43	other	12:21340207	T	C	C	0.163559	glycocholenate sulfate*	590	0.54634	0.0766175	9.98e-13	intron
rs174529	11	61543961	39	other	c11p61543961	T	C	C	0.318499	X - 24439	573	0.434821	0.0609855	1e-12	intron
rs7969341	12	21385604	43	other	12:21385604	A	G	G	0.259829	hexadecanedioate	585	0.475953	0.0667819	1.03e-12	intron
rs10179134	2	73637519	5	other	2:73637519	A	G	G	0.280702	N-acetylglutamine	570	0.462959	0.0649657	1.03e-12	intron
rs11045885	12	21386018	43	other	12:21386018	A	G	G	0.260684	hexadecanedioate	585	0.475724	0.0667612	1.04e-12	intron
rs73069037	12	21404866	43	other	12:21404866	A	C	C	0.244444	hexadecanedioate	585	0.490938	0.0689155	1.05e-12	intergenic
rs17863787	2	234611094	8	other	2:234611094	T	G	G	0.325383	bilirubin (E,E)*	587	0.421194	0.0591296	1.05e-12	intron
NA	9	131700982	34	other	9:131700982	A	G	G	0.34922	X - 22145	577	0.468499	0.0657812	1.06e-12	intron
rs7609249	2	73813820	5	other	2:73813820	G	A	A	0.416667	N-acetylglutamine	570	0.412578	0.0579327	1.07e-12	intron
rs6743576	2	73814333	5	other	2:73814333	G	A	A	0.416667	N-acetylglutamine	570	0.412578	0.0579327	1.07e-12	intron
rs6722867	2	73816285	5	other	2:73816285	A	G	G	0.416667	N-acetylglutamine	570	0.412578	0.0579327	1.07e-12	intron
rs6755500	2	73942233	5	other	2:73942233	G	A	A	0.388502	N-acetylcitrulline	574	0.405216	0.0568991	1.07e-12	intergenic
rs1409152	1	89418403	2	other	1:89418403	C	T	T	0.288889	imidazole lactate	585	0.419981	0.0589875	1.08e-12	intron
rs12749373	1	89419575	2	other	1:89419575	T	C	C	0.288889	imidazole lactate	585	0.419981	0.0589875	1.08e-12	intron
rs1325922	1	89427453	2	other	1:89427453	G	A	A	0.288889	imidazole lactate	585	0.419981	0.0589875	1.08e-12	intron
rs3753683	1	89427571	2	other	1:89427571	G	C	C	0.288889	imidazole lactate	585	0.419981	0.0589875	1.08e-12	intron
rs3738055	1	89426902	2	other	c1p89426902	G	A	A	0.288889	imidazole lactate	585	0.419981	0.0589875	1.08e-12	synonymous
rs174530	11	61546592	39	other	11:61546592	A	G	G	0.301047	X - 24439	573	0.443876	0.0623536	1.09e-12	intron
rs7976497	12	121135467	45	other	12:121135467	T	C	C	0.329038	butyrylcarnitine	582	-0.438595	0.0616212	1.1e-12	3-prime-UTR
rs4852318	2	74046182	5	other	2:74046182	A	G	G	0.372822	N-acetylcitrulline	574	0.433493	0.0609082	1.1e-12	downstream-gene
rs78461713	2	234666208	8	other	2:234666208	G	A	A	0.35619	bilirubin (E,Z or Z,E)*	525	0.410637	0.0577217	1.13e-12	intron
rs10184268	2	73627044	5	other	2:73627044	C	T	T	0.301546	N-acetylarginine	582	0.43766	0.0615308	1.14e-12	intron
rs6735946	2	73790058	5	other	2:73790058	A	G	G	0.278947	N-acetylglutamine	570	0.468165	0.0658373	1.15e-12	intron
rs17009149	2	73790368	5	other	2:73790368	T	C	C	0.278947	N-acetylglutamine	570	0.468165	0.0658373	1.15e-12	intron
rs10198549	2	73794404	5	other	2:73794404	A	G	G	0.278947	N-acetylglutamine	570	0.468165	0.0658373	1.15e-12	intron
rs9653557	2	73795962	5	other	2:73795962	A	C	C	0.278947	N-acetylglutamine	570	0.468165	0.0658373	1.15e-12	intron
rs10181563	2	73796173	5	other	2:73796173	G	T	T	0.278947	N-acetylglutamine	570	0.468165	0.0658373	1.15e-12	intron
rs10185080	2	73797507	5	other	2:73797507	C	A	A	0.278947	N-acetylglutamine	570	0.468165	0.0658373	1.15e-12	intron
rs10197755	2	73797623	5	other	2:73797623	T	A	A	0.278947	N-acetylglutamine	570	0.468165	0.0658373	1.15e-12	intron
rs17009159	2	73797762	5	other	2:73797762	A	T	T	0.278947	N-acetylglutamine	570	0.468165	0.0658373	1.15e-12	intron
rs7583255	2	73797996	5	other	2:73797996	T	G	G	0.278947	N-acetylglutamine	570	0.468165	0.0658373	1.15e-12	intron
rs7586463	2	73798476	5	other	2:73798476	T	C	C	0.278947	N-acetylglutamine	570	0.468165	0.0658373	1.15e-12	intron
rs6713171	2	73951184	5	other	2:73951184	G	C	C	0.37892	N-acetylcitrulline	574	0.406948	0.0572317	1.16e-12	downstream-gene
rs2421675	2	73955301	5	other	2:73955301	C	A	A	0.37892	N-acetylcitrulline	574	0.406948	0.0572317	1.16e-12	downstream-gene
rs371603768	2	73857133	5	other	2:73857133	A	C	C	0.40331	N-acetylcitrulline	574	0.433844	0.0610236	1.17e-12	intergenic
rs10801699	1	89436181	2	other	1:89436181	T	C	C	0.288034	imidazole lactate	585	0.419056	0.0589701	1.19e-12	intron
rs12729969	1	89438739	2	other	1:89438739	T	A	A	0.288034	imidazole lactate	585	0.419056	0.0589701	1.19e-12	intron
rs12065833	1	89440804	2	other	1:89440804	G	A	A	0.288034	imidazole lactate	585	0.419056	0.0589701	1.19e-12	intron
rs4656070	1	89440917	2	other	1:89440917	C	A	A	0.288034	imidazole lactate	585	0.419056	0.0589701	1.19e-12	intron
rs4656071	1	89440977	2	other	1:89440977	G	A	A	0.288034	imidazole lactate	585	0.419056	0.0589701	1.19e-12	intron
rs12120164	1	89441642	2	other	1:89441642	A	G	G	0.288034	imidazole lactate	585	0.419056	0.0589701	1.19e-12	intron
rs1536259	1	89430420	2	other	c1p89430420	A	G	G	0.288034	imidazole lactate	585	0.419056	0.0589701	1.19e-12	intron
rs34142813	2	73708783	5	other	2:73708783	G	A	A	0.22193	N-acetylglutamine	570	0.518965	0.0730851	1.24e-12	intron
rs10200762	2	73923583	5	other	2:73923583	T	C	C	0.372822	N-acetylcitrulline	574	0.410364	0.0578001	1.25e-12	downstream-gene
rs12472502	2	73859184	5	other	2:73859184	C	T	T	0.416667	N-acetylglutamine	570	0.40646	0.057263	1.26e-12	intergenic
rs6546862	2	73860348	5	other	2:73860348	G	A	A	0.416667	N-acetylglutamine	570	0.40646	0.057263	1.26e-12	intergenic
rs1574303	9	131791822	34	other	9:131791822	G	A	A	0.343154	X - 22145	577	-0.474642	0.0668936	1.29e-12	upstream-gene
rs6726694	2	73847230	5	other	2:73847230	A	G	G	0.299828	N-acetylarginine	582	0.432316	0.0609379	1.3e-12	intergenic
rs34760583	2	73847901	5	other	2:73847901	T	G	G	0.299828	N-acetylarginine	582	0.432316	0.0609379	1.3e-12	intergenic
rs13391258	2	73848933	5	other	2:73848933	C	T	T	0.299828	N-acetylarginine	582	0.432316	0.0609379	1.3e-12	intergenic
rs6705977	2	73849170	5	other	2:73849170	C	G	G	0.299828	N-acetylarginine	582	0.432316	0.0609379	1.3e-12	intergenic
rs6546861	2	73849861	5	other	2:73849861	C	T	T	0.299828	N-acetylarginine	582	0.432316	0.0609379	1.3e-12	intergenic
rs6711001	2	73850820	5	other	2:73850820	C	G	G	0.299828	N-acetylarginine	582	0.432316	0.0609379	1.3e-12	intergenic
rs174544	11	61567753	39	other	11:61567753	C	A	A	0.273997	X - 24439	573	0.448115	0.0632048	1.34e-12	3-prime-UTR
rs174549	11	61571382	39	other	11:61571382	G	A	A	0.273997	X - 24439	573	0.448115	0.0632048	1.34e-12	intron
rs174555	11	61579760	39	other	11:61579760	T	C	C	0.273997	X - 24439	573	0.448115	0.0632048	1.34e-12	intron
rs174557	11	61581368	39	other	11:61581368	A	G	G	0.273997	X - 24439	573	0.448115	0.0632048	1.34e-12	intron
rs174556	11	61580635	39	other	c11p61580635	C	T	T	0.273997	X - 24439	573	0.448115	0.0632048	1.34e-12	intron
rs73069032	12	21403491	43	other	12:21403491	G	A	A	0.244444	hexadecanedioate	585	0.488665	0.0689225	1.34e-12	intergenic
rs1851546	2	73591127	5	other	2:73591127	C	A	A	0.313574	N-acetylarginine	582	0.440015	0.0621021	1.39e-12	intergenic
rs4149056	12	21331549	43	other	c12p21331549	T	C	C	0.234432	X - 23756	546	0.462209	0.0652487	1.4e-12	missense
rs1881245	2	73649928	5	other	2:73649928	G	A	A	0.298969	N-acetylarginine	582	0.43296	0.0611139	1.4e-12	intron
rs6546844	2	73769974	5	other	2:73769974	A	G	G	0.299828	N-acetylarginine	582	0.430966	0.060832	1.4e-12	intron
rs10496190	2	73638823	5	other	2:73638823	G	C	C	0.491289	N-acetylcitrulline	574	-0.437101	0.0617483	1.45e-12	intron
rs4149080	12	21377559	43	other	12:21377559	G	C	C	0.25	tetradecanedioate	584	0.483646	0.0683474	1.48e-12	intron
rs4149081	12	21378021	43	other	12:21378021	G	A	A	0.25	tetradecanedioate	584	0.483646	0.0683474	1.48e-12	intron
rs58487503	12	21379980	43	other	12:21379980	G	A	A	0.25	tetradecanedioate	584	0.483646	0.0683474	1.48e-12	intron
rs12369359	12	21381191	43	other	12:21381191	T	G	G	0.25	tetradecanedioate	584	0.483646	0.0683474	1.48e-12	intron
rs11045879	12	21382619	43	other	12:21382619	T	C	C	0.25	tetradecanedioate	584	0.483646	0.0683474	1.48e-12	intron
rs11045883	12	21383516	43	other	12:21383516	G	A	A	0.25	tetradecanedioate	584	0.483646	0.0683474	1.48e-12	intron
rs113602439	9	131749373	34	other	9:131749373	T	A	A	0.365685	X - 22145	577	0.455338	0.064368	1.51e-12	intron
rs776746	7	99270539	26	sentinel	7:99270539	C	T	T	0.129693	X - 12063	586	-0.619554	0.0876257	1.54e-12	intron
rs2421558	2	73939335	5	other	2:73939335	C	G	G	0.37892	N-acetylcitrulline	574	0.402901	0.0569859	1.55e-12	intergenic
rs12713794	2	73956846	5	other	2:73956846	A	G	G	0.370209	N-acetylcitrulline	574	0.412139	0.0582909	1.55e-12	intron
rs174554	11	61579463	39	other	c11p61579463	A	G	G	0.282723	X - 24439	573	0.434617	0.0614943	1.58e-12	intron
rs12713788	2	73923794	5	other	2:73923794	T	G	G	0.376307	N-acetylcitrulline	574	0.40385	0.0571512	1.59e-12	downstream-gene
rs6490300	12	121105555	45	other	12:121105555	G	T	T	0.332474	butyrylcarnitine	582	-0.439503	0.0622022	1.6e-12	downstream-gene
rs9749859	2	73811908	5	other	2:73811908	G	C	C	0.299828	N-acetylarginine	582	0.430468	0.0609384	1.62e-12	intron
rs10170786	2	73812988	5	other	2:73812988	C	T	T	0.299828	N-acetylarginine	582	0.430468	0.0609384	1.62e-12	intron
rs2421555	2	73816955	5	other	2:73816955	G	A	A	0.299828	N-acetylarginine	582	0.430468	0.0609384	1.62e-12	intron
rs2056486	2	73717567	5	other	c2p73717567	G	T	T	0.301546	N-acetylarginine	582	0.429299	0.0608186	1.68e-12	missense
rs10193972	2	73717656	5	other	c2p73717656	A	G	G	0.301546	N-acetylarginine	582	0.429299	0.0608186	1.68e-12	missense
rs11519067	12	21412403	43	other	12:21412403	A	T	T	0.24359	hexadecanedioate	585	0.486301	0.0688947	1.68e-12	intergenic
rs11519068	12	21412443	43	other	12:21412443	T	C	C	0.24359	hexadecanedioate	585	0.486301	0.0688947	1.68e-12	intergenic
rs11901272	2	73720444	5	other	2:73720444	A	G	G	0.301546	N-acetylarginine	582	0.429299	0.0608186	1.68e-12	intron
rs58603761	2	73726605	5	other	2:73726605	A	G	G	0.301546	N-acetylarginine	582	0.429299	0.0608186	1.68e-12	intron
rs7588169	2	73732096	5	other	2:73732096	G	C	C	0.301546	N-acetylarginine	582	0.429299	0.0608186	1.68e-12	intron
rs9753079	2	73733313	5	other	2:73733313	C	T	T	0.301546	N-acetylarginine	582	0.429299	0.0608186	1.68e-12	intron
rs10170849	2	73747932	5	other	2:73747932	G	A	A	0.301546	N-acetylarginine	582	0.429299	0.0608186	1.68e-12	intron
rs6719753	2	73749054	5	other	2:73749054	T	G	G	0.301546	N-acetylarginine	582	0.429299	0.0608186	1.68e-12	intron
rs7567585	2	73751966	5	other	2:73751966	G	A	A	0.301546	N-acetylarginine	582	0.429299	0.0608186	1.68e-12	intron
rs7566385	2	73756817	5	other	2:73756817	G	T	T	0.301546	N-acetylarginine	582	0.429299	0.0608186	1.68e-12	intron
rs3738848	2	73761881	5	other	2:73761881	G	A	A	0.301546	N-acetylarginine	582	0.429299	0.0608186	1.68e-12	intron
rs4500972	2	73767897	5	other	2:73767897	G	A	A	0.301546	N-acetylarginine	582	0.429299	0.0608186	1.68e-12	intron
rs141317530	2	73768746	5	other	2:73768746	G	A	A	0.301546	N-acetylarginine	582	0.429299	0.0608186	1.68e-12	intron
rs142228821	2	73770910	5	other	2:73770910	G	A	A	0.301546	N-acetylarginine	582	0.429299	0.0608186	1.68e-12	intron
rs10496193	2	73773503	5	other	2:73773503	G	A	A	0.301546	N-acetylarginine	582	0.429299	0.0608186	1.68e-12	intron
rs11686019	2	73783910	5	other	2:73783910	G	A	A	0.301546	N-acetylarginine	582	0.429299	0.0608186	1.68e-12	intron
rs7604682	2	73788026	5	other	2:73788026	G	A	A	0.301546	N-acetylarginine	582	0.429299	0.0608186	1.68e-12	intron
NA	9	131700981	34	other	9:131700981	G	T	T	0.355286	X - 22145	577	0.463114	0.065613	1.69e-12	intron
rs58231493	14	74032122	47	sentinel	14:74032122	C	T	T	0.388099	X - 21792	563	-0.440924	0.0625097	1.74e-12	upstream-gene
rs17350125	2	73936184	5	other	2:73936184	A	C	C	0.385017	N-acetylcitrulline	574	0.401462	0.0569142	1.74e-12	intergenic
rs10203740	2	74051360	5	other	2:74051360	A	G	G	0.400697	N-acetylcitrulline	574	0.415952	0.0589733	1.75e-12	upstream-gene
rs174536	11	61551927	39	other	11:61551927	A	C	C	0.289703	X - 24439	573	0.442576	0.0627558	1.76e-12	intron
rs174537	11	61552680	39	other	11:61552680	G	T	T	0.289703	X - 24439	573	0.442576	0.0627558	1.76e-12	intron
rs6828360	4	69348349	15	other	4:69348349	G	A	A	0.394646	X - 19141	579	0.403029	0.0571544	1.77e-12	intron
rs4852965	2	73911169	5	other	2:73911169	T	C	C	0.391986	N-acetylcitrulline	574	0.39728	0.0563511	1.79e-12	intron
rs13022837	2	73912567	5	other	2:73912567	T	A	A	0.391986	N-acetylcitrulline	574	0.39728	0.0563511	1.79e-12	non-coding-exon
rs6750494	2	73946496	5	other	2:73946496	G	A	A	0.378049	N-acetylcitrulline	574	0.402961	0.0571594	1.79e-12	intergenic
rs6750515	2	73946533	5	other	2:73946533	G	A	A	0.378049	N-acetylcitrulline	574	0.402961	0.0571594	1.79e-12	intergenic
rs12612423	2	73947562	5	other	2:73947562	G	A	A	0.378049	N-acetylcitrulline	574	0.402961	0.0571594	1.79e-12	intergenic
rs12615807	2	73947583	5	other	2:73947583	T	C	C	0.378049	N-acetylcitrulline	574	0.402961	0.0571594	1.79e-12	intergenic
rs7422438	2	73948894	5	other	2:73948894	A	G	G	0.378049	N-acetylcitrulline	574	0.402961	0.0571594	1.79e-12	intergenic
rs11689234	2	73931716	5	other	2:73931716	C	T	T	0.296167	N-acetylcitrulline	574	0.441332	0.062611	1.8e-12	upstream-gene
rs10080188	5	131728435	21	other	5:131728435	T	A	A	0.168954	tryptophan betaine	583	-0.542715	0.0769944	1.81e-12	intron
rs67981690	12	21343886	43	other	12:21343886	A	G	G	0.241468	X - 11905	586	0.464689	0.065956	1.85e-12	intron
rs112132688	2	234633652	8	other	2:234633652	G	A	A	0.287905	bilirubin (E,E)*	587	0.433389	0.0615289	1.87e-12	intron
rs28473697	2	73927131	5	other	2:73927131	T	G	G	0.412892	N-acetylcitrulline	574	0.394927	0.0560772	1.89e-12	downstream-gene
rs11679809	2	73624844	5	other	2:73624844	C	T	T	0.277193	N-acetylglutamine	570	0.461438	0.0655363	1.91e-12	intron
rs13383871	2	73631779	5	other	2:73631779	T	C	C	0.277193	N-acetylglutamine	570	0.461438	0.0655363	1.91e-12	intron
rs6546847	2	73785358	5	other	2:73785358	A	G	G	0.302405	N-acetylarginine	582	0.428531	0.0608605	1.91e-12	intron
rs7580750	2	73788126	5	other	2:73788126	A	G	G	0.302405	N-acetylarginine	582	0.428531	0.0608605	1.91e-12	intron
rs11126403	2	73796923	5	other	2:73796923	A	G	G	0.302405	N-acetylarginine	582	0.428531	0.0608605	1.91e-12	intron
rs11126404	2	73796924	5	other	2:73796924	T	A	A	0.302405	N-acetylarginine	582	0.428531	0.0608605	1.91e-12	intron
rs67981690	12	21343886	43	other	12:21343886	A	G	G	0.238983	glycocholenate sulfate*	590	0.457396	0.0649668	1.92e-12	intron
rs13383097	2	74035031	5	other	2:74035031	A	G	G	0.394599	N-acetylcitrulline	574	0.410837	0.0583563	1.92e-12	intron
rs12777	5	131671662	21	other	c5p131671662	C	G	G	0.169811	tryptophan betaine	583	-0.5385	0.0765001	1.93e-12	intron
rs4852951	2	73869796	5	other	2:73869796	C	G	G	0.415789	N-acetylglutamine	570	0.402702	0.0572098	1.94e-12	upstream-gene
rs4852954	2	73870010	5	other	2:73870010	C	T	T	0.415789	N-acetylglutamine	570	0.402702	0.0572098	1.94e-12	upstream-gene
rs12991161	2	73871371	5	other	2:73871371	G	A	A	0.415789	N-acetylglutamine	570	0.402702	0.0572098	1.94e-12	upstream-gene
rs34874205	2	73875458	5	other	2:73875458	G	A	A	0.415789	N-acetylglutamine	570	0.402702	0.0572098	1.94e-12	intron
rs6755948	2	73877621	5	other	2:73877621	G	A	A	0.415789	N-acetylglutamine	570	0.402702	0.0572098	1.94e-12	intron
rs7599453	2	73937901	5	other	2:73937901	T	G	G	0.385017	N-acetylcitrulline	574	0.400374	0.056897	1.97e-12	intergenic
rs74803743	12	121103506	45	other	12:121103506	A	C	C	0.17094	ethylmalonate	585	-0.537497	0.0764249	2.02e-12	intron
rs78783531	12	121103508	45	other	12:121103508	A	T	T	0.17094	ethylmalonate	585	-0.537497	0.0764249	2.02e-12	intron
rs2199680	12	21415496	43	other	12:21415496	A	T	T	0.235897	hexadecanedioate	585	0.493926	0.0702331	2.03e-12	downstream-gene
rs7567017	2	73596270	5	other	2:73596270	C	T	T	0.329897	N-acetylarginine	582	0.414719	0.058978	2.04e-12	intergenic
rs6710659	2	73607510	5	other	2:73607510	A	G	G	0.329897	N-acetylarginine	582	0.414719	0.058978	2.04e-12	intergenic
rs6747145	2	73609177	5	other	2:73609177	G	A	A	0.329897	N-acetylarginine	582	0.414719	0.058978	2.04e-12	upstream-gene
rs6748040	2	73609928	5	other	2:73609928	G	A	A	0.329897	N-acetylarginine	582	0.414719	0.058978	2.04e-12	upstream-gene
rs12465867	2	73612102	5	other	2:73612102	C	T	T	0.329897	N-acetylarginine	582	0.414719	0.058978	2.04e-12	upstream-gene
rs35885918	2	73612234	5	other	2:73612234	T	C	C	0.329897	N-acetylarginine	582	0.414719	0.058978	2.04e-12	upstream-gene
rs4703492	5	35010657	18	other	5:35010657	G	C	C	0.12543	3-aminoisobutyrate	582	0.599048	0.085193	2.04e-12	intron
rs140661403	4	69346521	15	other	4:69346521	C	T	T	0.395509	X - 19141	579	0.400597	0.0569845	2.07e-12	intron
rs6850720	4	69351445	15	other	4:69351445	C	A	A	0.393782	X - 19141	579	0.401577	0.0571311	2.08e-12	intron
rs4921913	8	18272377	30	sentinel	8:18272377	C	T	T	0.215385	5-acetylamino-6-amino-3-methyluracil	585	0.498865	0.0710143	2.14e-12	intergenic
rs4921914	8	18272438	30	other	8:18272438	C	T	T	0.215385	5-acetylamino-6-amino-3-methyluracil	585	0.498865	0.0710143	2.14e-12	intergenic
rs4921915	8	18272466	30	other	8:18272466	G	A	A	0.215385	5-acetylamino-6-amino-3-methyluracil	585	0.498865	0.0710143	2.14e-12	intergenic
rs35246381	8	18272535	30	other	8:18272535	C	T	T	0.215385	5-acetylamino-6-amino-3-methyluracil	585	0.498865	0.0710143	2.14e-12	intergenic
rs35570672	8	18272635	30	other	8:18272635	T	C	C	0.215385	5-acetylamino-6-amino-3-methyluracil	585	0.498865	0.0710143	2.14e-12	intergenic
rs1495741	8	18272881	30	other	8:18272881	G	A	A	0.215385	5-acetylamino-6-amino-3-methyluracil	585	0.498865	0.0710143	2.14e-12	intergenic
rs1495743	8	18273300	30	other	8:18273300	G	C	C	0.215385	5-acetylamino-6-amino-3-methyluracil	585	0.498865	0.0710143	2.14e-12	intergenic
rs56672945	2	73622663	5	other	2:73622663	C	T	T	0.287648	N-delta-acetylornithine	591	-0.435563	0.0620001	2.14e-12	intron
rs60844734	2	73623205	5	other	2:73623205	T	A	A	0.287648	N-delta-acetylornithine	591	-0.435563	0.0620001	2.14e-12	intron
rs11899902	2	73631564	5	other	2:73631564	G	A	A	0.287648	N-delta-acetylornithine	591	-0.435563	0.0620001	2.14e-12	intron
rs13428235	2	73633430	5	other	2:73633430	G	A	A	0.287648	N-delta-acetylornithine	591	-0.435563	0.0620001	2.14e-12	intron
rs10774566	12	121101152	45	other	12:121101152	A	G	G	0.337629	butyrylcarnitine	582	-0.437295	0.0622608	2.16e-12	intron
rs6718843	2	73852505	5	other	2:73852505	C	A	A	0.300687	N-acetylarginine	582	0.428181	0.060962	2.16e-12	intergenic
rs56672945	2	73622663	5	other	2:73622663	C	T	T	0.285223	N-acetylarginine	582	0.429806	0.0612105	2.19e-12	intron
rs60844734	2	73623205	5	other	2:73623205	T	A	A	0.285223	N-acetylarginine	582	0.429806	0.0612105	2.19e-12	intron
rs11899902	2	73631564	5	other	2:73631564	G	A	A	0.285223	N-acetylarginine	582	0.429806	0.0612105	2.19e-12	intron
rs13428235	2	73633430	5	other	2:73633430	G	A	A	0.285223	N-acetylarginine	582	0.429806	0.0612105	2.19e-12	intron
rs111450435	2	73872060	5	other	2:73872060	T	G	G	0.0923345	N-acetylcitrulline	574	0.691916	0.0985512	2.2e-12	non-coding-exon
rs4149080	12	21377559	43	other	12:21377559	G	C	C	0.252991	hexadecanedioate	585	0.472602	0.0673153	2.21e-12	intron
rs4149081	12	21378021	43	other	12:21378021	G	A	A	0.252991	hexadecanedioate	585	0.472602	0.0673153	2.21e-12	intron
rs58487503	12	21379980	43	other	12:21379980	G	A	A	0.252991	hexadecanedioate	585	0.472602	0.0673153	2.21e-12	intron
rs12369359	12	21381191	43	other	12:21381191	T	G	G	0.252991	hexadecanedioate	585	0.472602	0.0673153	2.21e-12	intron
rs11045879	12	21382619	43	other	12:21382619	T	C	C	0.252991	hexadecanedioate	585	0.472602	0.0673153	2.21e-12	intron
rs11045883	12	21383516	43	other	12:21383516	G	A	A	0.252991	hexadecanedioate	585	0.472602	0.0673153	2.21e-12	intron
rs17847	12	121149475	45	other	12:121149475	A	G	G	0.323883	butyrylcarnitine	582	-0.434261	0.0618652	2.23e-12	intron
rs6755217	2	73641285	5	other	2:73641285	C	T	T	0.253509	N-acetylglutamine	570	0.482686	0.0687681	2.23e-12	intron
rs174533	11	61549025	39	other	c11p61549025	G	A	A	0.289703	X - 24439	573	0.440585	0.0627794	2.25e-12	intron
rs35890966	4	69345580	15	other	4:69345580	T	A	A	0.397237	X - 19141	579	0.400314	0.057039	2.25e-12	intron
rs6546849	2	73831037	5	other	2:73831037	A	G	G	0.29811	N-acetylarginine	582	0.431096	0.0614672	2.33e-12	intron
rs6546850	2	73831147	5	other	2:73831147	A	T	T	0.29811	N-acetylarginine	582	0.431096	0.0614672	2.33e-12	intron
rs6546851	2	73833283	5	other	2:73833283	C	T	T	0.29811	N-acetylarginine	582	0.431096	0.0614672	2.33e-12	intron
rs6546852	2	73833431	5	other	2:73833431	G	A	A	0.29811	N-acetylarginine	582	0.431096	0.0614672	2.33e-12	intron
rs6546853	2	73833739	5	other	2:73833739	G	A	A	0.29811	N-acetylarginine	582	0.431096	0.0614672	2.33e-12	intron
rs6546856	2	73837751	5	other	2:73837751	T	C	C	0.29811	N-acetylarginine	582	0.431096	0.0614672	2.33e-12	downstream-gene
rs6546858	2	73838613	5	other	2:73838613	G	A	A	0.29811	N-acetylarginine	582	0.431096	0.0614672	2.33e-12	downstream-gene
rs6745480	2	73840055	5	other	2:73840055	G	A	A	0.29811	N-acetylarginine	582	0.431096	0.0614672	2.33e-12	downstream-gene
rs2421577	2	73840998	5	other	2:73840998	G	T	T	0.29811	N-acetylarginine	582	0.431096	0.0614672	2.33e-12	downstream-gene
rs6546859	2	73842055	5	other	2:73842055	C	A	A	0.29811	N-acetylarginine	582	0.431096	0.0614672	2.33e-12	intergenic
rs7566364	2	73842889	5	other	2:73842889	T	C	C	0.29811	N-acetylarginine	582	0.431096	0.0614672	2.33e-12	intergenic
rs6546860	2	73844249	5	other	2:73844249	G	A	A	0.29811	N-acetylarginine	582	0.431096	0.0614672	2.33e-12	intergenic
rs13427832	2	73844818	5	other	2:73844818	G	A	A	0.29811	N-acetylarginine	582	0.431096	0.0614672	2.33e-12	intergenic
rs10209517	2	73845392	5	other	2:73845392	C	G	G	0.29811	N-acetylarginine	582	0.431096	0.0614672	2.33e-12	intergenic
rs6723247	2	73846749	5	other	2:73846749	A	G	G	0.29811	N-acetylarginine	582	0.431096	0.0614672	2.33e-12	intergenic
rs13031853	2	73924182	5	other	2:73924182	T	C	C	0.389373	N-acetylcitrulline	574	0.395129	0.0563712	2.39e-12	downstream-gene
rs13031866	2	73924198	5	other	2:73924198	T	C	C	0.389373	N-acetylcitrulline	574	0.395129	0.0563712	2.39e-12	downstream-gene
rs13006448	2	73924424	5	other	2:73924424	G	T	T	0.389373	N-acetylcitrulline	574	0.395129	0.0563712	2.39e-12	downstream-gene
rs13013228	2	73925216	5	other	2:73925216	G	A	A	0.389373	N-acetylcitrulline	574	0.395129	0.0563712	2.39e-12	downstream-gene
rs12619258	2	73935915	5	other	2:73935915	G	T	T	0.389373	N-acetylcitrulline	574	0.396385	0.0565535	2.4e-12	intergenic
rs4246215	11	61564299	39	other	11:61564299	G	T	T	0.28534	X - 24439	573	0.440249	0.0628296	2.43e-12	3-prime-UTR
rs174541	11	61565908	39	other	11:61565908	T	C	C	0.28534	X - 24439	573	0.440249	0.0628296	2.43e-12	downstream-gene
rs174545	11	61569306	39	other	11:61569306	C	G	G	0.28534	X - 24439	573	0.440249	0.0628296	2.43e-12	3-prime-UTR
rs174550	11	61571478	39	other	11:61571478	T	C	C	0.28534	X - 24439	573	0.440249	0.0628296	2.43e-12	intron
rs174553	11	61575158	39	other	11:61575158	A	G	G	0.28534	X - 24439	573	0.440249	0.0628296	2.43e-12	intron
[truncated: 4,520 more rows]
